# Supplementary material for: Quantitative Proteomics Reveals That ADAM15 Can Have Proteolytic-Independent Functions in the Steady State
Source: Membranes (Basel). 2022 May 31;12(6):578. doi: 10.3390/membranes12060578 (PMC9227920; doi:10.3390/membranes12060578)
Supplement: Supplementary file 1 [file membranes-12-00578-s001.zip]

Archive with 1 entries (1 files):
- ADAM15_supplementary tables.xlsx
