# Supplementary material for: Quantitative Proteomics Reveals That ADAM15 Can Have Proteolytic-Independent Functions in the Steady State
Source: Membranes (Basel). 2022 May 31;12(6):578. doi: 10.3390/membranes12060578 (PMC9227920; doi:10.3390/membranes12060578)
Supplement: Supplementary file 1 [file membranes-12-00578-s001.zip › ADAM15_supplementary tables.xlsx]

## Sheet: TABLE 1_secretome A15 KD vs CT
Quantified proteins of the secretome of ADAM15 Knock Down in HTB-94 cells experiment data set filtered according the following criteria: -no contaminant according the contaminants file in Andromeda - at least 2 unique peptides				Number of identified unique peptides per protein group		p-value of two-sample T-test on log2 LFQ values between ADAM15 KD HTB-94 cells and controls (6 biological replicates)	Minus log10 transformed p-value of two-sample T-test on log2 LFQ values between ADAM15 KD HTB-94 cells and controls (6 biological replicates)	Difference between the mean of LFQ values of ADAM15 KD HTB-94 cells and controls of all 6 biological replicates (see column K-V)	LFQ ratio between the mean of LFQ values of ADAM15 KD HTB-94 and controls of all 6 biological replicates (see column K-V)	Log2 transformed LFQ intensity values of ADAM15 KD HTB-94 cells (biological replicate 1: ADAM15 siRNA_1)	Log2 transformed LFQ intensity values of ADAM15 KD HTB-94 cells (biological replicate 2: ADAM15 siRNA_2)	Log2 transformed LFQ intensity values of ADAM15 KD HTB-94 cells (biological replicate 3: ADAM15 siRNA_3)	Log2 transformed LFQ intensity values of ADAM15 KD HTB-94 cells (biological replicate 4: ADAM15 siRNA_4)	Log2 transformed LFQ intensity values of ADAM15 KD HTB-94 cells (biological replicate 5: ADAM15 siRNA_5)	Log2 transformed LFQ intensity values of ADAM15 KD HTB-94 cells (biological replicate 6: ADAM15 siRNA_6)	Log2 transformed LFQ intensity values of non targeting siRNA HTB-94 (biological replicate 1: non targeting siRNA_1)	Log2 transformed LFQ intensity values of non targeting siRNA HTB-94 (biological replicate 2: non targeting siRNA_2)	Log2 transformed LFQ intensity values of non targeting siRNA HTB-94 (biological replicate 3: non targeting siRNA_3)	Log2 transformed LFQ intensity values of non targeting siRNA HTB-94 (biological replicate 4: non targeting siRNA_4)	Log2 transformed LFQ intensity values of non targeting siRNA HTB-94 (biological replicate 5 :non targeting siRNA_5)	Log2 transformed LFQ intensity values of non targeting siRNA HTB-94 (biological replicate 6: non targeting siRNA_6)
Protein names	Gene names	Protein IDs	Majority protein IDs	Peptides	Significant	p-value	-LOG10(P-value)	LOG2(ADAM15 KD/control)	LFQ ratio	LFQ intensity ADAM15 siRNA_1	LFQ intensity ADAM15 siRNA_2	LFQ intensity ADAM15 siRNA_3	LFQ intensity ADAM15 siRNA_4	LFQ intensity ADAM15 siRNA_5	LFQ intensity ADAM15 siRNA_6	LFQ intensity non targeting siRNA_1	LFQ intensity non targeting siRNA_2	LFQ intensity non targeting siRNA_3	LFQ intensity non targeting siRNA_4	LFQ intensity non targeting siRNA_5	LFQ intensity non targeting siRNA_6	Cytosol	Cytoplasm	Nucleus	Membrane	Mitochondrion	Secreted	Lysosome	Endosome	Melanosome	Golgi	ERGIC	ER	TGN	Unknown	Transmembrane	GPI	TM1	TM2	TM3	TM4	Multi	Other Membrane
Tyrosine-protein kinase receptor UFO	AXL	P30530	P30530	8	+	9.76564e-06	5.0103	-1.53777	0.344416	30.6505	30.5795	30.5419	30.3091	30.3522	30.5553	32.5707	32.0897	32.4187	31.4284	31.6308	32.0769	0	0	0	1	0	0	0	0	0	0	0	0	0	0	1	0	1	0	0	0	0	0
Ubiquitin-like modifier-activating enzyme 6	UBA6	A0AVT1	A0AVT1	25		0.8269	0.0825468	0.073218	1.05206	27.1934	n. def.	n. def.	28.4248	28.2105	28.178	27.5084	27.4615	27.5281	28.3889	28.3344	28.3495	0	0	0	0	0	0	0	0	0	0	0	0	0	1	0	0	0	0	0	0	0	0
CCR4-NOT transcription complex subunit 1	CNOT1	A5YKK6	A5YKK6	38		0.055285	1.25739	0.167113	1.12281	28.9396	29.1698	29.0765	28.9139	29.0004	28.7426	28.8003	28.7214	28.749	28.7624	29.0429	28.7641	0	1	1	0	0	0	0	0	0	0	0	0	0	0	0	0	0	0	0	0	0	0
Microtubule-associated proteins 1A/1B light chain 3B;Microtubule-associated proteins 1A/1B light chain 3 beta 2;Microtubule-associated proteins 1A/1B light chain 3A	MAP1LC3B;MAP1LC3B2;MAP1LC3A	Q9GZQ8;A6NCE7;Q9H492	Q9GZQ8;A6NCE7;Q9H492	6		2.08216e-05	4.68149	0.929151	1.90416	29.7437	30.3619	30.035	30.3693	30.1327	30.2606	29.2619	29.0712	28.9762	29.2022	29.5155	29.3013	0	1	0	1	0	0	0	0	0	0	0	0	0	0	0	0	0	0	0	0	0	1
Phosphoglycolate phosphatase	PGP	A6NDG6	A6NDG6	19		0.537906	0.269293	0.200064	1.14875	30.4579	30.5841	29.8055	31.0321	31.0674	31.0056	29.9798	29.9877	29.8084	31.1089	30.9698	30.8977	0	0	0	0	0	0	0	0	0	0	0	0	0	1	0	0	0	0	0	0	0	0
Choriogonadotropin subunit beta;Choriogonadotropin subunit beta variant 1;Choriogonadotropin subunit beta variant 2	CGB;CGB1;CGB2	P01233;A6NKQ9;Q6NT52;P01229	P01233;A6NKQ9;Q6NT52	4		0.0195251	1.70941	-1.31324	0.402416	27.1283	26.4808	27.8333	26.6459	25.5773	26.0579	28.4209	29.1918	28.3401	27.2125	27.1096	27.328	0	0	0	0	0	0	0	0	0	0	0	0	0	1	0	0	0	0	0	0	0	0
Nucleoside diphosphate-linked moiety X motif 19, mitochondrial	NUDT19	A8MXV4	A8MXV4	8		0.271079	0.566903	-0.208596	0.865379	27.0097	27.3691	27.4245	27.3198	27.5646	27.7273	27.1107	27.34	27.428	27.9674	27.8658	27.9548	0	0	0	0	0	0	0	0	0	0	0	0	0	1	0	0	0	0	0	0	0	0
Protein FAM195B	FAM195B	C9JLW8	C9JLW8	4		0.755099	0.121996	-0.109652	0.926812	27.2396	25.6481	27.4029	27.1327	27.2005	27.2428	27.0859	n. def.	n. def.	27.2743	26.9663	27.0232	0	1	1	0	0	0	0	0	0	0	0	0	0	0	0	0	0	0	0	0	0	0
Nascent polypeptide-associated complex subunit alpha;Nascent polypeptide-associated complex subunit alpha, muscle-specific form	NACA	Q13765;E9PAV3;Q9BZK3;Q9H009	Q13765;E9PAV3	8		0.796873	0.0986107	-0.0472113	0.967805	32.2789	32.311	32.2866	31.946	31.8742	31.915	31.7284	31.912	31.8886	32.6232	32.1348	32.608	0	1	1	0	0	0	0	0	0	0	0	0	0	0	0	0	0	0	0	0	0	0
Deoxyribonuclease-2-alpha	DNASE2	O00115	O00115	12		0.718937	0.143309	0.0906394	1.06484	30.8668	30.4239	30.898	31.3358	31.4981	31.3598	30.6522	31.3586	31.5929	30.4098	30.8355	30.9896	0	0	0	0	0	0	1	0	0	0	0	0	0	0	0	0	0	0	0	0	0	0
ATP-dependent RNA helicase DDX39A	DDX39A	O00148	O00148	24		0.322486	0.491489	-0.50135	0.706445	27.05	27.1587	n. def.	28.5241	28.1768	28.2647	27.4212	27.59	27.6476	29.2326	28.9012	29.2246	0	1	1	0	0	0	0	0	0	0	0	0	0	0	0	0	0	0	0	0	0	0
PDZ and LIM domain protein 1	PDLIM1	O00151	O00151	18		0.776614	0.109795	0.0337747	1.02369	32.1739	32.0821	32.3183	32.5099	32.445	32.5895	31.9788	32.2895	32.2215	32.4079	32.4907	32.5275	0	1	0	0	0	0	0	0	0	0	0	0	0	0	0	0	0	0	0	0	0	0
Cytosolic acyl coenzyme A thioester hydrolase	ACOT7	O00154	O00154	12		0.611998	0.21325	0.112475	1.08108	30.4941	30.5815	30.5355	31.2294	31.3456	31.1567	30.6644	30.4779	30.2912	31.0556	31.057	31.1219	1	1	0	0	1	0	0	0	0	0	0	0	0	0	0	0	0	0	0	0	0	0
Synaptosomal-associated protein 23	SNAP23	O00161	O00161	4		0.540544	0.267169	-0.135358	0.910444	25.9	25.9634	26.3074	25.5559	26.5154	25.3295	25.8059	26.0969	26.1573	26.5444	25.9713	25.8079	0	0	0	1	0	0	0	0	0	0	0	0	0	0	0	0	0	0	0	0	0	1
AH receptor-interacting protein	AIP	O00170	O00170	16		0.382102	0.417821	0.124416	1.09007	29.6271	29.6432	29.7407	29.9379	29.9375	29.8676	29.3621	29.4217	29.4017	29.9646	29.872	29.9854	0	1	0	0	0	0	0	0	0	0	0	0	0	0	0	0	0	0	0	0	0	0
Small acidic protein	SMAP	O00193	O00193	6		0.907641	0.0420857	0.0386028	1.02712	28.5464	28.7317	28.6832	29.8055	29.2592	29.4904	28.4667	28.3824	28.6741	29.52	29.8051	29.4363	0	0	0	0	0	0	0	0	0	0	0	0	0	1	0	0	0	0	0	0	0	0
AP-3 complex subunit beta-1	AP3B1	O00203;Q13367	O00203	17		0.273704	0.562718	-0.529571	0.692761	29.3218	29.5963	29.0916	27.9943	27.8781	27.333	29.7549	29.5746	29.5578	28.5196	28.2504	28.7352	0	0	0	1	0	0	0	0	0	1	0	0	0	0	0	0	0	0	0	0	0	1
26S proteasome non-ATPase regulatory subunit 11	PSMD11	O00231	O00231	27		0.381799	0.418165	-0.333798	0.793445	30.3206	29.3134	30.1975	31.1798	31.0458	31.0439	30.2821	30.4972	30.3382	31.3822	31.2426	31.3614	1	1	1	0	0	0	0	0	0	0	0	0	0	0	0	0	0	0	0	0	0	0
26S proteasome non-ATPase regulatory subunit 12	PSMD12	O00232;P0C617	O00232	30		0.326415	0.486231	-0.401299	0.757176	29.8819	29.3711	29.668	30.9983	30.8358	30.8498	29.8986	30.2442	30.1522	31.3209	31.1608	31.2357	0	0	0	0	0	0	0	0	0	0	0	0	0	1	0	0	0	0	0	0	0	0
26S proteasome non-ATPase regulatory subunit 9	PSMD9	O00233	O00233	9		0.230235	0.637829	0.364099	1.28708	30.3914	29.9289	30.1841	31.121	31.3101	31.2359	29.8774	30.2846	29.9493	30.7567	30.6085	30.5102	0	0	0	0	0	0	0	0	0	0	0	0	0	1	0	0	0	0	0	0	0	0
Copper transport protein ATOX1	ATOX1	O00244	O00244	7		0.260373	0.584404	0.115755	1.08354	31.7089	31.1891	31.3874	31.5765	31.472	31.5528	31.5289	31.4306	31.3084	31.2608	31.1385	31.525	0	0	0	0	0	0	0	0	0	0	0	0	0	1	0	0	0	0	0	0	0	0
Membrane-associated progesterone receptor component 1	PGRMC1	O00264	O00264	11		0.480607	0.31821	0.094052	1.06736	28.8882	28.3824	28.4021	28.6013	28.7378	28.5971	28.2131	28.3342	28.3304	28.6783	28.6537	28.8351	0	0	0	1	1	0	0	0	0	0	0	1	0	0	1	0	0	0	0	0	0	1
Transcription elongation factor SPT5	SUPT5H	O00267	O00267	30		0.619446	0.207997	-0.0539563	0.963291	30.2134	29.8962	30.1639	29.7702	29.8558	29.9151	30.0046	29.845	29.79	30.1739	30.0477	30.2772	0	0	1	0	0	0	0	0	0	0	0	0	0	0	0	0	0	0	0	0	0	0
DNA fragmentation factor subunit alpha	DFFA	O00273	O00273	17		0.947316	0.0235053	0.0211515	1.01477	30.2577	29.8876	30.394	31.1356	31.2201	31.1207	30.3617	30.1272	30.0771	31.1882	31.1678	30.9667	0	1	0	0	0	0	0	0	0	0	0	0	0	0	0	0	0	0	0	0	0	0
Huntingtin-interacting protein 1	HIP1	O00291	O00291	14		0.485601	0.313721	0.175129	1.12907	26.8044	27.3925	27.7939	27.1354	27.0931	26.6787	26.8472	27.4	27.5004	27.0464	26.3591	26.6941	0	1	1	1	0	0	0	0	0	0	0	0	0	0	0	0	0	0	0	0	0	1
Chloride intracellular channel protein 1	CLIC1	O00299	O00299	24		0.00811931	2.09048	0.548699	1.46277	34.3261	34.9141	34.7065	34.934	34.7765	34.7746	34.1448	33.8473	33.7254	34.4757	34.3926	34.5538	0	1	1	1	0	0	0	0	0	0	0	0	0	0	1	0	0	0	0	0	0	1
Eukaryotic translation initiation factor 3 subunit F	EIF3F	O00303	O00303	15		0.116602	0.933294	-0.195284	0.873401	31.1092	30.7408	31.1341	30.9357	30.7811	30.8414	30.7465	31.0495	31.2137	31.4182	31.0919	31.1941	0	1	0	0	0	0	0	0	0	0	0	0	0	0	0	0	0	0	0	0	0	0
NEDD4-like E3 ubiquitin-protein ligase WWP2	WWP2	O00308;Q9H0M0	O00308	3		0.4441	0.352519	-0.226628	0.85463	n. def.	24.1563	24.6011	24.5711	25.0594	n. def.	n. def.	24.3294	24.3982	25.0224	25.3862	24.9817	0	0	1	0	0	0	0	0	0	0	0	0	0	0	0	0	0	0	0	0	0	0
Matrilin-2	MATN2	O00339	O00339	17		0.241238	0.617555	-0.370255	0.773646	29.0194	28.5	28.5227	28.2743	27.7732	27.9895	28.9947	29.2067	29.429	27.9515	28.2711	28.4476	0	0	0	0	0	1	0	0	0	0	0	0	0	0	0	0	0	0	0	0	0	0
Sulfhydryl oxidase 1	QSOX1	O00391;Q8WWX9	O00391	64		0.537557	0.269576	-0.27165	0.828372	36.0239	35.4397	35.8383	34.7363	34.6592	34.6392	36.2469	36.3702	36.1307	34.6513	34.7129	34.8544	0	0	0	1	0	1	0	0	0	1	0	0	0	0	1	0	0	0	0	0	0	1
Dynactin subunit 6	DCTN6	O00399	O00399	4		0.221512	0.654602	-0.158767	0.89579	26.3479	26.7216	26.6941	26.7525	26.8545	26.5675	n. def.	26.6765	26.6244	27.0443	26.9153	n. def.	0	1	0	0	0	0	0	0	0	0	0	0	0	0	0	0	0	0	0	0	0	0
Neural Wiskott-Aldrich syndrome protein	WASL	O00401	O00401	10		0.634685	0.197442	-0.144657	0.904594	27.9823	28.0156	27.705	26.7667	26.6819	26.6668	27.944	27.249	27.3307	27.5689	27.1456	27.4481	0	1	1	0	0	0	0	0	0	0	0	0	0	0	0	0	0	0	0	0	0	0
Importin-5	IPO5	O00410	O00410	64		0.400301	0.397614	0.165383	1.12146	33.983	34.3514	33.9964	34.2028	33.9513	33.8488	33.5607	33.517	33.4745	34.4427	34.1209	34.2256	0	1	1	0	0	0	0	0	0	0	0	0	0	0	0	0	0	0	0	0	0	0
Histone deacetylase complex subunit SAP18	SAP18	O00422	O00422	8		0.913754	0.0391708	0.0354392	1.02487	26.1743	26.1412	26.405	26.7117	27.257	27.3988	26.3642	26.2608	26.4346	26.1177	27.493	27.2052	0	1	1	0	0	0	0	0	0	0	0	0	0	0	0	0	0	0	0	0	0	0
Dynamin-1-like protein	DNM1L	O00429	O00429	34		0.661341	0.179574	-0.143162	0.905532	29.0752	29.2221	29.2209	30.1104	29.9425	30.0222	29.1628	29.3174	29.0886	30.4602	30.204	30.2193	1	1	0	1	1	0	0	0	0	1	0	0	0	0	0	0	0	0	0	0	0	1
RNA 3-terminal phosphate cyclase	RTCA	O00442	O00442	9		0.164441	0.78399	-0.228822	0.853332	26.2538	26.7061	26.4583	26.7236	27.1663	26.9514	26.8895	26.8977	26.6369	27.15	27.071	26.9875	0	0	1	0	0	0	0	0	0	0	0	0	0	0	0	0	0	0	0	0	0	0
Golgi integral membrane protein 4	GOLIM4	O00461	O00461	8		0.968642	0.0138369	-0.0335531	0.977011	26.5705	25.1929	25.3408	27.4159	28.1649	27.884	25.9184	25.0092	25.2553	27.932	28.7125	27.943	0	0	0	1	0	0	0	1	0	1	0	0	0	0	1	0	0	1	0	0	0	0
Beta-mannosidase	MANBA	O00462	O00462	36		0.929187	0.031897	-0.079923	0.946108	31.9304	31.4071	32.1441	29.8295	29.771	29.6297	32.1872	32.7476	32.5552	28.9622	29.3022	29.437	0	0	0	0	0	0	1	0	0	0	0	0	0	0	0	0	0	0	0	0	0	0
Agrin;Agrin N-terminal 110 kDa subunit;Agrin C-terminal 110 kDa subunit;Agrin C-terminal 90 kDa fragment;Agrin C-terminal 22 kDa fragment	AGRN	O00468	O00468	86		0.162003	0.790476	-1.12067	0.459879	34.2483	34.1774	34.5132	32.5196	32.0946	32.1037	35.5525	35.8231	35.6518	32.9467	33.2077	33.1992	0	0	0	1	0	1	0	0	0	0	0	0	0	0	0	0	0	1	0	0	0	0
Procollagen-lysine,2-oxoglutarate 5-dioxygenase 2	PLOD2	O00469	O00469	19		0.570612	0.243659	-0.0632658	0.957095	28.7177	28.223	28.6496	28.9326	28.8523	28.6661	28.6085	28.8978	28.6935	28.7282	28.749	28.744	0	0	0	1	0	0	0	0	0	0	0	1	0	0	0	0	0	0	0	0	0	1
High mobility group nucleosome-binding domain-containing protein 4	HMGN4	O00479	O00479	2		0.919576	0.0364122	0.0207492	1.01449	27.5806	26.6663	27.0519	26.9726	27.1388	27.4607	27.2743	n. def.	26.8963	27.6036	26.7851	27.0626	0	0	1	0	0	0	0	0	0	0	0	0	0	0	0	0	0	0	0	0	0	0
26S proteasome non-ATPase regulatory subunit 14	PSMD14	O00487	O00487	14		0.386854	0.412453	-0.348861	0.785204	29.1131	28.4849	28.5358	30.0619	29.8012	30.0143	29.0464	29.2049	29.1882	30.2118	30.0108	30.4423	0	0	0	0	0	0	0	0	0	0	0	0	0	1	0	0	0	0	0	0	0	0
Myc box-dependent-interacting protein 1	BIN1	O00499	O00499	17		0.110232	0.957694	0.238003	1.17936	29.6623	29.9225	29.9931	29.5325	29.3911	29.3774	29.5754	29.5785	29.6231	29.2495	29.2334	29.1909	0	1	1	1	0	0	0	1	0	0	0	0	0	0	0	0	0	0	0	0	0	1
Importin subunit alpha-4	KPNA3	O00505	O00505	17		0.587556	0.230951	-0.0828708	0.944177	29.4234	29.9531	29.8623	29.4256	29.4843	29.4491	29.6908	29.2934	29.4746	30.0385	29.7087	29.8892	0	1	1	0	0	0	0	0	0	0	0	0	0	0	0	0	0	0	0	0	0	0
Syntenin-1	SDCBP	O00560	O00560	18		0.594376	0.225939	0.360886	1.28421	30.1161	30.0287	30.1839	32.3633	32.3058	32.0054	29.8414	29.6778	29.895	31.9773	31.8455	31.6009	1	1	1	1	0	1	0	0	1	0	0	1	0	0	0	0	0	0	0	0	0	1
Nucleolar protein 56	NOP56	O00567	O00567	4		0.190057	0.721115	0.206634	1.15399	28.2978	27.9718	27.9424	27.9161	27.5704	27.9554	27.4896	27.3174	27.8422	27.7826	27.9585	28.0237	0	1	1	0	0	0	0	0	0	0	0	0	0	0	0	0	0	0	0	0	0	0
ATP-dependent RNA helicase DDX3X;ATP-dependent RNA helicase DDX3Y	DDX3X;DDX3Y	O00571;O15523	O00571;O15523	28		0.66513	0.177094	-0.078296	0.947176	29.522	29.2534	28.8999	29.8733	29.6871	29.6529	29.3064	29.3639	29.3443	29.817	29.8327	29.6941	1	1	1	1	0	0	0	0	0	0	0	0	0	0	0	0	0	0	0	0	0	1
Ribonuclease T2	RNASET2	O00584;Q07343	O00584	17		0.768083	0.114592	0.117096	1.08455	30.7279	30.5357	30.7712	32.3889	32.4728	32.1222	30.9638	31.2858	31.3783	31.47	31.653	31.5652	0	0	0	0	1	1	1	0	0	0	0	1	0	0	0	0	0	0	0	0	0	0
Podocalyxin	PODXL	O00592	O00592	4		0.0301293	1.52101	0.611889	1.52826	27.4806	27.913	27.291	27.6613	28.0178	28.2446	26.8405	26.6075	26.7748	27.3619	27.6587	27.6935	0	0	0	1	0	0	0	0	0	0	0	0	0	0	1	0	1	0	0	0	0	0
Protein CYR61	CYR61	O00622	O00622	18		0.639703	0.194021	0.125605	1.09096	32.0459	31.9604	31.5217	31.8011	32.3824	32.7124	31.6382	31.8251	31.3826	31.7972	32.3682	32.659	0	0	0	0	0	1	0	0	0	0	0	0	0	0	0	0	0	0	0	0	0	0
Pirin	PIR	O00625	O00625	7		0.0734808	1.13383	-0.375584	0.770794	26.651	27.4819	26.8304	27.5381	27.672	27.4626	27.6934	27.6458	27.3662	27.667	27.5844	27.9327	0	1	1	0	0	0	0	0	0	0	0	0	0	0	0	0	0	0	0	0	0	0
Importin subunit alpha-3	KPNA4	O00629	O00629	14		0.707952	0.149996	-0.0906331	0.939111	30.6462	30.7429	30.9142	29.8941	29.6696	29.8265	30.2046	30.3486	30.4682	30.6625	30.135	30.4185	0	1	1	0	0	0	0	0	0	0	0	0	0	0	0	0	0	0	0	0	0	0
Serine/threonine-protein phosphatase 6 catalytic subunit;Serine/threonine-protein phosphatase 6 catalytic subunit, N-terminally processed	PPP6C	O00743	O00743	13		0.6074	0.216525	0.0958481	1.06869	28.7487	29.0493	28.8151	29.2269	28.9073	28.7462	28.5986	28.4072	28.3907	29.2772	29.0866	29.1581	0	1	0	0	1	0	0	0	0	0	0	0	0	0	0	0	0	0	0	0	0	0
Lysosomal alpha-mannosidase;Lysosomal alpha-mannosidase A peptide;Lysosomal alpha-mannosidase B peptide;Lysosomal alpha-mannosidase C peptide;Lysosomal alpha-mannosidase D peptide;Lysosomal alpha-mannosidase E peptide	MAN2B1	O00754	O00754	31		0.307344	0.512375	-0.334631	0.792987	29.5033	28.882	29.4984	29.6766	29.8651	29.4391	29.5153	30.7889	30.5686	29.167	29.3378	29.4948	0	0	0	0	0	0	1	0	0	0	0	0	0	0	0	0	0	0	0	0	0	0
Pyridoxal kinase	PDXK	O00764	O00764	20		0.786509	0.104296	-0.0354458	0.97573	30.7874	30.8843	30.8318	31.3512	31.3237	31.3077	31.0109	31.2018	31.2169	31.3289	30.9824	30.9581	0	1	0	0	0	0	0	0	0	0	0	0	0	0	0	0	0	0	0	0	0	0
AT-rich interactive domain-containing protein 1A	ARID1A	O14497	O14497	16		0.456738	0.340333	-0.101308	0.932188	27.7441	27.3346	n. def.	27.4488	27.4688	27.5624	27.6745	27.3542	n. def.	27.3931	27.9553	27.688	0	0	1	0	0	0	0	0	0	0	0	0	0	0	0	0	0	0	0	0	0	0
Acyl carrier protein, mitochondrial	NDUFAB1	O14561	O14561	4		0.866433	0.0622651	-0.0355263	0.975676	31.0285	31.0664	30.9331	30.5299	30.4659	30.3004	31.013	31.0432	31.1857	30.4919	30.2016	30.6018	0	0	0	0	1	0	0	0	0	0	0	0	0	0	0	0	0	0	0	0	0	0
Ubiquitin domain-containing protein UBFD1	UBFD1	O14562	O14562	11		0.399605	0.398369	-0.0793403	0.94649	29.9675	30.0841	29.5948	29.9552	30.0148	29.985	30.1028	30.1231	30.1012	29.9814	29.7547	30.0141	0	0	0	0	0	0	0	0	0	0	0	0	0	1	0	0	0	0	0	0	0	0
Coatomer subunit epsilon	COPE	O14579	O14579	25		0.733244	0.134752	0.0374301	1.02628	32.1815	32.1417	32.0796	31.951	31.8566	31.8071	32.0029	32.1837	32.2156	31.9282	31.7309	31.7315	0	1	0	1	0	0	0	0	0	1	0	0	0	0	0	0	0	0	0	0	0	1
AP-3 complex subunit delta-1	AP3D1	O14617	O14617	26		0.178395	0.748618	-0.547921	0.684005	29.4755	29.5461	29.5354	28.0502	27.9381	28.3338	29.7893	29.8406	29.7696	29.0967	28.7332	28.9372	0	1	0	1	0	0	0	0	0	1	0	0	0	0	0	0	0	0	0	0	0	1
Copper chaperone for superoxide dismutase	CCS	O14618	O14618	6		0.796875	0.09861	-0.125298	0.916815	27.1834	28.2176	27.7425	28.8107	28.6343	28.6532	27.6311	27.5389	27.1993	29.1567	29.1334	29.3341	0	1	0	0	0	0	0	0	0	0	0	0	0	0	0	0	0	0	0	0	0	0
Segment polarity protein dishevelled homolog DVL-2	DVL2	O14641;Q92997	O14641	5		0.723122	0.140788	0.149681	1.10932	26.1085	24.6886	25.4216	25.0716	26.2929	26.5519	26.3182	25.9749	25.23	25.2811	24.8934	n. def.	1	1	1	1	0	0	0	0	0	0	0	0	0	0	0	0	0	0	0	0	0	1
Torsin-1B	TOR1B	O14657	O14657	14		0.609275	0.215186	-0.230561	0.852303	29.8144	29.1566	29.7888	29.0907	29.2001	28.6733	30.1157	30.6196	30.3902	28.8467	28.8591	28.2759	0	0	1	1	0	0	0	0	0	0	0	1	0	0	0	0	0	0	0	0	0	1
Disintegrin and metalloproteinase domain-containing protein 10	ADAM10	O14672	O14672	26		0.564916	0.248016	-0.124298	0.91745	30.7213	30.7471	30.6517	30.5476	30.6044	30.5229	30.8552	31.616	30.9534	30.218	30.4312	30.4669	0	1	0	1	0	0	0	0	0	1	0	0	0	0	1	0	1	0	0	0	0	0
Programmed cell death protein 5	PDCD5	O14737	O14737	8		0.863132	0.0639227	0.0847251	1.06049	31.0662	31.0997	30.9524	31.9975	32.0917	32.441	30.594	30.6264	30.6675	32.3054	32.5176	32.4294	0	0	0	0	0	0	0	0	0	0	0	0	0	1	0	0	0	0	0	0	0	0
Protein arginine N-methyltransferase 5;Protein arginine N-methyltransferase 5, N-terminally processed	PRMT5	O14744	O14744	32		0.988379	0.00507636	-0.00975196	0.993263	30.0414	30.4475	30.2078	31.8857	31.7495	31.766	29.733	29.9376	29.7382	32.2982	32.1811	32.2683	0	1	1	0	0	0	0	0	0	1	0	0	0	0	0	0	0	0	0	0	0	0
Na(+)/H(+) exchange regulatory cofactor NHE-RF1	SLC9A3R1	O14745	O14745	22		0.452993	0.343908	-0.0725902	0.950929	30.2475	30.5347	30.3537	30.6539	30.6608	30.7156	30.421	30.5387	30.5275	30.7583	30.6378	30.7184	0	1	0	1	0	0	0	0	0	0	0	0	0	0	0	0	0	0	0	0	0	1
Tripeptidyl-peptidase 1	TPP1	O14773	O14773	23		0.686734	0.163212	-0.219335	0.858961	32.8837	31.4554	32.7458	31.7423	32.0037	31.5338	32.3739	33.8008	33.471	31.0912	31.3836	31.5602	0	0	0	0	0	0	1	0	1	0	0	0	0	0	0	0	0	0	0	0	0	0
Transcription elongation regulator 1	TCERG1	O14776	O14776	41		0.693134	0.159183	0.0957015	1.06858	30.8566	30.5712	30.7662	31.4173	31.2698	31.2807	30.5232	30.5597	30.4401	31.3507	31.3476	31.3664	0	0	1	0	0	0	0	0	0	0	0	0	0	0	0	0	0	0	0	0	0	0
Neuropilin-1	NRP1	O14786	O14786	36		0.655469	0.183448	0.20667	1.15402	33.4051	33.2825	33.3476	32.0078	31.7891	31.8508	33.045	33.0828	33.1423	31.6509	31.8233	31.6987	0	1	0	1	1	1	0	0	0	0	0	0	0	0	1	0	1	0	0	0	0	0
Transportin-2	TNPO2	O14787	O14787	16		0.55024	0.259448	-0.111076	0.925897	25.9129	25.8572	25.6633	26.255	25.9395	25.7937	26.3336	25.7983	25.6825	26.6657	25.8066	25.8013	0	1	1	0	0	0	0	0	0	0	0	0	0	0	0	0	0	0	0	0	0	0
Proteasome subunit alpha type-7	PSMA7	O14818;Q8TAA3	O14818	20		0.576943	0.238867	-0.0963643	0.935387	33.2229	33.0894	33.1025	33.6913	33.2418	33.435	32.9628	33.2016	33.1342	33.7465	33.5588	33.7572	0	1	1	0	0	0	0	0	0	0	0	0	0	0	0	0	0	0	0	0	0	0
Tax1-binding protein 3	TAX1BP3	O14907	O14907	3		0.777117	0.109513	0.0850407	1.06072	27.5198	27.9241	27.5503	27.1992	27.2947	27.1176	27.9819	27.9918	27.8436	26.6555	26.7351	26.8875	0	1	1	1	0	0	0	0	0	0	0	0	0	0	0	0	0	0	0	0	0	1
PDZ domain-containing protein GIPC1	GIPC1	O14908;Q8TF64	O14908	17		0.83399	0.0788393	0.0372655	1.02617	29.3093	29.607	29.3262	29.4279	29.395	29.4368	30.0519	28.8903	29.0382	29.4978	29.2993	29.5011	0	1	0	1	0	0	0	0	0	0	0	0	0	0	0	0	0	0	0	0	0	1
Histone acetyltransferase type B catalytic subunit	HAT1	O14929;REV__Q7LFX5	O14929	18		0.917608	0.0373428	-0.0451476	0.969191	30.0517	29.9183	30.2284	31.0938	30.914	30.9648	29.6483	29.9366	29.6923	31.5791	31.2749	31.3105	0	1	1	0	0	0	0	0	0	0	0	0	0	0	0	0	0	0	0	0	0	0
Peripheral plasma membrane protein CASK	CASK	O14936	O14936	15		0.0731054	1.13605	-0.189832	0.876708	27.4679	27.3535	27.1251	27.4286	27.1932	27.1639	27.6289	27.7002	27.4268	27.5408	27.2135	27.361	0	1	1	1	0	0	0	0	0	0	0	0	0	0	0	0	0	0	0	0	0	1
Hepatocyte growth factor-regulated tyrosine kinase substrate	HGS	O14964	O14964	21		0.187283	0.727502	0.0990423	1.07106	30.4082	30.4887	30.4103	30.28	30.6285	30.4453	30.2307	30.2823	30.1992	30.5298	30.4135	30.4113	0	1	0	1	0	0	0	1	0	0	0	0	0	0	0	0	0	0	0	0	0	1
Protein phosphatase 1 regulatory subunit 12A	PPP1R12A	O14974	O14974	28		0.251367	0.599692	-0.203109	0.868677	30.2818	29.4062	30.3323	29.6687	29.6623	29.6178	30.1573	30.2061	30.0526	30.0343	29.866	29.8717	0	1	0	0	0	0	0	0	0	0	0	0	0	0	0	0	0	0	0	0	0	0
Heterogeneous nuclear ribonucleoprotein D-like	HNRNPDL	O14979	O14979	11		0.357014	0.447314	0.244637	1.18479	30.8986	30.862	30.7889	31.4619	31.4282	31.5866	30.4062	30.4639	30.5825	31.4817	31.5094	31.1147	0	1	1	0	0	0	0	0	0	0	0	0	0	0	0	0	0	0	0	0	0	0
Exportin-1	XPO1	O14980	O14980	62		0.846131	0.0725625	0.0228596	1.01597	32.9157	33.3024	33.2042	33.2355	33.1137	33.1031	33.0932	32.9746	32.7346	33.4069	33.1958	33.3323	0	1	1	0	0	0	0	0	0	0	0	0	0	0	0	0	0	0	0	0	0	0
Protein transport protein Sec16A	SEC16A	O15027	O15027	14		0.486553	0.31287	-0.118654	0.921046	28.3644	n. def.	28.202	27.7674	28.2503	28.276	27.9547	28.2369	27.9698	28.5143	28.6932	28.375	1	1	0	1	0	0	0	0	0	1	0	1	0	0	0	0	0	0	0	0	0	1
Plexin-B2	PLXNB2	O15031	O15031	37		0.944323	0.0248796	-0.0147155	0.989852	30.4353	30.4537	30.6129	30.1835	30.188	29.939	30.7508	30.6379	30.7592	29.9008	29.8761	29.976	0	0	0	1	0	0	0	0	0	0	0	0	0	0	1	0	1	0	0	0	0	0
U2 snRNP-associated SURP motif-containing protein	U2SURP	O15042	O15042	12		0.0896327	1.04753	0.423837	1.34149	28.3567	28.44	27.9895	28.6473	29.0827	29.2069	28.4896	27.8967	27.8938	28.3203	28.5789	28.0007	0	0	1	0	0	0	0	0	0	0	0	0	0	0	0	0	0	0	0	0	0	0
Phosphoribosylformylglycinamidine synthase	PFAS	O15067	O15067	69		0.625344	0.203881	0.20193	1.15024	32.4645	33.0932	32.3682	33.7505	33.8678	33.9	32.6804	32.3764	32.2762	33.5454	33.929	33.4252	0	1	0	0	0	0	0	0	0	0	0	0	0	0	0	0	0	0	0	0	0	0
U6 snRNA-associated Sm-like protein LSm1	LSM1	O15116	O15116	8		0.748061	0.126063	0.118431	1.08555	28.3009	27.0815	27.9664	28.7376	29.0516	28.7001	27.7853	28.1297	27.3872	28.5475	28.685	28.5928	0	1	0	0	0	0	0	0	0	0	0	0	0	0	0	0	0	0	0	0	0	0
Niemann-Pick C1 protein	NPC1	O15118	O15118	6		0.20198	0.694691	0.207572	1.15474	26.5127	26.507	26.7083	27.0484	26.4709	27.1703	26.5688	26.5956	26.2398	26.4415	26.4394	26.887	0	0	0	1	0	0	1	1	0	0	0	0	0	0	1	0	0	0	0	0	0	1
Actin-related protein 2/3 complex subunit 1B	ARPC1B	O15143	O15143	21		0.756666	0.121096	-0.0426887	0.970844	31.6493	31.4262	31.4391	31.2089	30.914	30.8964	31.4487	31.3606	31.3732	31.1258	31.2902	31.1917	0	1	1	0	0	0	0	0	0	0	0	0	0	0	0	0	0	0	0	0	0	0
Actin-related protein 2/3 complex subunit 2	ARPC2	O15144	O15144	29		0.252702	0.597392	0.224195	1.16813	32.7732	32.6904	32.7049	32.3381	32.3077	32.1576	32.5262	32.6601	32.6145	32.0029	32.0246	31.7986	0	1	1	0	0	0	0	0	0	0	0	0	0	0	0	0	0	0	0	0	0	0
Actin-related protein 2/3 complex subunit 3	ARPC3	O15145	O15145	12		0.655195	0.183629	0.0465492	1.03279	31.7261	32.1464	31.6999	31.7408	31.5315	31.5321	31.6009	31.7609	31.7864	31.7765	31.625	31.5478	0	1	1	0	0	0	0	0	0	0	0	0	0	0	0	0	0	0	0	0	0	0
DNA-directed RNA polymerases I and III subunit RPAC1	POLR1C	O15160	O15160	10		0.877631	0.0566882	-0.0725534	0.950953	27.125	n. def.	26.8091	27.7789	27.6978	27.9943	26.9271	26.3932	26.942	28.5248	28.4873	28.047	0	0	1	0	0	0	0	0	0	0	0	0	0	0	0	0	0	0	0	0	0	0
Prefoldin subunit 6	PFDN6	O15212	O15212	8		0.876974	0.0570134	-0.0358136	0.975481	29.999	29.5329	30.1836	30.5681	30.5569	30.3472	29.9946	29.9011	29.849	30.8282	30.5157	30.3141	0	0	0	0	0	0	0	0	0	0	0	0	0	1	0	0	0	0	0	0	0	0
Laminin subunit alpha-5	LAMA5	O15230;Q16787	O15230	93		0.0531587	1.27443	-0.889234	0.539901	30.8626	30.7367	31.0865	29.9297	29.7418	29.7015	31.6457	31.8642	32.2416	30.5883	30.6212	30.4331	0	0	0	0	0	1	0	0	0	0	0	0	0	0	0	0	0	0	0	0	0	0
Protein CASC3	CASC3	O15234	O15234	4		0.055118	1.25871	-0.517353	0.698652	24.0671	n. def.	23.8651	23.5769	24.1251	n. def.	n. def.	n. def.	23.9725	24.3903	24.842	24.4989	0	1	1	0	0	0	0	0	0	0	0	0	0	0	0	0	0	0	0	0	0	0
Neurosecretory protein VGF;Neuroendocrine regulatory peptide-1;Neuroendocrine regulatory peptide-2;Antimicrobial peptide VGF[554-577]	VGF	O15240	O15240	31		0.402585	0.395142	-0.372478	0.772455	31.9077	30.3672	31.768	30.3035	29.9931	30.3063	31.6447	31.7251	31.766	30.5543	30.4648	30.7258	0	0	0	0	0	1	0	0	0	0	0	0	0	0	0	0	0	0	0	0	0	0
Phosphomannomutase 2	PMM2	O15305;Q92871	O15305	13		0.180526	0.743459	0.524371	1.43831	29.4445	30.391	29.7755	30.5785	30.5574	30.3126	29.2237	28.8169	28.8657	30.2634	30.3314	30.4122	0	1	0	0	0	0	0	0	0	0	0	0	0	0	0	0	0	0	0	0	0	0
High mobility group protein B3	HMGB3	O15347	O15347	7		0.124308	0.9055	-0.859705	0.551065	29.9525	30.1455	30.0677	29.2102	28.4293	29.1654	29.6515	29.349	29.3088	31.5569	30.7198	31.5431	0	1	1	0	0	0	0	0	0	0	0	0	0	0	0	0	0	0	0	0	0	0
Protein phosphatase 1G	PPM1G	O15355	O15355	23		0.192459	0.715661	-0.439434	0.737424	31.6371	31.4492	31.5335	30.4052	29.978	30.491	31.4567	30.9405	31.1486	31.5811	31.2374	31.7663	0	1	0	1	0	0	0	0	0	0	0	0	0	0	0	0	0	0	0	0	0	1
Eukaryotic translation initiation factor 3 subunit D	EIF3D	O15371	O15371	26		0.29639	0.528136	-0.484214	0.714887	31.3205	31.8102	31.3887	29.9048	29.1327	30.1342	31.2108	30.7951	30.9497	31.1685	30.9464	31.5259	0	1	0	0	0	0	0	0	0	0	0	0	0	0	0	0	0	0	0	0	0	0
Eukaryotic translation initiation factor 3 subunit H	EIF3H	O15372	O15372	23		0.194132	0.711903	-0.172042	0.887586	31.3784	30.9201	31.2101	30.6529	30.868	31.0233	31.0008	31.2774	31.2653	31.3298	30.957	31.2548	0	1	0	0	0	0	0	0	0	0	0	0	0	0	0	0	0	0	0	0	0	0
Branched-chain-amino-acid aminotransferase, mitochondrial	BCAT2	O15382	O15382	19		0.40542	0.392095	0.311375	1.24089	31.204	31.4374	30.728	30.5463	30.1581	30.2693	31.207	30.9634	30.986	29.5865	29.9489	29.783	0	1	0	0	1	0	0	0	0	0	0	0	0	0	0	0	0	0	0	0	0	0
Syntaxin-7	STX7	O15400	O15400	11		0.0687426	1.16277	0.293816	1.22588	29.6369	29.5922	29.6522	30.1615	30.2385	29.8592	29.278	29.5562	29.3696	29.8309	29.6005	29.7425	0	0	0	1	0	0	0	1	0	0	0	0	0	0	1	0	0	0	0	0	0	1
DNA-directed RNA polymerase I subunit RPA34	CD3EAP	O15446	O15446	12		0.815429	0.0886136	0.107498	1.07736	27.9873	27.2757	27.8834	28.9538	28.7647	28.9769	27.7479	26.9392	27.7286	28.9776	28.838	28.9654	0	0	1	0	0	0	0	0	0	0	0	0	0	0	0	0	0	0	0	0	0	0
Synaptobrevin homolog YKT6	YKT6	O15498	O15498	14		0.552426	0.257726	0.177276	1.13075	31.696	31.632	31.6949	30.7318	30.9304	30.5052	31.3039	31.5868	31.3603	30.8189	30.5088	30.548	1	1	0	1	0	0	0	0	0	1	0	0	0	0	0	0	0	0	0	0	0	1
Actin-related protein 2/3 complex subunit 5	ARPC5	O15511	O15511	9		0.732343	0.135286	0.0672315	1.0477	30.6003	30.7464	30.5975	30.2465	30.0602	29.9542	30.5844	30.5815	30.6317	30.0726	29.8651	30.0664	0	1	1	0	0	0	0	0	0	0	0	0	0	0	0	0	0	0	0	0	0	0
DNA-directed RNA polymerase II subunit RPB4	POLR2D	O15514	O15514	9		0.536782	0.270202	0.16884	1.12415	28.5852	28.4694	28.214	29.1129	28.7726	28.9149	27.8803	28.0285	28.1065	29.0497	29.0822	28.9085	0	0	1	0	0	0	0	0	0	0	0	0	0	0	0	0	0	0	0	0	0	0
Putative pre-mRNA-splicing factor ATP-dependent RNA helicase DHX15	DHX15	O43143	O43143	37		0.793946	0.100209	-0.0321484	0.977963	30.9989	31.1424	31.0592	31.2252	31.065	31.0974	31.0758	30.7723	30.8378	31.4727	31.2898	31.3325	0	0	1	0	0	0	0	0	0	0	0	0	0	0	0	0	0	0	0	0	0	0
mRNA cap guanine-N7 methyltransferase	RNMT	O43148	O43148	15		0.203612	0.691198	-0.460677	0.726645	27.5172	27.9597	27.738	29.0921	28.6416	28.938	28.6457	28.2434	28.2794	29.5584	29.0568	28.8669	0	0	1	0	0	0	0	0	0	0	0	0	0	0	0	0	0	0	0	0	0	0
U4/U6 small nuclear ribonucleoprotein Prp4	PRPF4	O43172	O43172	19		0.284898	0.545311	-0.478586	0.717681	28.6869	26.9516	28.6429	29.421	29.1889	29.143	28.5966	28.8683	28.5855	29.5711	29.5904	29.694	0	0	1	0	0	0	0	0	0	0	0	0	0	0	0	0	0	0	0	0	0	0
D-3-phosphoglycerate dehydrogenase	PHGDH	O43175	O43175	26		0.970011	0.0132232	-0.0134163	0.990744	31.4537	31.7435	31.5578	32.191	32.3295	32.4175	31.6872	31.3085	30.9586	32.7073	32.5745	32.5372	0	0	0	0	0	0	0	0	0	0	0	0	0	1	0	0	0	0	0	0	0	0
Cytoplasmic dynein 1 light intermediate chain 2	DYNC1LI2	O43237	O43237	12		0.341207	0.466982	-0.203147	0.868654	28.4208	27.3098	28.342	28.3158	28.4097	28.1581	28.3361	28.7311	28.5791	28.2178	28.2952	28.0158	0	1	0	0	0	0	0	0	0	0	0	0	0	0	0	0	0	0	0	0	0	0
26S proteasome non-ATPase regulatory subunit 3	PSMD3	O43242	O43242	35		0.150803	0.821591	-0.405259	0.755101	30.759	29.9578	30.2405	31.001	30.804	31.0679	30.4019	30.8741	30.6709	31.4719	31.3599	31.483	0	0	0	0	0	0	0	0	0	0	0	0	0	1	0	0	0	0	0	0	0	0
Bifunctional 3-phosphoadenosine 5-phosphosulfate synthase 1;Sulfate adenylyltransferase;Adenylyl-sulfate kinase	PAPSS1	O43252	O43252	22		0.077163	1.11259	0.304045	1.2346	29.6856	30.4986	29.8556	29.7359	29.6524	29.5045	29.7512	29.485	29.569	29.5185	29.4648	29.3197	0	0	0	0	0	0	0	0	0	0	0	0	0	1	0	0	0	0	0	0	0	0
U4/U6.U5 tri-snRNP-associated protein 1	SART1	O43290	O43290	18		0.440528	0.356026	0.116832	1.08435	28.2493	n. def.	28.4118	28.6438	28.7818	28.7028	28.2902	28.1639	28.2712	28.8587	28.5461	28.5165	0	0	1	0	0	0	0	0	0	0	0	0	0	0	0	0	0	0	0	0	0	0
CBP80/20-dependent translation initiation factor	CTIF	O43310	O43310	5		0.777218	0.109457	-0.0620886	0.957876	26.2752	25.3317	25.966	25.484	25.5062	24.9897	26.1138	25.561	25.6044	25.4016	25.5129	25.7317	0	1	0	0	0	0	0	0	0	0	0	0	0	0	0	0	0	0	0	0	0	0
Eukaryotic translation elongation factor 1 epsilon-1	EEF1E1	O43324	O43324	6		0.498581	0.302264	-0.4182	0.748357	28.3259	27.5751	27.9877	29.4552	29.5954	29.6778	27.8848	28.2996	28.3455	30.3254	30.4026	29.8682	1	1	1	0	0	0	0	0	0	0	0	0	0	0	0	0	0	0	0	0	0	0
Heterogeneous nuclear ribonucleoprotein R	HNRNPR	O43390	O43390	34		0.824411	0.0838561	-0.034797	0.976169	32.4613	32.3417	32.6294	32.6216	32.3991	32.5003	32.2843	32.326	32.044	32.9221	32.8258	32.7599	0	1	1	0	0	0	0	0	0	0	0	1	0	0	0	0	0	0	0	0	0	0
U4/U6 small nuclear ribonucleoprotein Prp3	PRPF3	O43395	O43395	6		0.740816	0.130289	0.0586758	1.04151	27.8382	27.4884	27.6781	27.2058	27.2941	27.2476	27.4682	27.7515	27.287	27.0934	n. def.	n. def.	0	0	1	0	0	0	0	0	0	0	0	0	0	0	0	0	0	0	0	0	0	0
Thioredoxin-like protein 1	TXNL1	O43396	O43396	17		0.991739	0.00360249	-0.00143178	0.999008	31.4889	31.4468	31.5017	31.8517	31.3014	31.5419	31.2873	31.2774	31.26	31.8496	31.7517	31.7149	0	1	1	0	0	0	0	0	0	0	0	0	0	0	0	0	0	0	0	0	0	0
Tumor protein D54	TPD52L2	O43399	O43399	13		0.850602	0.0702734	-0.0433963	0.970368	31.1776	31.0807	31.4862	31.3328	31.865	31.6662	31.401	30.9692	30.9113	31.9182	31.9671	31.702	0	0	0	0	0	0	0	0	0	0	0	0	0	1	0	0	0	0	0	0	0	0
Cochlin	COCH	O43405	O43405	31		0.238637	0.622262	3.48725	11.2141	n. def.	n. def.	24.5154	34.913	34.9098	33.715	25.245	25.2438	25.0365	32.3866	32.0056	31.2387	0	0	0	0	0	1	0	0	0	0	0	0	0	0	0	0	0	0	0	0	0	0
Eukaryotic translation initiation factor 4 gamma 3	EIF4G3	O43432	O43432	20		0.966966	0.0145888	0.00790946	1.0055	27.7363	27.567	28.1208	27.1562	27.5507	27.1727	27.5033	27.8785	27.8209	27.4801	27.4543	27.1192	0	0	0	0	0	0	0	0	0	0	0	0	0	1	0	0	0	0	0	0	0	0
Peptidyl-prolyl cis-trans isomerase H	PPIH	O43447	O43447	16		0.634141	0.197814	-0.179541	0.882984	30.6597	30.7948	30.4163	31.5773	31.6425	31.4279	30.9798	30.5123	30.4011	32.0247	31.8619	31.8159	0	1	1	0	0	0	0	0	0	0	0	0	0	0	0	0	0	0	0	0	0	0
Serine protease HTRA2, mitochondrial	HTRA2	O43464;P83110	O43464	9		0.00592862	2.22705	-0.573658	0.671911	27.5157	27.6601	27.6479	27.032	27.0844	27.0857	28.2557	27.9385	28.2027	27.7787	27.6453	27.6468	0	0	0	1	1	0	0	0	0	0	0	0	0	0	1	0	0	0	0	0	0	1
Aflatoxin B1 aldehyde reductase member 2	AKR7A2	O43488;Q8NHP1;O95154	O43488	12		0.727432	0.138208	0.112292	1.08094	28.8226	29.3113	28.9217	30.0709	29.9971	29.951	29.0473	28.9189	28.8407	29.7563	29.9692	29.8685	0	1	0	0	0	0	0	0	0	1	0	0	0	0	0	0	0	0	0	0	0	0
Band 4.1-like protein 2	EPB41L2	O43491	O43491	27		0.872469	0.05925	0.0268065	1.01875	28.9654	28.5388	28.953	29.177	29.3126	29.2565	28.8056	28.8209	28.6767	29.1623	29.179	29.3978	0	1	0	1	0	0	0	0	0	0	0	0	0	0	0	0	0	0	0	0	0	1
Trans-Golgi network integral membrane protein 2	TGOLN2	O43493	O43493	8		0.031307	1.50436	0.356884	1.28066	29.242	29.0207	29.2127	29.124	29.3185	29.6775	29.1422	28.9298	29.1636	28.4255	28.9128	28.8802	0	0	0	1	0	0	0	0	0	1	0	0	1	0	1	0	1	0	0	0	0	0
Ragulator complex protein LAMTOR5	LAMTOR5	O43504	O43504	6		0.593124	0.226855	-0.218536	0.859437	28.4581	28.0187	28.8263	27.3723	27.2693	27.6639	28.4909	28.9858	28.915	27.8192	27.4539	27.2549	1	1	0	0	0	0	1	0	0	0	0	0	0	0	0	0	0	0	0	0	0	0
N-acetyllactosaminide beta-1,3-N-acetylglucosaminyltransferase	B3GNT1	O43505	O43505	23		0.846246	0.0725032	-0.0685377	0.953604	31.2203	31.3085	31.3045	32.8896	32.8857	32.3049	31.9324	32.0288	32.1844	32.4334	32.0713	31.6743	0	0	0	1	0	0	0	0	0	1	0	0	0	0	1	0	0	1	0	0	0	0
WAS/WASL-interacting protein family member 1	WIPF1	O43516	O43516	6		0.152158	0.817704	0.267859	1.20402	26.966	27.0227	26.6226	26.9077	27.2142	27.0795	27.1098	27.0375	26.9399	26.2197	26.4263	26.4724	0	1	0	0	0	0	0	0	0	0	0	0	0	0	0	0	0	0	0	0	0	0
Epsilon-sarcoglycan	SGCE	O43556	O43556	8		0.0736211	1.133	0.602921	1.51879	27.4309	26.7275	26.3943	28.0058	27.9983	27.6802	26.9508	26.7594	26.2625	26.8048	27.1768	26.6652	0	1	0	1	0	0	0	0	0	1	0	0	0	0	1	0	0	0	0	0	0	1
Carbonic anhydrase 12	CA12	O43570	O43570	4		0.967824	0.0142035	0.0139863	1.00974	n. def.	26.8995	27.006	26.4401	26.8658	26.4384	27.2302	27.2715	27.5497	26.1851	25.9703	26.0892	0	0	0	1	0	0	0	0	0	0	0	0	0	0	1	0	1	0	0	0	0	0
Density-regulated protein	DENR	O43583	O43583	12		0.617232	0.209552	-0.135541	0.910328	30.5914	30.5329	30.488	30.9942	30.7999	30.9509	30.3199	30.3588	30.2654	31.4941	31.4684	31.264	0	0	0	0	0	0	0	0	0	0	0	0	0	1	0	0	0	0	0	0	0	0
Exportin-T	XPOT	O43592	O43592	35		0.511449	0.291198	0.100578	1.0722	30.9927	31.5366	31.0332	31.2051	30.9887	30.957	31.0258	30.8624	30.5798	31.3571	31.291	30.9937	0	1	1	0	0	0	0	0	0	0	0	0	0	0	0	0	0	0	0	0	0	0
2-deoxynucleoside 5-phosphate N-hydrolase 1	DNPH1	O43598	O43598	13		0.874857	0.0580627	0.105849	1.07613	29.5585	30.3786	29.6502	31.8345	31.9856	31.7687	30.0461	29.6061	29.5558	31.8474	31.6049	31.8806	0	1	1	0	0	0	0	0	0	0	0	0	0	0	0	0	0	0	0	0	0	0
Trafficking protein particle complex subunit 3	TRAPPC3	O43617	O43617	8		0.453798	0.343137	0.198323	1.14736	28.1725	28.3416	27.9726	28.7851	29.0282	28.8594	27.8086	28.2197	27.795	28.8022	28.7711	28.5729	0	0	0	0	0	0	0	0	0	1	0	1	0	0	0	0	0	0	0	0	0	0
Pleiotropic regulator 1	PLRG1	O43660	O43660	18		0.647874	0.18851	0.190418	1.14109	29.0835	28.8067	28.7819	30.0571	29.8542	29.8292	28.3486	28.6432	28.4584	29.8429	29.9184	30.0585	0	0	1	0	0	0	0	0	0	0	0	0	0	0	0	0	0	0	0	0	0	0
Regulator of G-protein signaling 10	RGS10	O43665	O43665	6		0.0133792	1.87357	0.384648	1.30554	27.8149	28.1056	28.0582	28.3145	28.3338	28.1292	27.4233	27.5204	27.636	27.8624	28.016	27.9904	1	1	1	0	0	0	0	0	0	0	0	0	0	0	0	0	0	0	0	0	0	0
BUB3-interacting and GLEBS motif-containing protein ZNF207	ZNF207	O43670	O43670	11		0.579236	0.237144	0.102551	1.07367	30.2002	30.0373	30.1989	30.8071	30.4778	30.5362	29.9657	29.9137	30.0545	30.5973	30.4421	30.6689	0	1	1	0	0	0	0	0	0	0	0	0	0	0	0	0	0	0	0	0	0	0
ATPase ASNA1	ASNA1	O43681	O43681	12		0.680529	0.167154	-0.0410159	0.97197	29.0284	28.6955	28.9725	28.978	28.7442	28.9869	28.9009	29.0223	29.2735	28.919	28.7721	28.7636	0	1	1	0	0	0	0	0	0	0	0	1	0	0	0	0	0	0	0	0	0	0
Mitotic checkpoint protein BUB3	BUB3	O43684	O43684	16		0.847944	0.0716327	-0.0498034	0.966068	30.0772	29.7552	30.26	30.9883	30.6471	30.7703	30.0496	30.1828	30.0683	30.9538	30.8125	30.73	0	0	1	0	0	0	0	0	0	0	0	0	0	0	0	0	0	0	0	0	0	0
Alpha-actinin-4	ACTN4	O43707	O43707	91		0.333965	0.476298	0.169111	1.12437	36.2885	36.3611	36.165	35.8145	35.7866	35.7707	36.2334	36.0157	36.1438	35.5253	35.6309	35.6227	0	1	1	0	0	0	0	0	0	0	0	0	0	0	0	0	0	0	0	0	0	0
Maleylacetoacetate isomerase	GSTZ1	O43708	O43708	6		0.000319284	3.49582	-0.552221	0.681969	26.3512	26.7717	26.4134	26.3075	26.2374	26.3025	27.1674	26.9274	27.1004	26.9162	26.8715	26.7141	0	1	0	0	0	0	0	0	0	0	0	0	0	0	0	0	0	0	0	0	0	0
AP-1 complex subunit gamma-1	AP1G1	O43747	O43747	25		0.38839	0.410732	0.180492	1.13327	29.3684	29.5861	29.6219	29.1829	28.8437	28.9241	28.9833	29.6268	29.3864	28.9759	28.6613	28.8104	0	0	0	1	0	0	0	0	0	1	0	0	0	0	0	0	0	0	0	0	0	1
Small glutamine-rich tetratricopeptide repeat-containing protein alpha	SGTA	O43765	O43765	12		0.161778	0.791081	0.312823	1.24214	30.8184	30.9699	30.9066	31.0487	31.1995	31.1792	30.2001	30.4034	30.2087	31.1635	31.1367	31.133	0	1	1	0	0	0	0	0	0	0	0	0	0	0	0	0	0	0	0	0	0	0
Alpha-endosulfine	ENSA	O43768	O43768	11		0.843377	0.0739781	0.145507	1.10612	29.5423	30.1926	29.1807	31.5741	31.4531	31.5942	29.5646	28.8865	29.1579	31.6146	31.7622	31.6782	0	1	0	0	0	0	0	0	0	0	0	0	0	0	0	0	0	0	0	0	0	0
Asparagine--tRNA ligase, cytoplasmic	NARS	O43776	O43776	41		0.0059438	2.22594	0.441648	1.35815	33.3636	33.7681	33.3595	33.6961	33.7056	33.3927	33.1196	32.9391	32.715	33.279	33.2042	33.3788	0	1	0	0	0	0	0	0	0	0	0	0	0	0	0	0	0	0	0	0	0	0
Cleavage and polyadenylation specificity factor subunit 5	NUDT21	O43809	O43809	19		0.657303	0.182235	0.0559956	1.03958	31.9933	31.9566	31.9545	31.53	31.5137	31.3377	31.6543	31.6685	31.6535	31.8202	31.5773	31.5761	0	1	1	0	0	0	0	0	0	0	0	0	0	0	0	0	0	0	0	0	0	0
LanC-like protein 1	LANCL1	O43813	O43813	15		0.751815	0.123889	0.0972659	1.06974	29.5578	30.7386	29.4148	30.7412	29.9921	30.2634	29.8282	29.6498	29.4203	30.2601	30.3296	30.6364	0	1	0	1	0	0	0	0	0	0	0	0	0	0	0	0	0	0	0	0	0	1
Striatin	STRN	O43815	O43815	9		0.0744821	1.12795	-0.578184	0.669806	26.4455	27.6278	27.2979	27.1639	27.6519	27.7087	27.3699	27.2378	27.717	28.4855	28.234	28.3205	0	1	0	1	0	0	0	0	0	0	0	0	0	0	0	0	0	0	0	0	0	1
U3 small nucleolar RNA-interacting protein 2	RRP9	O43818	O43818	15		0.678631	0.168366	0.0484082	1.03412	29.9647	29.4063	29.4551	29.5127	29.4403	29.4116	29.5438	29.435	29.2017	29.5555	29.4342	29.7301	0	0	1	0	0	0	0	0	0	0	0	0	0	0	0	0	0	0	0	0	0	0
A-kinase anchor protein 8	AKAP8	O43823	O43823	4		0.0477552	1.32098	0.535043	1.44898	26.4115	25.6608	26.4583	26.1143	25.7637	25.9888	25.4057	n. def.	25.8826	25.0536	26.1062	25.2078	0	1	1	0	0	0	0	0	0	0	0	0	0	0	0	0	0	0	0	0	0	0
Nardilysin	NRD1	O43847	O43847	42		0.224224	0.649318	-0.532495	0.691358	31.3118	31.373	31.3011	29.9466	29.1165	29.7606	31.138	30.7643	30.8171	31.1704	30.8334	31.2812	0	0	0	0	0	0	0	0	0	0	0	0	0	1	0	0	0	0	0	0	0	0
Calumenin	CALU	O43852	O43852	22		0.431581	0.364938	0.272206	1.20765	33.0699	32.0807	33.1403	32.4608	32.3377	32.0308	32.7647	32.9393	32.8129	31.7939	31.6666	31.5096	0	0	0	1	0	1	0	0	1	1	0	1	0	0	0	0	0	0	0	0	0	1
Putative adenosylhomocysteinase 2	AHCYL1	O43865;Q96HN2	O43865	7		0.0515729	1.28758	-0.37239	0.772501	27.2208	27.2557	26.8872	27.3196	26.5538	27.4207	27.1144	27.2473	27.4724	27.6859	27.7287	27.6435	1	1	0	1	0	0	0	0	0	0	0	1	0	0	0	0	0	0	0	0	0	1
Retinal rod rhodopsin-sensitive cGMP 3,5-cyclic phosphodiesterase subunit delta	PDE6D	O43924	O43924	4		0.0811704	1.0906	0.43774	1.35448	27.3635	27.5671	27.4931	28.2719	28.1385	28.186	27.2382	26.9796	27.0231	27.517	27.7775	27.8583	1	1	0	1	0	0	0	0	0	0	0	0	0	0	0	0	0	0	0	0	0	1
Double-strand-break repair protein rad21 homolog	RAD21	O60216;Q9H4I0	O60216	16		0.719982	0.142678	0.0962925	1.06902	28.511	28.1202	27.9724	28.5314	28.5422	28.3282	27.6084	27.8548	27.7186	28.8832	28.4235	28.9391	1	1	1	0	0	0	0	0	0	0	0	0	0	0	0	0	0	0	0	0	0	0
Mitochondrial import inner membrane translocase subunit Tim8 A	TIMM8A	O60220	O60220	7		0.514603	0.288528	0.146646	1.10699	30.5822	29.9982	30.2975	30.0233	30.1316	29.7824	30.1563	30.4921	30.4202	29.848	29.304	29.7146	0	0	0	1	1	0	0	0	0	0	0	0	0	0	0	0	0	0	0	0	0	1
Phosphoribosyl pyrophosphate synthase-associated protein 2	PRPSAP2	O60256	O60256	16		0.923473	0.034576	-0.0493609	0.966364	27.9338	28.3741	28.068	29.2916	29.0814	28.9413	27.8395	27.9025	27.3434	29.8961	29.4762	29.5287	0	0	0	0	0	0	0	0	0	0	0	0	0	1	0	0	0	0	0	0	0	0
SWI/SNF-related matrix-associated actin-dependent regulator of chromatin subfamily A member 5	SMARCA5	O60264;P28370	O60264	26		0.208649	0.680584	0.187877	1.13909	28.6909	28.7402	28.693	29.2337	28.7201	29.3174	28.8251	28.4124	28.8009	28.8782	28.7638	28.5875	0	0	1	0	0	0	0	0	0	0	0	0	0	0	0	0	0	0	0	0	0	0
C-Jun-amino-terminal kinase-interacting protein 4	SPAG9	O60271	O60271	49		0.718413	0.143626	0.109218	1.07864	29.7424	30.1575	29.9781	30.5601	30.2538	30.3965	29.5015	29.482	29.4344	30.7257	30.7057	30.5839	0	1	0	1	0	0	1	0	0	0	0	0	0	0	0	0	0	0	0	0	0	1
Sushi domain-containing protein 5	SUSD5	O60279	O60279	16		0.105503	0.976737	0.419313	1.33729	30.9987	31.1898	30.7421	30.7357	30.6238	30.5162	30.8309	30.7408	30.9571	29.7397	30.067	29.9549	0	0	0	1	0	0	0	0	0	0	0	0	0	0	1	0	1	0	0	0	0	0
Intron-binding protein aquarius	AQR	O60306;REV__Q5JR59	O60306	12		0.490748	0.309142	-0.17591	0.885209	n. def.	n. def.	28.6335	29.1652	28.7895	29.4588	28.775	n. def.	n. def.	29.3371	29.4716	29.1669	0	0	1	0	0	0	0	0	0	0	0	0	0	0	0	0	0	0	0	0	0	0
Dynamin-like 120 kDa protein, mitochondrial;Dynamin-like 120 kDa protein, form S1	OPA1	O60313	O60313	26		0.984741	0.00667788	-0.00954119	0.993408	29.3937	30.0914	29.4829	28.6167	27.3672	28.1129	29.6463	29.2738	29.3513	28.4441	28.2437	28.163	0	0	0	1	1	0	0	0	0	0	0	0	0	0	1	0	0	0	0	0	0	1
Lysine-specific histone demethylase 1A	KDM1A	O60341	O60341	12		0.915664	0.0382638	0.0178493	1.01245	26.6466	27.1543	26.4034	27.1893	26.5355	26.6578	26.7711	26.4402	26.5861	26.6839	26.9046	27.094	0	0	1	0	0	0	0	0	0	0	0	0	0	0	0	0	0	0	0	0	0	0
TBC1 domain family member 4	TBC1D4	O60343	O60343	21		0.0949816	1.02236	-0.452991	0.730527	26.8157	27.6515	27.0969	27.638	27.4477	27.3138	27.3551	27.1942	27.4476	28.308	28.06	28.3166	0	1	0	0	0	0	0	0	0	0	0	0	0	0	0	0	0	0	0	0	0	0
Neuropilin-2	NRP2	O60462	O60462	30		0.787865	0.103548	0.104967	1.07547	30.3571	30.4944	30.1403	29.3838	29.6508	29.1836	30.5475	30.4725	30.3352	29.1293	29.0421	29.0535	0	0	0	1	0	1	0	0	0	0	0	0	0	0	1	0	1	0	0	0	0	0
Mannosyl-oligosaccharide 1,2-alpha-mannosidase IB	MAN1A2	O60476	O60476	16		0.170471	0.768348	0.370988	1.29324	27.7005	27.262	27.8579	28.4252	28.8474	28.4074	27.7682	27.6761	27.4996	27.6985	28.0842	27.548	0	0	0	1	0	0	0	0	0	1	0	0	0	0	1	0	0	1	0	0	0	0
Sorting nexin-3	SNX3	O60493	O60493	7		0.339148	0.46961	-0.194497	0.873878	27.326	28.143	27.6367	27.7939	28.3129	28.4053	n. def.	28.189	28.1181	27.9999	28.1764	28.1707	0	0	0	0	0	0	0	1	0	0	0	0	0	0	0	0	0	0	0	0	0	0
Bifunctional protein NCOAT;Protein O-GlcNAcase;Histone acetyltransferase	MGEA5	O60502	O60502	19		0.293343	0.532624	-0.173957	0.886408	27.8938	28.3829	27.8422	28.5064	28.5162	28.2503	28.0825	28.5023	28.1116	28.5498	28.5977	28.5917	0	1	1	0	0	0	0	0	0	0	0	0	0	0	0	0	0	0	0	0	0	0
Vinexin	SORBS3	O60504	O60504	9		0.494838	0.305537	0.121462	1.08784	26.5686	26.7543	26.3357	26.8295	27.3011	26.8028	26.5787	26.4752	n. def.	26.5123	27.0299	26.6232	0	1	1	0	0	0	0	0	0	0	0	0	0	0	0	0	0	0	0	0	0	0
Heterogeneous nuclear ribonucleoprotein Q	SYNCRIP	O60506	O60506	36		0.399641	0.39833	0.189351	1.14025	33.2139	33.0944	33.2073	33.5909	33.5335	33.5866	32.8397	32.7866	32.626	33.6356	33.5865	33.6161	0	1	1	0	0	0	0	0	0	0	0	1	0	0	0	0	0	0	0	0	0	0
Beta-1,4-galactosyltransferase 3;N-acetyllactosamine synthase;Beta-N-acetylglucosaminylglycopeptide beta-1,4-galactosyltransferase;Beta-N-acetylglucosaminyl-glycolipid beta-1,4-galactosyltransferase	B4GALT3	O60512	O60512	12		0.549033	0.260401	0.120399	1.08704	28.7362	28.8291	28.52	28.6909	28.6201	28.1864	28.9555	28.6842	28.7477	28.5388	28.0155	27.9188	0	0	0	1	0	0	0	0	0	1	0	0	0	0	1	0	0	1	0	0	0	0
Beta-1,4-galactosyltransferase 4;N-acetyllactosamine synthase;Lactotriaosylceramide beta-1,4-galactosyltransferase	B4GALT4	O60513	O60513	11		0.601267	0.220932	0.144937	1.10568	29.7735	29.85	29.7648	28.8863	29.0259	28.6198	29.7893	29.4277	28.9969	28.8557	28.8008	29.1803	0	0	0	1	0	0	0	0	0	1	0	0	0	0	1	0	0	1	0	0	0	0
GDP-mannose 4,6 dehydratase	GMDS	O60547	O60547	9		0.558822	0.252727	-0.089632	0.939762	27.5444	27.6872	27.452	27.5445	27.9346	27.7906	27.8282	27.1571	27.789	27.8328	27.7744	28.1095	0	0	0	0	0	0	0	0	0	0	0	0	0	1	0	0	0	0	0	0	0	0
Procollagen-lysine,2-oxoglutarate 5-dioxygenase 3	PLOD3	O60568	O60568	53		0.932258	0.0304639	-0.027317	0.981243	34.1734	33.6851	34.0901	33.1975	33.1653	33.0774	34.2544	34.1116	34.0118	32.9687	33.0736	33.1326	0	0	0	1	0	1	0	0	0	0	0	1	0	0	0	0	0	0	0	0	0	1
Protein diaphanous homolog 1	DIAPH1	O60610	O60610	44		0.405911	0.391569	-0.181244	0.881942	30.2844	30.2754	30.2201	30.5015	30.6486	30.5645	30.1437	30.2259	30.1388	31.1881	30.878	31.0075	0	1	1	1	0	0	0	0	0	0	0	0	0	0	0	0	0	0	0	0	0	1
Perilipin-3	PLIN3	O60664	O60664	23		0.516364	0.287044	0.137194	1.09976	32.1203	32.3366	32.2475	31.6757	31.5842	31.4629	32.0626	32.0745	32.0441	31.6024	31.353	31.4674	0	1	0	1	0	0	0	1	0	0	0	0	0	0	0	0	0	0	0	0	0	1
Protein arginine N-methyltransferase 3	PRMT3	O60678	O60678	15		0.869613	0.0606741	-0.0871175	0.941402	27.59	28.5462	26.9678	28.4512	27.8807	28.2637	27.5928	27.1616	26.5244	29.4226	28.8085	28.7125	0	1	0	0	0	0	0	0	0	0	0	0	0	0	0	0	0	0	0	0	0	0
Importin subunit alpha-7	KPNA6	O60684;O15131	O60684	21		0.573238	0.241665	-0.159018	0.895634	28.046	28.5313	28.7377	29.1131	28.8012	28.7239	27.9968	28.4516	28.5508	29.4216	29.2111	29.2755	0	0	0	0	0	0	0	0	0	0	0	0	0	1	0	0	0	0	0	0	0	0
Sushi repeat-containing protein SRPX2	SRPX2	O60687	O60687	13		0.0742042	1.12957	-1.02627	0.490976	27.1968	27.0766	28.3608	26.2412	26.1394	26.3789	28.5974	28.4656	29.1261	26.7295	27.4856	27.1471	0	1	0	0	0	1	0	0	0	0	0	0	0	0	0	0	0	0	0	0	0	0
UDP-glucose 6-dehydrogenase	UGDH	O60701	O60701	18		0.0113781	1.94393	-0.45261	0.73072	28.1824	28.8662	28.4337	27.935	28.1282	28.2134	28.9598	28.8519	28.5639	28.8192	28.6076	28.6721	0	0	0	0	0	0	0	0	0	0	0	0	0	1	0	0	0	0	0	0	0	0
Eukaryotic translation initiation factor 1b	EIF1B	O60739	O60739	9		0.512308	0.290469	0.164077	1.12045	n. def.	27.1574	27.2528	27.5195	27.5425	27.3709	n. def.	26.4949	27.0943	27.9208	27.2657	27.247	0	0	0	0	0	0	0	0	0	0	0	0	0	1	0	0	0	0	0	0	0	0
Sorting nexin-2	SNX2	O60749	O60749	22		0.437435	0.359087	-0.241716	0.845739	29.48	29.9414	29.6853	30.1189	29.6654	29.8676	29.5816	29.2624	29.3777	30.6113	30.7007	30.6751	0	0	0	1	0	0	0	1	0	0	0	0	0	0	0	0	0	0	0	0	0	1
General vesicular transport factor p115	USO1	O60763;REV__Q5VZ89	O60763	35		0.207475	0.683034	-0.31313	0.804894	31.0688	31.0252	31.3949	30.2946	30.0923	30.3323	30.9016	31.301	31.2153	31.0256	30.7312	30.9123	1	1	0	1	0	0	0	0	0	1	0	0	0	0	0	0	0	0	0	0	0	1
Target of Myb protein 1	TOM1	O60784	O60784	8		0.139164	0.856473	0.204613	1.15238	27.1112	27.7355	27.4513	27.2095	27.4545	27.3337	27.1904	27.5102	27.3005	27.1678	27.0389	26.8602	0	1	0	1	0	0	0	0	0	0	0	0	0	0	0	0	0	0	0	0	0	1
Polyglutamine-binding protein 1	PQBP1	O60828	O60828	5		0.587012	0.231353	-0.250613	0.840539	26.2286	n. def.	27.0705	27.7863	27.5319	27.2649	n. def.	26.5467	26.576	28.041	27.927	28.0446	0	0	1	0	0	0	0	0	0	0	0	0	0	0	0	0	0	0	0	0	0	0
H/ACA ribonucleoprotein complex subunit 4	DKC1	O60832	O60832	15		0.0872281	1.05934	-0.332762	0.794015	29.4253	28.7117	29.3626	29.0775	28.4278	28.7383	29.2876	29.0624	29.2647	29.5055	29.1717	29.448	0	1	1	0	0	0	0	0	0	0	0	0	0	0	0	0	0	0	0	0	0	0
Eukaryotic translation initiation factor 5B	EIF5B	O60841	O60841	61		0.973297	0.0117545	0.00747712	1.0052	32.1594	32.2335	31.7445	31.36	30.9704	31.1778	31.7524	31.5289	31.4794	31.6717	31.5189	31.6495	0	1	0	0	0	0	0	0	0	0	0	0	0	0	0	0	0	0	0	0	0	0
Endothelial differentiation-related factor 1	EDF1	O60869	O60869	9		0.924184	0.0342416	0.0402114	1.02826	31.2236	30.8545	30.8026	32.2526	32.5086	32.2546	31.084	30.9112	31.0776	32.3146	32.1167	32.1513	0	1	1	0	0	0	0	0	0	0	0	0	0	0	0	0	0	0	0	0	0	0
DnaJ homolog subfamily A member 2	DNAJA2	O60884	O60884	17		0.240819	0.618309	-0.378429	0.769275	28.8378	28.1882	28.561	29.021	29.1269	29.1633	28.5392	28.7361	28.5866	29.7817	29.6132	29.912	0	0	0	1	0	0	0	0	0	0	0	0	0	0	0	0	0	0	0	0	0	1
Protein CutA	CUTA	O60888	O60888	7		0.991703	0.00361819	0.00131861	1.00091	31.7928	32.2223	32.3048	31.9485	31.8171	31.7661	32.0221	32.0703	32.122	32.0319	31.5887	32.0088	0	0	0	0	0	0	0	0	0	0	0	0	0	1	0	0	0	0	0	0	0	0
Prefoldin subunit 1	PFDN1	O60925	O60925	8		0.858293	0.0663645	-0.0421057	0.971236	28.8199	28.4884	28.6089	29.0611	29.2498	28.9461	28.1972	29.2047	28.6893	29.5104	29.2109	28.6143	0	0	0	0	0	0	0	0	0	0	0	0	0	1	0	0	0	0	0	0	0	0
Nucleolar protein 3	NOL3	O60936	O60936	5		0.101602	0.9931	0.406392	1.32537	26.0346	26.5099	26.6137	n. def.	25.7478	n. def.	26.0206	26.1627	25.983	25.7878	25.386	25.5805	0	1	1	1	1	0	0	0	0	0	0	0	0	0	0	0	0	0	0	0	0	1
SLIT-ROBO Rho GTPase-activating protein 2	SRGAP2	O75044;P0DMP2	O75044	10		0.0163518	1.78643	0.542015	1.456	26.7102	26.999	26.2582	26.3221	26.1348	26.3706	26.0801	26.0672	25.7169	25.5511	n. def.	26.2036	0	1	1	1	0	0	0	0	0	0	0	0	0	0	0	0	0	0	0	0	0	1
Glycosaminoglycan xylosylkinase	FAM20B	O75063	O75063	11		0.133337	0.875048	-0.354926	0.78191	26.9347	26.607	26.9163	27.3591	28.0327	27.2214	27.7245	27.4612	27.6282	27.7033	27.4895	27.1939	0	0	0	1	0	0	0	0	0	1	0	0	0	0	1	0	0	1	0	0	0	0
WD repeat-containing protein 1	WDR1	O75083	O75083	37		6.17525e-05	4.20935	0.709168	1.63486	34.2551	34.5317	34.3627	34.2583	34.147	34.0304	33.7933	33.7411	33.6308	33.281	33.4349	33.4491	0	1	0	0	0	0	0	0	0	0	0	0	0	0	0	0	0	0	0	0	0	0
Slit homolog 1 protein	SLIT1	O75093	O75093	2		0.247167	0.60701	0.43004	1.34727	29.51	29.6051	29.2112	30.2528	n. def.	n. def.	29.6175	28.9436	28.6349	n. def.	n. def.	29.663	0	0	0	0	0	1	0	0	0	0	0	0	0	0	0	0	0	0	0	0	0	0
Rho-associated protein kinase 2	ROCK2	O75116	O75116	34		0.546147	0.262691	0.0613082	1.04341	28.9291	29.1102	28.9788	29.1274	29.1142	29.2387	28.7504	28.9049	28.863	29.1693	29.1424	29.3005	0	1	1	1	0	0	0	0	0	0	0	0	0	0	0	0	0	0	0	0	0	1
CLIP-associating protein 2	CLASP2	O75122	O75122	10		0.359096	0.444789	-0.295051	0.815044	25.8189	26.8491	26.0823	25.255	26.1515	25.0135	26.2474	26.0693	26.2588	26.5187	26.3492	25.4972	0	1	0	1	0	0	0	0	0	1	0	0	1	0	0	0	0	0	0	0	0	1
Copine-3	CPNE3	O75131	O75131	9		0.949325	0.0225852	-0.0160477	0.988938	n. def.	26.3322	n. def.	26.341	26.4	26.8043	26.2091	25.915	n. def.	26.515	26.7622	27.0257	0	1	1	1	0	0	0	0	0	0	0	0	0	0	0	0	0	0	0	0	0	1
Huntingtin-interacting protein 1-related protein	HIP1R	O75146	O75146	15		0.571088	0.243297	0.0952466	1.06825	26.5313	26.9505	27.1838	27.208	27.3016	26.8829	26.5962	27.3535	26.9492	26.8092	26.6859	27.0925	0	1	0	1	0	0	0	0	0	0	0	0	0	0	0	0	0	0	0	0	0	1
Clustered mitochondria protein homolog	CLUH	O75153	O75153	20		0.887405	0.0518781	0.0287278	1.02011	27.9732	27.416	27.2441	28.1245	28.0934	27.7538	27.4143	27.4849	27.4755	28.1403	27.9971	27.9206	0	1	0	0	0	0	0	0	0	0	0	0	0	0	0	0	0	0	0	0	0	0
TSC22 domain family protein 2	TSC22D2	O75157;Q99576	O75157	9		0.181222	0.741788	0.400434	1.31991	26.6979	25.636	26.3341	26.4628	27.2916	27.4151	25.9833	26.2019	26.2324	26.4937	26.3933	26.1303	0	0	0	0	0	0	0	0	0	0	0	0	0	1	0	0	0	0	0	0	0	0
Serine/threonine-protein phosphatase 6 regulatory subunit 2	PPP6R2	O75170	O75170	3		0.813358	0.0897182	-0.045175	0.969172	25.8628	25.7066	25.3338	25.009	n. def.	n. def.	25.5032	25.5191	25.3132	25.5534	n. def.	25.7272	0	1	0	0	0	0	0	0	0	0	0	0	0	0	0	0	0	0	0	0	0	0
CCR4-NOT transcription complex subunit 3	CNOT3	O75175	O75175	11		0.155652	0.807846	0.234902	1.17683	28.6735	28.0737	27.8364	27.7505	28.2833	28.3524	27.9725	27.7767	27.9915	27.94	27.7438	28.1359	0	1	1	0	0	0	0	0	0	0	0	0	0	0	0	0	0	0	0	0	0	0
Xylulose kinase	XYLB	O75191	O75191	6		0.818677	0.0868877	0.0421096	1.02962	26.091	26.5416	26.2984	26.7002	26.6227	26.8777	n. def.	26.1673	26.1303	26.6344	26.6882	26.7789	0	0	0	0	0	0	0	0	0	0	0	0	0	1	0	0	0	0	0	0	0	0
Gamma-glutamylcyclotransferase	GGCT	O75223	O75223	14		0.36353	0.439459	0.224915	1.16871	31.8735	32.0964	31.8362	32.5915	32.7136	32.6443	31.7233	31.7023	31.6723	32.586	32.2817	32.4403	0	0	0	0	0	0	0	0	0	0	0	0	0	1	0	0	0	0	0	0	0	0
Zinc finger protein ZPR1	ZPR1	O75312	O75312	23		0.291698	0.535067	0.150337	1.10983	30.312	30.1807	30.1202	30.5049	30.4816	30.6532	30.2377	29.8386	30.0285	30.2611	30.4562	30.5284	0	1	1	0	0	0	0	0	0	0	0	0	0	0	0	0	0	0	0	0	0	0
Semaphorin-7A	SEMA7A	O75326	O75326	49		0.153417	0.814127	0.47705	1.39189	36.0966	36.0063	35.8615	34.9679	34.9085	35.0471	35.6414	35.2484	35.3468	34.2681	34.6221	34.8987	0	0	0	1	0	0	0	0	0	0	0	0	0	0	0	1	0	0	0	0	0	0
Programmed cell death protein 6	PDCD6	O75340	O75340	7		0.00573636	2.24136	0.459549	1.37511	29.1556	29.0761	28.7196	28.7235	28.7258	28.5105	28.4527	28.636	28.3644	28.0131	28.4132	28.2746	0	1	1	1	0	0	0	1	0	0	0	1	0	0	0	0	0	0	0	0	0	1
Tubulin-specific chaperone A	TBCA	O75347	O75347	14		0.88917	0.0510152	0.0708872	1.05036	32.6674	32.6577	32.2177	33.9913	34.0558	34.099	32.5033	32.37	32.4065	34.077	33.9587	33.9481	0	1	0	0	0	0	0	0	0	0	0	0	0	0	0	0	0	0	0	0	0	0
V-type proton ATPase subunit G 1	ATP6V1G1	O75348;O95670	O75348	6		0.389773	0.409188	-0.320907	0.800566	27.6284	27.5072	28.3734	29.0567	28.9591	28.9591	28.0089	28.534	28.4056	29.4829	29.0581	28.9197	0	0	0	0	0	0	0	0	0	0	0	0	0	1	0	0	0	0	0	0	0	0
Vacuolar protein sorting-associated protein 4B	VPS4B	O75351;Q6PIW4	O75351	9		0.214493	0.668586	0.177983	1.1313	28.4342	28.6242	28.5604	28.4071	28.5006	28.3719	28.1736	27.727	28.4506	28.4677	28.4204	28.5912	0	0	0	1	0	0	0	1	0	0	0	0	0	0	0	0	0	0	0	0	0	1
Core histone macro-H2A.1	H2AFY	O75367;Q9P0M6	O75367	11		0.599968	0.221872	-0.0816654	0.944966	28.7422	28.9183	29.3403	29.3559	29.0045	29.063	28.6623	29.0754	29.0827	29.3791	29.4127	29.3019	0	0	1	0	0	0	0	0	0	0	0	0	0	0	0	0	0	0	0	0	0	0
SH3 domain-binding glutamic acid-rich-like protein	SH3BGRL	O75368	O75368	9		0.935243	0.0290755	-0.0238365	0.983614	29.7981	29.8458	29.8908	30.62	30.9574	30.8578	29.8401	29.9455	30.0712	30.7095	30.7716	30.775	0	0	0	0	0	0	0	0	0	0	0	0	0	1	0	0	0	0	0	0	0	0
Filamin-B	FLNB	O75369	O75369	171		0.000655834	3.18321	0.266587	1.20296	35.6936	35.7961	35.6686	35.8722	35.8283	35.7454	35.4895	35.4089	35.3645	35.5052	35.5732	35.6634	0	1	0	0	0	0	0	0	0	0	0	0	0	0	0	0	0	0	0	0	0	0
Citrate synthase, mitochondrial	CS	O75390	O75390	24		0.856877	0.0670815	0.0580215	1.04104	32.0055	32.9504	32.0157	31.8264	31.5503	31.4935	32.5685	32.3137	32.3772	31.41	31.4057	31.4185	0	0	0	0	1	0	0	0	0	0	0	0	0	0	0	0	0	0	0	0	0	0
Sperm-associated antigen 7	SPAG7	O75391	O75391	7		0.663514	0.17815	-0.12751	0.91541	26.9432	26.6168	26.7659	27.6267	27.3814	27.4831	27.0213	26.7828	26.5569	27.7085	27.9676	27.5451	0	0	1	0	0	0	0	0	0	0	0	0	0	0	0	0	0	0	0	0	0	0
Vesicle-trafficking protein SEC22b	SEC22B	O75396	O75396	12		0.0497051	1.3036	-0.5947	0.662182	29.7111	29.6928	29.6157	28.9568	29.0911	29.0444	30.3504	30.5585	30.3999	29.6106	29.3825	29.3783	0	0	0	1	0	0	0	0	1	1	1	1	1	0	1	0	0	0	0	0	0	1
Pre-mRNA-processing factor 40 homolog A	PRPF40A	O75400	O75400	7		0.190193	0.720806	-0.366168	0.77584	26.98	25.764	27.4512	27.1655	27.305	27.1967	27.1211	27.2217	27.6062	27.4202	27.4141	27.276	0	0	1	0	0	0	0	0	0	0	0	0	0	0	0	0	0	0	0	0	0	0
Transforming acidic coiled-coil-containing protein 1	TACC1	O75410	O75410	9		0.642264	0.192286	0.0805295	1.05741	26.3877	25.809	26.6323	25.9733	26.3022	26.3512	26.4186	26.1257	26.523	26.2059	25.8985	25.8008	0	1	1	1	0	0	0	0	0	0	0	0	0	0	0	0	0	0	0	0	0	1
Vacuolar protein sorting-associated protein 26A	VPS26A	O75436	O75436	19		0.0452063	1.3448	0.138319	1.10062	31.057	31.1738	30.9421	31.2334	31.1002	31.146	30.8219	30.8813	30.9549	31.0771	30.9904	31.0968	0	1	0	1	0	0	0	1	0	0	0	0	0	0	0	0	0	0	0	0	0	1
PC4 and SFRS1-interacting protein	PSIP1	O75475	O75475	18		0.707563	0.150235	-0.151592	0.900257	28.403	28.694	28.9295	29.3603	29.1575	29.3256	28.7397	28.2632	28.0529	30.0444	29.8967	29.7825	0	0	1	0	0	0	0	0	0	0	0	0	0	0	0	0	0	0	0	0	0	0
Carbonic anhydrase-related protein 11	CA11	O75493	O75493	6		0.561673	0.250517	-0.179048	0.883286	27.0651	27.0295	27.5153	26.9329	27.2195	26.3364	27.5197	27.9235	27.7471	26.9309	26.5055	26.5463	0	0	0	0	0	1	0	0	0	0	0	0	0	0	0	0	0	0	0	0	0	0
Ceroid-lipofuscinosis neuronal protein 5	CLN5	O75503	O75503	10		0.395879	0.402438	0.249143	1.1885	29.8715	29.0134	29.6327	29.758	29.7017	29.3333	29.4622	30.0634	29.9553	28.7774	28.7701	28.7874	0	0	0	1	0	0	1	0	0	0	0	0	0	0	1	0	0	1	0	0	0	0
Heat shock factor-binding protein 1	HSBP1	O75506	O75506	4		0.976263	0.0104333	0.00847435	1.00589	29.4681	29.9758	29.5804	29.1233	28.7004	28.5938	29.5284	29.6715	29.4923	29.2658	28.6864	28.7466	0	0	1	0	0	0	0	0	0	0	0	0	0	0	0	0	0	0	0	0	0	0
Tumor necrosis factor receptor superfamily member 21	TNFRSF21	O75509	O75509	7		0.426685	0.369893	-0.317167	0.802644	28.6422	27.865	28.8017	27.5378	27.402	27.7343	29.0777	28.8868	28.9598	27.671	27.496	27.7948	0	0	0	1	0	0	0	0	0	0	0	0	0	0	1	0	1	0	0	0	0	0
Barrier-to-autointegration factor;Barrier-to-autointegration factor, N-terminally processed	BANF1	O75531	O75531	9		0.988658	0.00495378	0.00802422	1.00558	30.1713	27.5648	30.333	30.8697	31.082	30.8791	29.6616	30.4719	30.0816	30.3683	30.313	29.9555	0	1	1	0	0	0	0	0	0	0	0	0	0	0	0	0	0	0	0	0	0	0
Splicing factor 3B subunit 1	SF3B1	O75533	O75533	60		0.20266	0.693233	-0.541517	0.687048	30.828	29.3708	31.111	31.3612	31.4525	31.3857	30.6712	31.2113	31.072	32.151	31.9034	31.7493	0	0	1	0	0	0	0	0	0	0	0	0	0	0	0	0	0	0	0	0	0	0
Cold shock domain-containing protein E1	CSDE1	O75534	O75534	30		0.172368	0.763544	-0.51098	0.701746	28.4607	28.698	29.119	29.9821	29.756	29.759	29.3656	29.3771	29.1433	30.1585	30.3991	30.3971	0	1	0	0	0	0	0	0	0	0	0	0	0	0	0	0	0	0	0	0	0	0
Nucleoplasmin-3	NPM3	O75607	O75607	7		0.128311	0.891734	-0.778731	0.582879	28.8925	29.428	29.7146	27.4353	27.2456	27.9895	29.0098	28.5599	29.187	29.7664	29.0343	29.8206	0	0	1	0	0	0	0	0	0	0	0	0	0	0	0	0	0	0	0	0	0	0
Acyl-protein thioesterase 1	LYPLA1	O75608	O75608	10		0.119038	0.924314	0.233342	1.17556	30.6808	31.3467	30.8598	30.7158	30.7277	30.6929	30.6679	30.3418	30.3796	30.7385	30.9015	30.5944	0	1	1	1	0	0	0	0	0	0	0	1	0	0	0	0	0	0	0	0	0	1
Protein CREG1	CREG1	O75629	O75629	8		0.0055264	2.25756	-0.887842	0.540422	28.4502	27.8713	28.7327	28.7739	28.7071	28.7605	28.9182	29.8128	30.1743	29.1477	28.9685	29.6012	0	0	0	0	0	1	0	0	0	0	0	0	0	0	0	0	0	0	0	0	0	0
Serpin B7	SERPINB7	O75635	O75635	19		0.00582873	2.23443	-0.722339	0.606114	29.0011	28.9388	28.9941	29.3013	29.2378	29.2358	30.2447	30.0992	30.4365	29.3034	29.5983	29.3609	0	1	0	0	0	0	0	0	0	0	0	0	0	0	0	0	0	0	0	0	0	0
U5 small nuclear ribonucleoprotein 200 kDa helicase	SNRNP200	O75643;REV__Q9Y617	O75643	99		0.0813549	1.08962	-0.382721	0.76699	32.2894	31.7524	32.0968	31.5935	31.1453	31.3045	32.1742	32.2805	32.1871	32.1647	31.831	31.8407	0	0	1	0	0	0	0	0	0	0	0	0	0	0	0	0	0	0	0	0	0	0
TIP41-like protein	TIPRL	O75663	O75663	16		0.802899	0.0953393	-0.0466318	0.968194	30.692	31.1651	30.7267	31.0942	31.1538	30.7675	30.526	30.7531	30.6671	31.4931	31.1852	31.2545	0	1	0	0	0	0	0	0	0	0	0	0	0	0	0	0	0	0	0	0	0	0
Protein phosphatase 1B	PPM1B	O75688	O75688	19		0.856927	0.0670563	-0.0494429	0.966309	27.7864	28.1183	27.7687	28.2622	28.0198	28.2337	28.0235	27.3301	27.437	28.1769	28.7352	28.783	1	1	0	1	0	0	0	0	0	0	0	0	0	0	0	0	0	0	0	0	0	1
Protein XRP2	RP2	O75695	O75695	8		0.0904733	1.04348	0.343285	1.26864	27.4889	28.0898	27.6358	28.1608	28.2208	28.2067	27.6038	27.1869	27.3305	27.8588	28.0019	27.7613	0	0	0	1	0	0	0	0	0	0	0	0	0	0	0	0	0	0	0	0	0	1
WD repeat and HMG-box DNA-binding protein 1	WDHD1	O75717	O75717	23		0.89651	0.0474447	0.0949564	1.06803	27.3313	26.5713	27.0795	28.6198	28.2611	28.3021	26.4088	26.1593	26.0735	29.4301	28.8093	28.7144	0	0	1	0	0	0	0	0	0	0	0	0	0	0	0	0	0	0	0	0	0	0
Cartilage-associated protein	CRTAP	O75718;Q92791	O75718	16		0.172544	0.763101	-0.829914	0.562563	29.3762	28.3863	29.5282	27.9897	27.0039	27.6198	29.5963	30.2178	30.1852	28.4787	28.2592	28.1464	0	0	0	0	0	1	0	0	0	0	0	0	0	0	0	0	0	0	0	0	0	0
Renin receptor	ATP6AP2	O75787	O75787	13		0.800472	0.096654	-0.17288	0.88707	30.826	29.9424	31.735	29.3349	29.6495	29.2933	31.3036	31.623	31.4665	29.7091	28.9671	28.7489	0	0	0	1	0	0	1	0	0	0	0	1	0	0	1	0	1	0	0	0	0	0
Ribonuclease H2 subunit A	RNASEH2A	O75792	O75792	9		0.346336	0.460502	-0.396365	0.75977	27.1059	27.085	27.5155	27.8626	27.6142	27.6172	27.6438	27.3862	26.3904	28.9965	28.5826	28.1791	0	0	1	0	0	0	0	0	0	0	0	0	0	0	0	0	0	0	0	0	0	0
Cell division cycle protein 123 homolog	CDC123	O75794	O75794	2		0.548931	0.260482	0.232471	1.17485	n. def.	29.0533	28.4507	29.2907	29.8644	30.2637	28.8154	28.5427	28.6634	29.5323	29.6392	29.7194	0	1	0	0	0	0	0	0	0	0	0	0	0	0	0	0	0	0	0	0	0	0
Ribonuclease P protein subunit p40	RPP40	O75818	O75818	7		0.239032	0.621545	0.283655	1.21727	26.403	27.0299	27.0607	27.1099	26.8749	26.8622	26.0231	26.3207	26.207	27.2529	26.9932	26.8418	0	0	1	0	0	0	0	0	0	0	0	0	0	0	0	0	0	0	0	0	0	0
Eukaryotic translation initiation factor 3 subunit G	EIF3G	O75821	O75821	26		0.270255	0.568227	0.232385	1.17478	32.0172	31.4763	32.0579	32.309	32.546	32.4617	31.734	31.6264	31.6061	32.2984	32.0951	32.1138	0	1	1	0	0	0	0	0	0	0	0	0	0	0	0	0	0	0	0	0	0	0
Eukaryotic translation initiation factor 3 subunit J	EIF3J	O75822	O75822	16		0.323263	0.490445	-0.258107	0.836184	31.7431	31.8538	31.6987	31.2915	30.9248	31.1745	31.5227	31.1379	31.2583	32.272	31.814	32.2302	0	1	0	0	0	0	0	0	0	0	0	0	0	0	0	0	0	0	0	0	0	0
Carbonyl reductase [NADPH] 3	CBR3	O75828	O75828	15		0.454987	0.342001	0.278942	1.21331	29.3716	29.7598	29.2835	30.3605	30.1992	29.9874	29.2703	28.8548	28.5393	30.198	30.3259	30.1	0	1	0	0	0	0	0	0	0	0	0	0	0	0	0	0	0	0	0	0	0	0
26S proteasome non-ATPase regulatory subunit 10	PSMD10	O75832	O75832	12		0.889991	0.0506142	0.034531	1.02422	29.8844	30.0432	29.756	30.4362	30.3677	30.5616	29.7369	29.6536	29.6926	30.4349	30.7447	30.5793	0	1	1	0	0	0	0	0	0	0	0	0	0	0	0	0	0	0	0	0	0	0
Isocitrate dehydrogenase [NADP] cytoplasmic	IDH1	O75874	O75874	33		0.157153	0.803677	0.190273	1.14098	33.7219	34.2062	33.5821	34.1354	33.9969	33.8297	34.0526	33.6682	33.784	33.6099	33.6923	33.5234	1	1	0	0	0	0	0	0	0	0	0	0	0	0	0	0	0	0	0	0	0	0
Attractin	ATRN	O75882	O75882	32		0.818557	0.0869509	0.0597312	1.04227	30.7459	30.4414	30.5421	30.5206	30.6182	30.4155	31.089	31.0236	31.0116	29.9513	30.0009	29.849	0	0	0	1	0	1	0	0	0	0	0	0	0	0	1	0	1	0	0	0	0	0
Putative hydrolase RBBP9	RBBP9	O75884	O75884	9		0.698068	0.156102	-0.0609446	0.958636	28.8647	28.9035	28.74	29.2337	29.2584	29.4614	29.0496	28.8394	28.9926	29.0956	29.5258	29.3242	0	0	0	0	0	0	0	0	0	0	0	0	0	1	0	0	0	0	0	0	0	0
Signal transducing adapter molecule 2	STAM2	O75886	O75886	5		0.0132727	1.87704	-0.317464	0.802479	26.6486	26.8831	26.793	26.6402	26.2851	26.5953	26.9007	27.0136	26.8231	26.9509	26.8193	27.2424	0	1	0	1	0	0	0	1	0	0	0	0	0	0	0	0	0	0	0	0	0	1
Cyclin-K	CCNK	O75909	O75909	8		0.359266	0.444584	0.272152	1.20761	27.7033	27.7231	27.5531	28.1718	28.7185	28.1013	27.7041	27.1261	27.1032	27.8117	28.0966	28.4963	0	0	1	0	0	0	0	0	0	0	0	0	0	0	0	0	0	0	0	0	0	0
Pre-mRNA-splicing factor SPF27	BCAS2	O75934	O75934	9		0.562343	0.249999	-0.250856	0.840398	26.4439	n. def.	26.93	28.2913	28.0565	27.565	27.0059	27.0947	27.8762	28.6939	27.8765	27.702	0	0	1	0	0	0	0	0	0	0	0	0	0	0	0	0	0	0	0	0	0	0
Dynactin subunit 3	DCTN3	O75935	O75935	9		0.567216	0.246251	0.175829	1.12961	27.9117	n. def.	28.2679	28.8824	28.451	28.1597	27.8342	27.2394	28.0412	28.4512	28.7318	28.6545	0	1	0	0	0	0	0	0	0	0	0	0	0	0	0	0	0	0	0	0	0	0
DnaJ homolog subfamily C member 8	DNAJC8	O75937	O75937	20		0.5628	0.249646	0.159175	1.11665	31.9861	31.5658	31.6042	32.4907	32.5522	32.6701	31.7699	31.4576	31.6046	32.4425	32.3693	32.2704	0	0	1	0	0	0	0	0	0	0	0	0	0	0	0	0	0	0	0	0	0	0
Survival of motor neuron-related-splicing factor 30	SMNDC1	O75940	O75940	7		0.811101	0.0909249	-0.0631777	0.957154	27.1269	26.659	27.1861	27.6166	27.6447	27.8192	26.8251	27.1266	27.1727	27.9872	27.9045	27.4154	0	0	1	0	0	0	0	0	0	0	0	0	0	0	0	0	0	0	0	0	0	0
Carboxypeptidase D	CPD	O75976	O75976	15		0.00394527	2.40392	-0.323309	0.799235	27.6206	27.6061	27.2445	27.3453	27.668	27.5194	27.9509	27.5825	27.8235	27.9075	27.8559	27.8235	0	0	0	1	0	0	0	0	0	0	0	0	0	0	1	0	1	0	0	0	0	0
Glutaredoxin-3	GLRX3	O76003	O76003	27		0.148249	0.829009	0.262384	1.19946	32.7945	32.9153	32.8143	33.2576	33.2281	33.0916	32.55	32.305	32.4612	33.111	33.0271	33.0726	1	1	0	0	0	0	0	0	0	0	0	0	0	0	0	0	0	0	0	0	0	0
Ribosomal L1 domain-containing protein 1	RSL1D1	O76021	O76021	5		0.00191761	2.71724	0.526727	1.44066	28.5165	28.1847	28.2879	28.8134	28.5944	28.6186	28.019	27.583	28.1015	27.9421	28.0481	28.1614	0	0	1	0	0	0	0	0	0	0	0	0	0	0	0	0	0	0	0	0	0	0
Wolframin	WFS1	O76024	O76024	4		0.372659	0.428689	-0.126701	0.915924	26.2673	25.9555	26.2247	26.5263	26.0697	n. def.	26.3794	26.256	26.0467	n. def.	26.6157	26.3792	0	0	0	1	0	0	0	0	0	0	0	1	0	0	1	0	0	0	0	0	0	1
Stanniocalcin-2	STC2	O76061	O76061	13		0.766802	0.115317	0.0429211	1.0302	33.9837	33.5203	33.5664	33.5552	33.5606	33.7523	33.8946	33.5587	33.5511	33.2398	33.4143	34.0226	0	0	0	0	0	1	0	0	0	0	0	0	0	0	0	0	0	0	0	0	0	0
Probable cytosolic iron-sulfur protein assembly protein CIAO1	CIAO1	O76071	O76071	12		0.62605	0.203391	-0.151036	0.900604	28.4529	27.9055	27.878	28.8756	28.7159	28.9547	27.9691	28.48	27.9657	29.0228	28.9951	29.2561	0	1	0	0	0	0	0	0	0	0	0	0	0	0	0	0	0	0	0	0	0	0
cGMP-specific 3,5-cyclic phosphodiesterase	PDE5A	O76074	O76074	25		0.464292	0.333209	-0.171763	0.887757	29.4012	29.2633	28.8969	28.7187	28.5917	28.5809	29.5209	29.6349	29.1509	28.5798	28.7867	28.8102	0	0	0	0	0	0	0	0	0	0	0	0	0	1	0	0	0	0	0	0	0	0
G antigen 4;G antigen 12I;G antigen 12G;G antigen 12F;G antigen 7;G antigen 1;G antigen 12H;G antigen 12B/C/D/E	GAGE4;GAGE12I;GAGE12G;GAGE12F;GAGE7;GAGE1;GAGE12H;GAGE12B	Q13068;P0CL82;P0CL81;P0CL80;O76087;Q13065;A6NDE8;A1L429	Q13068;P0CL82;P0CL81;P0CL80;O76087;Q13065;A6NDE8;A1L429	6		0.368609	0.433434	0.280008	1.2142	28.6807	29.0696	29.3813	30.3133	29.2064	30.1683	28.5513	29.209	29.2148	29.2356	29.5909	29.338	0	0	0	0	0	0	0	0	0	0	0	0	0	1	0	0	0	0	0	0	0	0
N(G),N(G)-dimethylarginine dimethylaminohydrolase 1	DDAH1	O94760	O94760	20		0.397796	0.40034	0.118291	1.08545	32.8307	32.813	32.503	33.1389	33.2101	33.1814	32.6361	32.719	32.7023	32.9926	33.0649	32.8525	0	0	0	0	0	0	0	0	0	0	0	0	0	1	0	0	0	0	0	0	0	0
Galactosylgalactosylxylosylprotein 3-beta-glucuronosyltransferase 3	B3GAT3	O94766;Q9NPZ5	O94766	12		0.806831	0.0932174	-0.0565367	0.96157	30.0614	29.9341	30.1591	29.6841	29.945	29.327	30.345	30.2908	30.3354	29.6248	29.4128	29.4411	0	0	0	1	0	0	0	0	0	1	0	0	0	0	1	0	0	1	0	0	0	0
Metastasis-associated protein MTA2	MTA2	O94776	O94776	20		0.0758415	1.12009	-0.262554	0.833611	29.359	28.9154	29.0912	29.0561	28.9052	28.7924	29.1713	29.12	28.9221	29.5338	29.3616	29.586	0	0	1	0	0	0	0	0	0	0	0	0	0	0	0	0	0	0	0	0	0	0
Serine/threonine-protein kinase 10	STK10	O94804	O94804	8		0.282627	0.548786	0.240924	1.18175	26.458	n. def.	26.1452	26.8742	26.7864	26.7393	25.8093	26.2008	26.9571	26.2778	26.5661	26.347	0	0	0	1	0	0	0	0	0	0	0	0	0	0	0	0	0	0	0	0	0	1
Mitochondrial import receptor subunit TOM70	TOMM70A	O94826	O94826	20		0.189881	0.721518	0.3266	1.25405	29.4094	29.8772	29.5543	28.8112	28.8968	28.8255	29.0425	29.3913	29.1507	28.5964	28.4858	28.7481	0	0	0	1	1	0	0	0	0	0	0	0	0	0	1	0	0	0	0	0	0	1
Protein transport protein Sec24D	SEC24D	O94855	O94855	15		0.116772	0.932663	0.271216	1.20682	28.2619	28.9062	28.6008	28.2967	28.1606	28.4231	27.7382	28.2668	27.9438	28.4599	28.2497	28.3637	1	1	0	1	0	0	0	0	0	0	0	1	0	0	0	0	0	0	0	0	0	1
E3 UFM1-protein ligase 1	UFL1	O94874	O94874	18		0.00820248	2.08605	-0.428545	0.743011	27.9071	27.3784	27.9374	27.6452	27.3144	27.4838	27.9399	27.7268	28.1922	28.1704	28.1013	28.1069	1	1	0	0	0	0	0	0	0	0	0	1	0	0	0	0	0	0	0	0	0	0
Sorbin and SH3 domain-containing protein 2	SORBS2	O94875	O94875	9		0.55473	0.255918	0.287531	1.22055	27.7907	28.6396	27.9698	27.0806	26.7919	26.7064	27.6313	28.1101	28.1671	26.4032	26.6741	26.2681	0	1	0	1	0	0	0	0	0	0	0	0	0	0	0	0	0	0	0	0	0	1
PHD finger protein 14	PHF14	O94880	O94880	5		0.269188	0.569945	-0.207908	0.865792	26.4114	25.615	26.3612	26.0315	25.8206	25.7329	26.2739	25.8408	25.9646	26.2971	26.6426	26.2008	0	0	0	0	0	0	0	0	0	0	0	0	0	1	0	0	0	0	0	0	0	0
UBX domain-containing protein 7	UBXN7	O94888	O94888	12		0.513366	0.289573	-0.0791365	0.946624	28.7767	28.6636	28.8831	28.5844	28.5144	28.2228	28.7296	28.5961	28.6342	28.736	28.4594	28.9646	0	0	1	0	0	0	0	0	0	0	0	0	0	0	0	0	0	0	0	0	0	0
Proline synthase co-transcribed bacterial homolog protein	PROSC	O94903	O94903	12		0.369522	0.432359	0.141906	1.10336	30.694	30.8813	30.449	31.2828	30.898	31.0083	30.6678	30.4626	30.457	30.9541	31.0113	30.8091	0	0	0	0	0	0	0	0	0	0	0	0	0	1	0	0	0	0	0	0	0	0
D-glucuronyl C5-epimerase	GLCE	O94923	O94923	12		0.0450203	1.34659	0.593914	1.50934	27.1647	n. def.	n. def.	27.7287	27.9548	27.4806	26.833	n. def.	26.4783	27.2547	26.9184	27.457	0	0	0	1	0	0	0	0	0	1	0	0	0	0	1	0	0	1	0	0	0	0
Glutaminase kidney isoform, mitochondrial	GLS	O94925	O94925	18		0.1889	0.723769	-0.586649	0.665888	28.7953	27.17	28.9013	27.5935	27.6917	27.8186	28.7462	29.3774	29.5163	27.7972	28.0558	27.9974	1	1	0	0	1	0	0	0	0	0	0	0	0	0	0	0	0	0	0	0	0	0
Ubiquitin carboxyl-terminal hydrolase 19	USP19	O94966	O94966	12		0.284035	0.546628	-0.357018	0.780777	n. def.	26.2733	n. def.	26.9759	26.5746	26.2944	26.2439	n. def.	n. def.	26.7318	27.1662	27.4043	0	0	0	1	0	0	0	0	0	0	0	1	0	0	1	0	0	0	0	0	0	1
AP-2 complex subunit alpha-2	AP2A2	O94973	O94973	40		0.717528	0.144161	0.0703684	1.04998	30.5138	30.669	30.5247	29.9117	29.859	29.6914	30.3244	30.2569	30.3146	30.0006	29.9611	29.8898	0	0	0	1	0	0	0	0	0	0	0	0	0	0	0	0	0	0	0	0	0	1
Protein transport protein Sec31A	SEC31A	O94979	O94979	38		0.00747187	2.12657	-0.202727	0.868906	31.4631	31.3168	31.2482	31.1854	31.2606	31.3719	31.5177	31.6864	31.5563	31.4929	31.4569	31.3522	1	1	0	1	0	0	0	0	0	0	0	1	0	0	0	0	0	0	0	0	0	1
Calsyntenin-1;Soluble Alc-alpha;CTF1-alpha	CLSTN1	O94985	O94985	53		0.992915	0.00308805	-0.00176239	0.998779	35.7829	35.4259	35.6497	35.5585	35.5198	35.4137	36.14	35.8238	35.9145	35.0587	35.2049	35.2191	0	0	1	1	0	0	0	0	0	1	0	1	0	0	1	0	1	0	0	0	0	0
SLIT and NTRK-like protein 5	SLITRK5	O94991;Q9H5Y7	O94991	6		0.0290539	1.5368	0.385428	1.30625	26.3906	26.2197	26.3012	26.8453	26.6488	26.5858	26.1085	26.4966	26.1818	26.2167	25.6205	26.0549	0	0	0	1	0	0	0	0	0	0	0	0	0	0	1	0	1	0	0	0	0	0
Protein HEXIM1	HEXIM1	O94992;Q96MH2	O94992	7		0.506113	0.295753	-0.249836	0.840992	25.9521	n. def.	26.5389	27.328	27.1259	27.1425	n. def.	26.9229	26.3357	27.9066	26.9683	27.2032	0	1	1	0	0	0	0	0	0	0	0	0	0	0	0	0	0	0	0	0	0	0
Serine protease 23	PRSS23	O95084	O95084	22		0.253437	0.59613	-0.857656	0.551848	34.1709	32.8834	34.2351	31.9494	31.9089	31.5336	34.4397	35.1314	34.6811	32.9181	32.4905	32.1662	0	0	0	0	0	1	0	0	0	0	0	0	0	0	0	0	0	0	0	0	0	0
Splicing factor, arginine/serine-rich 15	SCAF4	O95104;Q9UPN6	O95104	5		0.941366	0.0262413	-0.0396929	0.972862	n. def.	n. def.	24.8831	26.3832	26.401	26.7282	25.2591	n. def.	n. def.	26.146	26.4885	26.6607	0	0	1	0	0	0	0	0	0	0	0	0	0	0	0	0	0	0	0	0	0	0
Tumor necrosis factor ligand superfamily member 15;Tumor necrosis factor ligand superfamily member 15, membrane form;Tumor necrosis factor ligand superfamily member 15, secreted form	TNFSF15	O95150	O95150	7		0.0755943	1.12151	1.03355	2.04706	29.595	30.8393	30.0484	28.5046	28.3416	28.5547	29.3057	28.2891	29.049	27.3813	27.5325	28.1246	0	0	0	1	0	1	0	0	0	0	0	0	0	0	1	0	0	1	0	0	0	0
Ubiquitin conjugation factor E4 B	UBE4B	O95155	O95155	8		0.781171	0.107254	0.0634737	1.04498	26.3412	26.5057	26.3636	27.2914	27.028	26.8884	26.559	26.1508	26.3821	27.0964	27.0715	26.7778	0	1	1	0	0	0	0	0	0	0	0	0	0	0	0	0	0	0	0	0	0	0
Zinc finger protein-like 1	ZFPL1	O95159	O95159	5		0.219481	0.658604	0.261248	1.19851	27.7853	28.0616	27.9272	27.38	27.4586	27.2222	27.1515	27.3122	26.9566	27.3933	27.4442	28.0096	0	0	0	1	0	0	0	0	0	1	0	0	0	0	1	0	0	0	0	0	0	1
Gamma-aminobutyric acid receptor-associated protein	GABARAP	O95166	O95166	6		0.000824413	3.08386	0.905521	1.87322	27.9877	28.1549	28.4715	28.0434	27.8033	27.8026	n. def.	27.5241	n. def.	27.03	26.8137	27.1856	0	1	0	1	0	0	0	0	0	1	0	0	0	0	0	0	0	0	0	0	0	1
Zinc finger Ran-binding domain-containing protein 2	ZRANB2	O95218	O95218	11		0.266619	0.574108	-0.128852	0.914559	28.2529	27.9362	28.0696	27.5837	27.8275	27.89	28.2295	27.8756	27.893	28.0569	28.1162	28.1618	0	0	1	0	0	0	0	0	0	0	0	0	0	0	0	0	0	0	0	0	0	0
Luc7-like protein 3	LUC7L3	O95232	O95232	10		0.399681	0.398286	-0.286734	0.819756	27.6037	27.5991	27.5146	27.2785	27.4887	27.9154	27.2532	26.9616	27.3667	28.5783	28.1145	28.8461	0	0	1	0	0	0	0	0	0	0	0	0	0	0	0	0	0	0	0	0	0	0
Chromosome-associated kinesin KIF4A	KIF4A	O95239;Q2VIQ3;Q9Y496;Q6ZMV9	O95239	5		0.411983	0.385121	-0.287554	0.81929	28.0372	n. def.	27.0801	26.8112	n. def.	27.2315	27.8277	27.1273	27.3268	n. def.	28.2643	27.3416	0	1	1	0	0	0	0	0	0	0	0	0	0	0	0	0	0	0	0	0	0	0
Golgi SNAP receptor complex member 1	GOSR1	O95249;Q08AF3	O95249	8		0.1841	0.734946	0.311975	1.24141	28.5611	28.6884	28.3824	27.7154	27.9897	27.8712	28.0489	28.1341	28.3781	27.4754	27.5183	27.7814	0	0	0	1	0	0	0	0	0	1	0	0	0	0	1	0	0	0	0	0	0	1
Vesicle-associated membrane protein-associated protein B/C	VAPB	O95292	O95292	10		0.0454087	1.34286	0.241225	1.182	29.9651	30.124	29.9485	30.0581	30.2151	30.0882	29.6665	29.7101	29.4916	29.9783	30.1145	29.9908	0	0	0	1	0	0	0	0	0	0	0	1	0	0	1	0	0	0	0	0	0	1
SNARE-associated protein Snapin	SNAPIN	O95295	O95295	6		0.478166	0.320421	-0.114434	0.923745	27.3649	27.8672	27.6715	27.1359	27.1528	27.1598	27.1914	27.4041	27.7259	27.4982	27.7871	27.4321	1	1	0	1	0	0	1	0	0	1	0	0	0	0	0	0	0	0	0	0	0	1
Peptidyl-prolyl cis-trans isomerase FKBP9	FKBP9	O95302;Q75LS8	O95302	8		0.648745	0.187926	0.182443	1.1348	28.1936	27.4632	27.3568	26.8409	27.3054	27.13	27.8263	27.6335	27.9084	26.3183	n. def.	26.3095	0	0	0	0	0	0	0	0	0	0	0	1	0	0	0	0	0	0	0	0	0	0
6-phosphogluconolactonase	PGLS	O95336	O95336	16		0.015211	1.81784	0.31112	1.24067	32.1931	32.652	31.9547	32.585	32.4341	32.4234	32.0681	32.077	32.0862	32.014	32.076	32.0544	0	1	0	0	0	0	0	0	0	0	0	0	0	0	0	0	0	0	0	0	0	0
Ubiquitin-like modifier-activating enzyme ATG7	ATG7	O95352	O95352	10		0.185803	0.730947	-0.163161	0.893066	27.1156	26.8187	27.2007	27.1472	26.9035	26.5572	27.1789	27.0449	27.0582	27.369	26.9918	27.0791	0	1	0	0	0	0	0	0	0	0	0	0	0	0	0	0	0	0	0	0	0	0
Acyl-protein thioesterase 2	LYPLA2	O95372	O95372	12		0.976557	0.0103025	0.00600084	1.00417	31.1504	31.4442	30.8272	30.9343	30.9514	30.8523	31.4131	31.4673	31.1995	30.8351	30.8778	30.331	0	1	0	0	0	0	0	0	0	0	0	0	0	0	0	0	0	0	0	0	0	0
Importin-7	IPO7	O95373	O95373	57		0.167973	0.774761	-0.366643	0.775585	32.9052	33.1625	33.0314	32.3803	31.8664	32.0558	32.8104	32.5867	32.7269	33.2591	33.0479	33.1703	0	1	1	0	0	0	0	0	0	0	0	0	0	0	0	0	0	0	0	0	0	0
E3 ubiquitin-protein ligase ARIH2	ARIH2	O95376	O95376	16		0.0803904	1.0948	-0.456429	0.728788	28.5374	27.901	28.4265	27.9398	27.6175	28.0668	28.0488	28.2158	28.1007	28.9168	28.954	28.9915	0	1	1	0	0	0	0	0	0	0	0	0	0	0	0	0	0	0	0	0	0	0
Phosphoacetylglucosamine mutase	PGM3	O95394	O95394	28		0.798029	0.0979814	0.0909052	1.06504	30.9632	31.7179	30.8221	32.2058	32.2107	32.2044	31.2204	31.0755	31.058	32.1687	32.2543	31.8018	0	0	0	0	0	0	0	0	0	0	0	0	0	1	0	0	0	0	0	0	0	0
CD2 antigen cytoplasmic tail-binding protein 2	CD2BP2	O95400	O95400	9		0.17672	0.752714	-0.606143	0.656951	27.6708	25.8646	27.2636	27.3768	26.1427	27.7585	27.2607	27.3095	26.7552	28.4316	28.1626	27.7944	0	1	1	0	0	0	0	0	0	0	0	0	0	0	0	0	0	0	0	0	0	0
Supervillin	SVIL	O95425	O95425	13		0.94309	0.025447	-0.0178013	0.987737	27.3088	26.6666	27.3654	n. def.	26.7844	26.4549	27.2414	27.4729	27.1364	26.5943	26.6091	26.5488	0	1	0	1	0	0	0	0	0	0	0	0	0	0	0	0	0	0	0	0	0	1
Activator of 90 kDa heat shock protein ATPase homolog 1	AHSA1	O95433	O95433	29		0.439902	0.356644	0.0869096	1.06209	33.2725	33.7174	33.0024	33.335	33.3043	33.2064	33.2062	33.1125	33.0369	33.339	33.3323	33.2897	1	1	0	0	0	0	0	0	0	0	0	1	0	0	0	0	0	0	0	0	0	0
Poly(A)-specific ribonuclease PARN	PARN	O95453	O95453	8		0.0516687	1.28677	-0.27517	0.826353	26.4812	26.4794	n. def.	26.579	26.4009	25.9954	26.6224	26.5619	26.5054	26.8403	n. def.	26.7817	0	1	1	0	0	0	0	0	0	0	0	0	0	0	0	0	0	0	0	0	0	0
Proteasome assembly chaperone 1	PSMG1	O95456	O95456	13		0.601898	0.220477	0.143694	1.10473	29.1095	29.5004	29.1511	29.7468	29.6851	29.5606	29.0372	28.8696	28.4911	29.8902	29.7213	29.8819	0	1	0	0	0	0	0	0	0	0	0	1	0	0	0	0	0	0	0	0	0	0
Protein transport protein Sec24A	SEC24A	O95486	O95486	22		0.664438	0.177546	-0.0551866	0.96247	28.6233	28.4211	28.5503	28.2745	28.4413	28.1607	28.5235	28.884	28.5464	28.1976	28.24	28.4109	1	1	0	1	0	0	0	0	0	0	0	1	0	0	0	0	0	0	0	0	0	1
Protein transport protein Sec24B	SEC24B	O95487	O95487	16		0.213958	0.669672	0.153289	1.1121	27.6228	27.7811	27.6787	27.7882	27.2437	27.1792	27.478	27.3534	27.3035	27.4933	27.4411	27.3048	1	1	0	1	0	0	0	0	0	0	0	1	0	0	0	0	0	0	0	0	0	1
Persulfide dioxygenase ETHE1, mitochondrial	ETHE1	O95571	O95571	9		0.781494	0.107074	-0.0822449	0.944587	28.7166	28.4291	28.7431	27.8086	27.6013	27.7049	28.3897	28.7996	28.7957	27.8038	27.8902	27.8181	0	1	1	0	1	0	0	0	0	0	0	0	0	0	0	0	0	0	0	0	0	0
DNA-directed RNA polymerase I subunit RPA1	POLR1A	O95602	O95602	18		0.0120004	1.92081	-1.15696	0.448456	25.2291	25.4861	25.3082	26.4295	26.1024	26.2204	n. def.	26.3827	26.0129	27.4337	27.3269	27.6085	0	0	1	0	0	0	0	0	0	0	0	0	0	0	0	0	0	0	0	0	0	0
STAM-binding protein	STAMBP	O95630	O95630	13		0.788752	0.10306	-0.0938644	0.937009	27.4605	27.9175	27.2608	28.4942	28.2796	28.6002	27.8313	27.463	27.3517	28.5079	28.634	28.7879	0	1	1	1	0	0	0	1	0	0	0	0	0	0	0	0	0	0	0	0	0	1
Follistatin-related protein 3	FSTL3	O95633	O95633	9		0.0607418	1.21651	-0.397156	0.759354	28.4311	28.6144	28.5265	29.1852	29.1211	29.0136	28.734	29.3281	28.9431	29.2344	29.4243	29.6109	0	0	1	0	0	1	0	0	0	0	0	0	0	0	0	0	0	0	0	0	0	0
Serine/threonine-protein kinase OSR1	OXSR1	O95747	O95747	16		0.111589	0.952378	-0.190385	0.876372	29.4822	29.1121	29.3305	29.2837	29.296	29.2407	29.818	29.6379	29.53	29.1423	29.314	29.4454	0	1	0	0	0	0	0	0	0	0	0	0	0	0	0	0	0	0	0	0	0	0
Heat shock 70 kDa protein 4L	HSPA4L	O95757	O95757	30		0.45265	0.344237	-1.17976	0.441426	27.0075	24.7045	25.8469	30.5346	29.8645	29.9498	26.3119	n. def.	26.5168	31.1217	30.8599	31.0117	0	1	1	0	0	0	0	0	0	0	0	0	0	0	0	0	0	0	0	0	0	0
U6 snRNA-associated Sm-like protein LSm8	LSM8	O95777	O95777	7		0.495171	0.305244	0.209748	1.15649	30.628	29.937	30.4902	31.4118	31.332	31.2737	30.3144	30.1918	30.2987	31.219	30.8434	30.947	0	0	1	0	0	0	0	0	0	0	0	0	0	0	0	0	0	0	0	0	0	0
AP-2 complex subunit alpha-1	AP2A1	O95782	O95782	47		0.939136	0.0272716	-0.0251624	0.98271	31.1464	31.291	30.4767	30.4355	30.3664	30.1891	31.2215	31.3145	31.1513	30.3199	30.3119	29.737	0	0	0	1	0	0	0	0	0	0	0	0	0	0	0	0	0	0	0	0	0	1
Double-stranded RNA-binding protein Staufen homolog 1	STAU1	O95793	O95793	13		0.577876	0.238165	0.119095	1.08605	28.8457	28.5154	29.2265	29.0551	28.6046	28.7831	28.7155	29.3104	29.1741	28.404	28.4129	28.2988	0	1	0	0	0	0	0	0	0	0	0	1	0	0	0	0	0	0	0	0	0	0
BAG family molecular chaperone regulator 2	BAG2	O95816	O95816	14		0.437344	0.359176	0.325883	1.25343	29.5176	29.5166	29.8017	30.7996	30.5629	30.5857	29.4607	28.9866	28.8639	30.4931	30.4186	30.6059	0	0	0	0	0	0	0	0	0	0	0	0	0	1	0	0	0	0	0	0	0	0
BAG family molecular chaperone regulator 3	BAG3	O95817	O95817	30		0.260982	0.583389	0.124159	1.08987	30.9803	30.6448	31.0326	31.2152	31.162	30.9611	30.705	30.8279	30.6994	31.0355	31.0593	30.9239	0	1	1	0	0	0	0	0	0	0	0	0	0	0	0	0	0	0	0	0	0	0
Mitogen-activated protein kinase kinase kinase kinase 4	MAP4K4	O95819	O95819	11		0.60287	0.219776	-0.0784651	0.947065	27.0417	26.6399	27.2573	26.8147	27.1207	26.6476	26.8217	27.1041	27.2889	27.1256	26.5969	27.0555	0	1	0	0	0	0	0	0	0	0	0	0	0	0	0	0	0	0	0	0	0	0
Quinone oxidoreductase-like protein 1	CRYZL1	O95825	O95825	14		0.02881	1.54046	0.359988	1.28341	28.0896	28.7275	28.1323	28.8155	28.6133	28.8436	28.1103	28.1635	28.2035	28.1003	28.2374	28.2468	0	0	0	0	0	0	0	0	0	0	0	0	0	1	0	0	0	0	0	0	0	0
Apoptosis-inducing factor 1, mitochondrial	AIFM1	O95831	O95831	29		0.795888	0.099148	0.0936104	1.06704	32.4191	32.7658	32.4068	31.6895	31.4433	31.3031	32.5011	32.3571	32.5421	31.4995	31.3118	31.2543	1	1	1	1	1	0	0	0	0	0	0	0	0	0	0	0	0	0	0	0	0	1
Echinoderm microtubule-associated protein-like 2	EML2	O95834	O95834	21		0.592372	0.227406	0.0888348	1.06351	29.921	30.1371	29.7808	30.083	30.2172	30.1433	29.5879	29.7248	29.6049	30.2918	30.1768	30.3633	0	1	0	0	0	0	0	0	0	0	0	0	0	0	0	0	0	0	0	0	0	0
3(2),5-bisphosphate nucleotidase 1	BPNT1	O95861	O95861	23		0.910029	0.0409448	0.0311305	1.02181	31.3886	31.7731	31.4756	32.2065	32.3384	32.1386	31.3994	31.4308	31.3339	32.4941	32.2831	32.1927	0	0	0	0	0	0	0	0	0	0	0	0	0	1	0	0	0	0	0	0	0	0
Thioredoxin domain-containing protein 12	TXNDC12	O95881	O95881	9		0.336617	0.472864	0.401842	1.32119	30.3112	30.0762	29.8477	31.5243	31.3048	31.3397	29.57	29.9456	29.7743	30.8771	30.7946	31.0312	0	0	0	0	0	0	0	0	0	0	0	1	0	0	0	0	0	0	0	0	0	0
Integrin beta-like protein 1	ITGBL1	O95965	O95965	16		0.0789809	1.10248	-0.424372	0.745163	28.9251	28.7489	28.7797	28.6546	28.7966	28.9733	29.279	29.9791	29.5358	28.4208	29.1228	29.0869	0	0	0	0	0	1	0	0	0	0	0	0	0	0	0	0	0	0	0	0	0	0
EGF-containing fibulin-like extracellular matrix protein 2	EFEMP2	O95967	O95967	13		0.110325	0.957327	-0.726952	0.604179	28.8868	28.3205	28.9054	28.3106	27.8785	27.8407	29.4037	30.3563	29.7711	28.2858	28.625	28.0623	0	0	0	0	0	1	0	0	0	0	0	0	0	0	0	0	0	0	0	0	0	0
Reversion-inducing cysteine-rich protein with Kazal motifs	RECK	O95980	O95980	13		0.309546	0.509275	0.156491	1.11457	27.506	27.8234	27.4889	27.5498	27.702	27.3714	27.7262	27.8032	27.4903	27.0563	27.062	27.3646	0	0	0	1	0	0	0	0	0	0	0	0	0	0	0	1	0	0	0	0	0	0
Diphosphoinositol polyphosphate phosphohydrolase 1	NUDT3	O95989	O95989	7		0.492398	0.307684	0.161023	1.11808	27.7731	28.1541	28.0231	28.535	28.1053	28.7845	27.8514	27.5658	27.8617	28.2882	28.752	28.0898	0	1	0	0	0	0	0	0	0	0	0	0	0	0	0	0	0	0	0	0	0	0
Molybdopterin synthase catalytic subunit	MOCS2	O96007	O96007	4		0.786266	0.10443	-0.125883	0.916443	26.6384	27.0395	26.7682	25.5754	25.3726	25.4177	26.5948	26.9385	26.7949	25.6531	25.3246	n. def.	1	1	0	0	0	0	0	0	0	0	0	0	0	0	0	0	0	0	0	0	0	0
Actin-like protein 6A	ACTL6A	O96019;O94805	O96019	18		0.896631	0.0473861	0.0455437	1.03207	30.2096	30.518	30.1024	31.2787	31.2959	31.2107	30.1559	30.1722	30.1428	31.4146	31.2052	31.2511	0	0	1	0	0	0	0	0	0	0	0	0	0	0	0	0	0	0	0	0	0	0
Molybdopterin synthase sulfur carrier subunit	MOCS2	O96033	O96033	5		0.0489279	1.31044	0.371194	1.29342	28.3867	28.539	28.4132	28.9657	29.1426	28.8952	28.1138	28.3263	28.2476	28.6029	28.4721	n. def.	1	1	0	0	0	0	0	0	0	0	0	0	0	0	0	0	0	0	0	0	0	0
L-lactate dehydrogenase A chain	LDHA	P00338;Q9BYZ2	P00338	42		0.712933	0.146952	-0.068861	0.95339	35.5293	35.7116	34.9107	35.9066	35.9518	35.909	35.544	35.6787	35.6077	36.0538	35.8774	35.5706	0	1	0	0	0	0	0	0	0	0	0	0	0	0	0	0	0	0	0	0	0	0
Glutamate dehydrogenase 1, mitochondrial;Glutamate dehydrogenase 2, mitochondrial	GLUD1;GLUD2	P00367;P49448;REV__P29375;A6NF36	P00367;P49448	36		0.825865	0.083091	0.0873655	1.06243	32.3725	32.3839	32.2788	31.3102	31.1344	30.9559	32.2931	32.2386	32.2388	30.9338	31.0825	31.1247	0	0	0	0	1	0	0	0	0	0	0	0	0	0	0	0	0	0	0	0	0	0
Glutathione reductase, mitochondrial	GSR	P00390	P00390	25		0.588746	0.230072	0.17763	1.13102	32.5195	32.686	32.2893	33.5301	33.387	33.5405	32.3029	32.3549	32.3028	33.2395	33.3109	33.3757	0	1	0	0	1	0	0	0	0	0	0	0	0	0	0	0	0	0	0	0	0	0
Superoxide dismutase [Cu-Zn]	SOD1	P00441	P00441	13		0.855051	0.0680082	0.095527	1.06846	33.799	33.7512	33.4988	35.2213	35.1401	35.232	33.565	33.4153	33.5307	35.0419	35.2276	35.2889	0	1	1	0	1	0	0	0	0	0	0	0	0	0	0	0	0	0	0	0	0	0
Purine nucleoside phosphorylase	PNP	P00491;Q8WW52	P00491	24		0.35968	0.444084	0.396545	1.31635	33.0335	33.116	32.9656	34.1547	34.2456	34.0546	32.535	32.4171	32.462	34.0907	33.9136	33.7724	0	1	0	0	0	0	0	0	0	0	0	0	0	0	0	0	0	0	0	0	0	0
Hypoxanthine-guanine phosphoribosyltransferase	HPRT1	P00492;Q9NRG1	P00492	17		0.210586	0.676571	0.293418	1.22554	33.5975	33.6382	33.2189	34.1144	34.0348	33.9361	33.2172	33.0973	32.9589	33.9152	33.7557	33.8352	0	1	0	0	0	0	0	0	0	0	0	0	0	0	0	0	0	0	0	0	0	0
Aspartate aminotransferase, mitochondrial	GOT2	P00505	P00505	34		0.0685746	1.16384	0.417707	1.3358	33.9992	33.9154	33.4844	33.6903	33.5809	33.5878	33.9053	33.4469	33.7034	32.838	32.8604	32.9977	0	0	0	1	1	0	0	0	0	0	0	0	0	0	0	0	0	0	0	0	0	1
Epidermal growth factor receptor	EGFR	P00533	P00533	12		0.278089	0.555815	0.361288	1.28457	28.9932	28.9661	28.6764	27.8739	27.9882	27.8721	28.6737	28.4629	28.4267	27.3859	27.5861	27.6668	0	0	1	1	0	1	0	1	0	1	0	1	0	0	1	0	1	0	0	0	0	0
Phosphoglycerate kinase 1	PGK1	P00558	P00558	52		0.376748	0.423949	0.1724	1.12693	36.5557	36.9483	35.9398	36.832	36.9522	36.8682	36.7702	36.5985	36.4464	36.536	36.6257	36.085	0	1	0	0	0	0	0	0	0	0	0	0	0	0	0	0	0	0	0	0	0	0
Complement C1r subcomponent;Complement C1r subcomponent heavy chain;Complement C1r subcomponent light chain	C1R	P00736	P00736	33		0.742058	0.129562	-0.325751	0.797883	32.2486	32.1154	32.3026	29.7956	29.7218	29.3984	32.7734	33.0322	33.0246	30.1161	29.5249	29.0657	0	0	0	0	0	1	0	0	0	0	0	0	0	0	0	0	0	0	0	0	0	0
Tissue-type plasminogen activator;Tissue-type plasminogen activator chain A;Tissue-type plasminogen activator chain B	PLAT	P00750	P00750	22		0.829718	0.0810695	0.306537	1.23674	28.0478	26.1888	27.2852	31.552	30.8475	30.8151	n. def.	25.7417	26.8253	30.8529	30.4263	30.2348	0	0	0	0	0	1	0	0	0	0	0	0	0	0	0	0	0	0	0	0	0	0
Adenosine deaminase	ADA	P00813	P00813	16		0.455405	0.341602	-0.20296	0.868766	29.2275	29.7594	29.3176	30.1061	30.1815	30.1639	29.7293	29.3257	29.7183	30.4865	30.4494	30.2645	0	1	0	1	0	0	1	0	0	0	0	0	0	0	0	0	0	0	0	0	0	1
Alpha-1-antitrypsin;Short peptide from AAT	SERPINA1	P01009	P01009	18		0.177053	0.751896	-0.763752	0.588963	30.205	30.3651	30.4073	29.3111	29.6628	29.6855	31.906	31.5941	31.6991	29.4381	30.4207	29.1612	0	0	0	0	0	1	0	0	0	0	0	1	0	0	0	0	0	0	0	0	0	0
Angiotensinogen;Angiotensin-1;Angiotensin-2;Angiotensin-3;Angiotensin-4;Angiotensin 1-9;Angiotensin 1-7;Angiotensin 1-5;Angiotensin 1-4	AGT	P01019	P01019	9		0.696373	0.157158	-0.216051	0.860919	27.3239	27.4565	27.4006	26.7414	26.2415	26.0146	28.5233	28.2713	27.4199	25.8141	26.3128	26.1335	0	0	0	0	0	1	0	0	0	0	0	0	0	0	0	0	0	0	0	0	0	0
Complement C3;Complement C3 beta chain;C3-beta-c;Complement C3 alpha chain;C3a anaphylatoxin;Acylation stimulating protein;Complement C3b alpha chain;Complement C3c alpha chain fragment 1;Complement C3dg fragment;Complement C3g fragment;Complement C3d fragment;Complement C3f fragment;Complement C3c alpha chain fragment 2	C3	P01024	P01024	111		0.460261	0.336996	-1.49707	0.354272	33.8572	33.6228	33.7823	28.2804	26.8588	27.9915	35.3481	35.2391	35.1942	29.9304	29.8582	27.8053	0	0	0	0	0	1	0	0	0	0	0	0	0	0	0	0	0	0	0	0	0	0
Metalloproteinase inhibitor 1	TIMP1	P01033	P01033	13		0.557507	0.253749	-0.104849	0.929902	34.9198	34.7281	35.2698	35.2285	35.0642	34.9172	35.2161	35.6864	35.3888	34.8518	34.884	34.7296	0	0	0	0	0	1	0	0	0	0	0	0	0	0	0	0	0	0	0	0	0	0
Cystatin-C	CST3	P01034;REV__P08887	P01034	9		0.563998	0.248722	-0.251322	0.840126	34.6754	34.3971	34.6291	33.4595	33.8002	33.7888	35.1155	35.3214	35.1402	33.5806	33.484	33.6162	0	0	0	0	0	1	0	0	0	0	0	0	0	0	0	0	0	0	0	0	0	0
Low-density lipoprotein receptor	LDLR	P01130	P01130	20		0.273619	0.562853	0.36672	1.28942	29.6079	29.8332	29.4436	30.6455	30.5419	30.6179	29.5604	29.0656	29.2437	29.9503	30.2409	30.4288	0	0	0	1	0	0	1	1	0	1	0	0	0	0	1	0	1	0	0	0	0	0
Transforming growth factor beta-1;Latency-associated peptide	TGFB1	P01137	P01137	21		0.486585	0.312842	-0.448915	0.732594	32.5552	32.5717	32.6118	30.8448	30.6621	30.7831	33.1952	33.1891	33.1178	31.0042	30.9885	31.2272	0	0	0	0	0	1	0	0	0	0	0	0	0	0	0	0	0	0	0	0	0	0
Collagen alpha-1(I) chain	COL1A1	P02452;CON__Q862S4;Q6ZMJ2	P02452	85		0.0471328	1.32668	-1.175	0.442883	35.5304	34.9535	35.3576	33.8433	33.8544	33.8317	36.2939	36.6105	36.9289	34.7696	34.9899	34.8281	0	0	0	0	0	1	0	0	0	0	0	0	0	0	0	0	0	0	0	0	0	0
Collagen alpha-1(IV) chain;Arresten	COL4A1	P02462	P02462	10		0.0230774	1.63681	-1.15992	0.447538	29.8433	30.2893	29.6298	28.8185	28.8527	28.9064	31.0695	31.3927	31.4497	29.5011	30.1322	29.7544	0	0	0	0	0	1	0	0	0	0	0	0	0	0	0	0	0	0	0	0	0	0
Prelamin-A/C;Lamin-A/C	LMNA	P02545;REV__Q5VX52	P02545	68		0.602898	0.219756	-0.139528	0.907816	35.7119	35.227	35.7358	35.0718	35.0894	34.9628	35.8941	35.9329	35.9596	34.881	34.9548	35.0135	0	0	1	0	0	0	0	0	0	0	0	0	0	0	0	0	0	0	0	0	0	0
Leucine-rich alpha-2-glycoprotein	LRG1	P02750	P02750	10		0.0227822	1.6424	-0.477459	0.718242	27.8894	27.7418	27.8471	28.1639	28.3576	27.9193	29.0678	28.4657	28.6124	28.4748	28.1322	28.0312	0	0	0	0	0	1	0	0	0	0	0	0	0	0	0	0	0	0	0	0	0	0
Fibronectin;Anastellin;Ugl-Y1;Ugl-Y2;Ugl-Y3	FN1	P02751	P02751	163		0.974997	0.0109969	-0.0330779	0.977333	38.4815	38.4132	38.2554	35.2977	35.0988	35.2253	38.5549	38.2868	38.6193	35.1545	35.3176	35.0374	0	0	0	0	0	1	0	0	0	0	0	0	0	0	0	0	0	0	0	0	0	0
Transferrin receptor protein 1;Transferrin receptor protein 1, serum form	TFRC	P02786;Q9UP52	P02786	34		0.0635785	1.19669	0.585604	1.50067	30.9061	32.5886	30.8749	31.4682	31.668	31.4644	31.2868	30.4555	30.784	31.0557	30.8401	31.0343	0	0	0	1	0	1	0	0	1	0	0	0	0	0	1	0	0	1	0	0	0	0
Ferritin heavy chain;Ferritin heavy chain, N-terminally processed	FTH1	P02794	P02794	4		0.70265	0.153261	-0.0433638	0.97039	25.8433	26.1632	n. def.	25.9104	26.0935	25.8259	n. def.	n. def.	26.0995	25.7494	26.119	26.0746	0	0	0	0	0	0	0	0	0	0	0	0	0	1	0	0	0	0	0	0	0	0
Angiogenin	ANG	P03950	P03950	6		0.531495	0.274501	0.296922	1.22852	28.3825	27.7866	28.052	29.5768	29.5019	29.2411	29.0911	27.8397	27.1488	29.1949	28.9068	28.5781	0	0	1	0	0	1	0	0	0	0	0	0	0	0	0	0	0	0	0	0	0	0
Catalase	CAT	P04040	P04040	18		0.881559	0.0547485	0.0485023	1.03419	28.334	28.2404	28.1599	29.2334	29.4183	29.36	28.5058	28.0974	28.4144	29.1625	28.883	29.3919	0	0	0	0	0	0	0	0	0	0	0	0	0	1	0	0	0	0	0	0	0	0
Glucosylceramidase	GBA	P04062	P04062	21		0.627215	0.202584	0.13704	1.09965	31.8683	31.2648	32.2037	32.1549	32.0716	31.3563	31.7833	32.4723	31.9741	31.6473	31.2131	31.0073	0	0	0	1	0	0	1	0	0	0	0	0	0	0	0	0	0	0	0	0	0	1
Tissue alpha-L-fucosidase	FUCA1	P04066	P04066	18		0.54856	0.260776	-0.150304	0.901061	29.5944	29.1775	29.7316	29.5897	29.5976	29.4076	29.5974	30.4089	30.3127	29.1731	29.3242	29.184	0	0	0	0	0	0	1	0	0	0	0	0	0	0	0	0	0	0	0	0	0	0
Fructose-bisphosphate aldolase A	ALDOA	P04075	P04075	47		0.486927	0.312536	0.0946948	1.06784	36.4358	36.4812	36.3269	36.8185	36.8546	36.8761	36.4305	36.3323	36.2977	36.7289	36.6659	36.7696	0	1	0	0	0	0	0	0	0	0	0	0	0	0	0	0	0	0	0	0	0	0
Cystatin-B	CSTB	P04080	P04080	7		0.230098	0.638087	0.279594	1.21385	33.1251	33.2736	32.8324	33.8284	33.7888	33.9766	33.1134	32.8422	32.9108	33.4126	33.3591	33.5092	0	1	1	0	0	0	0	0	0	0	0	0	0	0	0	0	0	0	0	0	0	0
Annexin A1	ANXA1	P04083	P04083	23		0.882123	0.0544708	-0.136621	0.909647	30.1453	31.7394	29.7062	28.488	28.5059	28.2993	31.9672	30.8318	30.6776	27.9488	28.1398	28.1385	0	1	1	1	0	1	0	1	0	0	0	0	0	0	0	0	0	0	0	0	0	1
Platelet-derived growth factor subunit A	PDGFA	P04085	P04085	4		0.26455	0.577493	0.209781	1.15651	27.4798	27.3352	27.9654	27.3655	n. def.	27.5927	27.2557	27.5948	27.7189	26.8826	27.0964	27.4792	0	0	0	0	0	1	0	0	0	0	0	0	0	0	0	0	0	0	0	0	0	0
Major prion protein	PRNP	P04156	P04156	13		0.00360909	2.4426	-0.942209	0.520435	31.0092	30.191	30.6741	29.9121	30.1753	30.4697	31.6839	31.8377	31.7024	30.7003	30.9373	31.223	0	0	0	1	0	0	0	0	0	1	0	0	0	0	0	1	0	0	0	0	0	0
Superoxide dismutase [Mn], mitochondrial	SOD2	P04179	P04179	17		0.631151	0.199867	-0.423933	0.74539	33.2699	33.7432	33.1289	30.9669	31.2163	30.99	34.2519	34.0795	34.1158	31.1682	31.2252	31.0182	0	0	0	0	1	0	0	0	0	0	0	0	0	0	0	0	0	0	0	0	0	0
Ornithine aminotransferase, mitochondrial;Ornithine aminotransferase, hepatic form;Ornithine aminotransferase, renal form	OAT	P04181	P04181	22		0.494807	0.305565	0.301004	1.232	30.141	31.4451	30.1804	29.5721	29.385	29.4745	30.8626	29.9086	30.1094	29.1808	29.0152	29.3156	0	0	0	0	1	0	0	0	0	0	0	0	0	0	0	0	0	0	0	0	0	0
Glyceraldehyde-3-phosphate dehydrogenase	GAPDH	P04406	P04406	25		0.230715	0.636924	-0.371869	0.772781	35.8354	35.7697	35.825	34.6938	34.7467	34.6945	35.9901	36.0241	35.8869	35.4289	35.1173	35.3491	1	1	1	1	0	0	0	0	0	0	0	0	0	0	0	0	0	0	0	0	0	1
Argininosuccinate lyase	ASL	P04424	P04424	20		0.173841	0.759848	0.300811	1.23184	30.2521	30.4253	29.4066	30.3629	30.38	30.3453	30.0611	30.1472	30.0859	29.6477	30.0648	29.3606	0	0	0	0	0	0	0	0	0	0	0	0	0	1	0	0	0	0	0	0	0	0
Calpain small subunit 1	CAPNS1	P04632;Q96L46	P04632	16		0.962283	0.0166971	0.00700347	1.00487	31.7027	32.1159	31.6511	31.3379	31.3353	31.3054	31.5921	31.8305	31.6515	31.4056	31.4582	31.4685	0	1	0	1	0	0	0	0	0	0	0	0	0	0	0	0	0	0	0	0	0	1
Heat shock protein beta-1	HSPB1	P04792	P04792	13		0.49382	0.306432	-0.304937	0.809478	32.007	30.5205	32.1844	31.0079	31.1026	31.1446	32.1791	32.5291	32.4553	30.8424	30.9529	30.8379	0	1	1	0	0	0	0	0	0	0	0	0	0	0	0	0	0	0	0	0	0	0
Thymidylate synthase	TYMS	P04818	P04818	9		0.0406767	1.39065	0.719242	1.64632	27.3834	n. def.	27.4698	28.4937	28.3134	28.1849	26.7799	27.0116	26.7156	27.9278	27.6089	27.455	0	1	1	1	1	0	0	0	0	0	0	0	0	0	0	0	0	0	0	0	0	1
Dolichyl-diphosphooligosaccharide--protein glycosyltransferase subunit 2	RPN2	P04844	P04844	4		0.288321	0.540124	0.170452	1.12541	24.6875	24.7413	24.5812	25.1584	25.1745	25.1981	24.5156	24.5438	24.7302	24.9163	25.1503	24.6621	0	0	0	1	0	0	0	0	0	0	0	1	0	0	1	0	0	0	0	0	0	1
Guanine nucleotide-binding protein G(i) subunit alpha-2	GNAI2	P04899	P04899	8		0.589071	0.229832	0.361382	1.28466	29.4395	29.4479	29.2006	28.2476	28.6161	28.1282	29.8833	30.2762	29.1943	27.0249	27.4168	27.1163	0	1	0	1	0	0	0	0	0	0	0	0	0	0	0	0	0	0	0	0	0	1
Sodium/potassium-transporting ATPase subunit alpha-1	ATP1A1	P05023;P13637	P05023	12		0.615413	0.210833	0.112683	1.08124	27.43	27.1513	27.1413	27.5944	27.4978	27.6568	n. def.	n. def.	26.704	27.1752	27.554	27.7639	0	0	0	1	0	0	0	0	1	0	0	0	0	0	1	0	0	0	0	0	0	1
Amyloid beta A4 protein;N-APP;Soluble APP-alpha;Soluble APP-beta;C99;Beta-amyloid protein 42;Beta-amyloid protein 40;C83;P3(42);P3(40);C80;Gamma-secretase C-terminal fragment 59;Gamma-secretase C-terminal fragment 57;Gamma-secretase C-terminal fragment 50;C31	APP	P05067	P05067	33		0.147175	0.832165	-0.538917	0.688287	35.1559	34.814	34.8225	33.8437	33.3432	33.578	35.2417	34.9151	35.1029	34.3207	34.5102	34.7003	0	1	1	1	0	1	0	1	0	0	0	0	0	0	1	0	1	0	0	0	0	0
Aldehyde dehydrogenase, mitochondrial	ALDH2	P05091	P05091	23		0.903159	0.0442358	0.123278	1.08921	29.7356	30.5142	30.0638	27.3927	27.5047	27.2983	30.4481	30.1849	30.2988	27.1066	27.5403	26.1911	0	0	0	0	1	0	0	0	0	0	0	0	0	0	0	0	0	0	0	0	0	0
Non-histone chromosomal protein HMG-14	HMGN1	P05114	P05114	6		0.696289	0.15721	-0.219278	0.858995	30.4775	30.0266	29.9091	31.1768	31.8172	32.3189	30.6089	30.2673	30.2089	31.8112	32.1189	32.0265	0	1	1	0	0	0	0	0	0	0	0	0	0	0	0	0	0	0	0	0	0	0
Plasminogen activator inhibitor 1	SERPINE1	P05121	P05121	40		0.872874	0.0590483	0.117053	1.08452	36.8231	37.0554	36.8328	34.7601	34.6763	34.9456	37.0366	36.7747	36.899	34.1865	34.6389	34.8554	0	0	0	0	0	1	0	0	0	0	0	0	0	0	0	0	0	0	0	0	0	0
Plasma protease C1 inhibitor	SERPING1	P05155	P05155	14		0.755169	0.121956	-0.0792329	0.946561	29.4886	29.2221	29.1862	28.6569	28.5476	28.5465	29.7152	29.1161	29.3099	28.5127	28.7911	28.6782	0	0	0	0	0	1	0	0	0	0	0	0	0	0	0	0	0	0	0	0	0	0
Complement factor I;Complement factor I heavy chain;Complement factor I light chain	CFI	P05156;CON__Q32PI4	P05156	12		0.698109	0.156077	0.294685	1.22662	28.2541	28.5774	28.9187	27.2531	27.3678	26.5119	29.0273	28.6744	28.7384	27.0512	26.5167	25.1069	0	0	0	0	0	1	0	0	0	0	0	0	0	0	0	0	0	0	0	0	0	0
Ubiquitin-like protein ISG15	ISG15	P05161	P05161	6		0.337699	0.471471	0.446237	1.36248	30.1251	28.417	28.328	27.8434	28.1099	27.4534	28.3885	28.5866	28.3608	27.3118	27.4509	27.5009	0	1	0	0	0	1	0	0	0	0	0	0	0	0	0	0	0	0	0	0	0	0
Eukaryotic translation initiation factor 2 subunit 1	EIF2S1	P05198	P05198	31		0.406142	0.391322	-0.150137	0.901165	31.9906	32.2217	31.9906	32.1664	32.0076	32.0547	31.9834	31.95	31.7411	32.7689	32.6564	32.2328	0	1	0	0	0	0	0	0	0	0	0	0	0	0	0	0	0	0	0	0	0	0
Non-histone chromosomal protein HMG-17	HMGN2	P05204	P05204	5		0.506359	0.295541	-0.479327	0.717312	n. def.	27.3425	24.2552	26.4847	27.2247	28.3044	n. def.	27.0253	26.9062	27.4748	27.2928	27.309	0	1	1	0	0	0	0	0	0	0	0	0	0	0	0	0	0	0	0	0	0	0
60S acidic ribosomal protein P1	RPLP1	P05386	P05386	5		0.618776	0.208466	-0.105573	0.929436	32.2182	32.3094	32.7631	32.0741	31.4714	31.66	32.111	32.0146	32.4131	32.3845	31.9559	32.2504	0	0	0	0	0	0	0	0	0	0	0	0	0	1	0	0	0	0	0	0	0	0
60S acidic ribosomal protein P2	RPLP2	P05387	P05387	10		0.125224	0.902313	-0.388662	0.763838	33.7501	33.3197	33.8087	32.923	32.5139	32.7433	33.6624	33.7561	33.6119	33.4901	33.222	33.6481	0	0	0	0	0	0	0	0	0	0	0	0	0	1	0	0	0	0	0	0	0	0
60S acidic ribosomal protein P0;60S acidic ribosomal protein P0-like	RPLP0;RPLP0P6	P05388;Q8NHW5	P05388;Q8NHW5	27		0.267691	0.572367	-0.391911	0.76212	33.4973	33.1587	33.5969	32.2361	32.0289	32.1302	33.4559	33.5824	33.3546	33.0258	32.5233	33.0577	0	1	1	0	0	0	0	0	0	0	0	0	0	0	0	0	0	0	0	0	0	0
Lupus La protein	SSB	P05455	P05455	38		0.701372	0.154051	-0.101856	0.931834	33.7752	33.6507	33.8165	33.9035	33.6852	33.7622	33.5643	33.2767	33.106	34.5125	34.302	34.443	0	0	1	0	0	0	0	0	0	0	0	0	0	0	0	0	0	0	0	0	0	0
HLA class I histocompatibility antigen, A-24 alpha chain;HLA class I histocompatibility antigen, A-23 alpha chain	HLA-A	P05534;P30447	P05534;P30447	15		0.946241	0.0239983	0.0443913	1.03125	28.8927	27.2592	28.2544	27.1432	27.2602	27.4431	28.2512	29.1556	29.0879	27.3053	26.4193	25.7671	0	0	0	0	0	0	0	0	0	0	0	0	0	1	0	0	0	0	0	0	0	0
Integrin beta-1	ITGB1	P05556	P05556	27		0.369208	0.432729	-0.250254	0.840748	30.5344	30.2399	29.9585	29.6467	29.4707	29.8329	30.4807	30.4678	30.9281	29.4885	29.8445	29.9751	0	0	0	1	0	0	0	1	1	0	0	0	0	0	1	0	1	0	0	0	0	0
Keratin, type I cytoskeletal 18	KRT18	P05783;CON__H-INV:HIT000015463	P05783	18		0.900474	0.0455287	0.0662772	1.04701	27.8382	28.6234	28.0491	29.9928	30.0243	29.8201	28.207	28.1416	28.5743	29.6958	29.6002	29.7314	0	1	1	0	0	0	0	0	0	0	0	0	0	0	0	0	0	0	0	0	0	0
Uroporphyrinogen decarboxylase	UROD	P06132	P06132	23		0.320165	0.494626	0.233666	1.17582	31.7904	32.1499	31.7361	32.4129	32.4161	32.367	31.7938	31.4697	31.3222	32.3433	32.3362	32.2053	0	1	0	0	0	0	0	0	0	0	0	0	0	0	0	0	0	0	0	0	0	0
Alpha-galactosidase A	GLA	P06280	P06280	14		0.932788	0.030217	-0.0197465	0.986406	28.9901	28.6923	29.2079	29.8957	29.9666	29.2584	29.1013	29.5018	29.68	29.5253	29.1729	29.1481	0	0	0	0	0	0	1	0	0	0	0	0	0	0	0	0	0	0	0	0	0	0
Gelsolin	GSN	P06396;CON__Q3SX14	P06396	35		0.747549	0.12636	-0.12806	0.915061	32.8641	33.1145	32.7553	32.0307	31.9971	31.8728	33.1931	33.2609	33.3865	31.8386	31.8195	31.9044	0	1	0	0	0	1	0	0	0	0	0	0	0	0	0	0	0	0	0	0	0	0
Prothymosin alpha;Prothymosin alpha, N-terminally processed;Thymosin alpha-1	PTMA	P06454	P06454	8		0.103361	0.985643	-1.15132	0.450215	31.7219	32.4895	31.6372	31.1197	30.7711	32.1802	32.4512	31.0364	31.2692	33.8626	33.7646	34.4436	0	0	1	0	0	0	0	0	0	0	0	0	0	0	0	0	0	0	0	0	0	0
ATP synthase subunit beta, mitochondrial	ATP5B	P06576	P06576	29		0.92342	0.0346008	-0.033975	0.976725	33.2507	32.4107	33.2743	32.3101	32.3496	32.0175	33.3416	33.1852	33.1621	32.1833	31.9978	31.9468	0	0	0	1	1	0	0	0	0	0	0	0	0	0	0	0	0	0	0	0	0	1
Protein S100-A6	S100A6	P06703	P06703	10		0.910464	0.0407372	0.0664241	1.04712	35.0646	34.3984	34.7079	32.8655	32.8404	32.7424	34.7487	34.0806	34.6826	32.9686	32.6057	33.1345	0	1	1	1	0	0	0	0	0	0	0	0	0	0	0	0	0	0	0	0	0	1
Eukaryotic translation initiation factor 4E	EIF4E	P06730;A6NMX2	P06730	11		0.0437403	1.35912	-0.377925	0.769544	29.8833	29.7439	29.5026	30.2126	30.2122	30.1946	30.1535	30.1743	29.9977	30.5124	30.4723	30.7065	0	1	0	0	0	0	0	0	0	0	0	0	0	0	0	0	0	0	0	0	0	0
Alpha-enolase	ENO1	P06733	P06733	54		0.391544	0.40722	0.233205	1.17544	37.5983	37.7831	36.8281	38.2846	38.2967	38.3229	37.5612	37.343	37.3556	37.8129	37.9662	37.6755	0	1	1	1	0	0	0	0	0	0	0	0	0	0	0	0	0	0	0	0	0	1
Glycogen phosphorylase, liver form	PYGL	P06737	P06737	58		0.0938785	1.02743	-0.336232	0.792107	31.3891	31.5242	30.9706	31.7686	31.61	31.6359	31.584	31.5791	31.3819	32.1534	32.1868	32.0306	0	0	0	0	0	0	0	0	0	0	0	0	0	1	0	0	0	0	0	0	0	0
Glucose-6-phosphate isomerase	GPI	P06744;Q8N196	P06744	44		0.682471	0.165916	0.128759	1.09335	34.5086	34.6324	34.2723	35.3017	35.5096	35.458	34.3835	34.3361	34.3214	35.3973	35.2218	35.25	0	1	0	0	0	1	0	0	0	0	0	0	0	0	0	0	0	0	0	0	0	0
Nucleophosmin	NPM1	P06748	P06748	19		0.258674	0.587247	-0.512659	0.700929	35.2341	35.541	35.6097	33.7426	33.3697	34.1199	35.5538	34.6079	35.3397	35.1404	34.7143	35.3371	0	1	1	0	0	0	0	0	0	0	0	0	0	0	0	0	0	0	0	0	0	0
Tropomyosin alpha-3 chain	TPM3	P06753	P06753	25		0.64797	0.188445	-0.0438913	0.970035	32.7869	32.3953	32.5683	32.5118	32.4234	32.1587	32.6319	32.5363	32.5772	32.3728	32.5473	32.4423	0	1	0	0	0	0	0	0	0	0	0	0	0	0	0	0	0	0	0	0	0	0
Beta-hexosaminidase subunit alpha	HEXA	P06865	P06865	29		0.943092	0.0254457	-0.0266933	0.981668	33.0888	32.4786	33.1086	32.5884	32.562	32.2439	33.0265	33.6295	33.6271	31.8975	32.0404	32.0096	0	0	0	0	0	0	1	0	0	0	0	0	0	0	0	0	0	0	0	0	0	0
Glia-derived nexin	SERPINE2	P07093	P07093	30		0.833214	0.0792433	-0.241249	0.846012	34.4158	34.3524	34.335	31.4868	31.5276	31.0715	34.9054	35.439	34.8433	31.2684	31.583	30.5975	0	0	0	0	0	1	0	0	0	0	0	0	0	0	0	0	0	0	0	0	0	0
Acyl-CoA-binding protein	DBI	P07108	P07108	4		0.0200223	1.69849	0.367933	1.2905	33.6424	33.6408	33.4915	34.0503	34.1917	33.8792	33.7068	33.4913	33.5467	33.4187	33.1691	33.3557	0	0	0	0	0	0	0	0	0	1	0	1	0	0	0	0	0	0	0	0	0	0
L-lactate dehydrogenase B chain	LDHB	P07195	P07195	39		0.908202	0.0418174	0.0412121	1.02898	35.5417	35.564	35.0573	36.3183	36.4558	36.5208	35.5037	35.1516	35.3655	36.4913	36.5403	36.1581	0	1	0	0	0	0	0	0	0	0	0	0	0	0	0	0	0	0	0	0	0	0
Vitamin K-dependent protein S	PROS1	P07225	P07225	28		0.0726051	1.13903	-0.452552	0.730749	31.2363	30.8061	31.2375	31.1356	30.9723	30.9041	31.9959	32.0676	31.8556	31.0491	31.0561	30.983	0	0	0	0	0	1	0	0	0	0	0	0	0	0	0	0	0	0	0	0	0	0
Protein disulfide-isomerase	P4HB	P07237	P07237	37		0.53693	0.270082	-0.160001	0.895024	33.9231	33.6002	33.679	32.8844	32.6511	32.748	33.5584	33.5918	33.7688	33.1765	33.0615	33.2888	0	0	0	1	0	0	0	0	1	0	0	1	0	0	0	0	0	0	0	0	0	1
Acylphosphatase-1	ACYP1	P07311	P07311	9		0.879989	0.0555228	0.09202	1.06586	28.5096	28.5882	28.0358	30.1523	30.1987	29.9338	28.3022	28.1482	28.0167	30.1328	30.2774	29.9889	0	0	0	0	0	0	0	0	0	0	0	0	0	1	0	0	0	0	0	0	0	0
Cathepsin D;Cathepsin D light chain;Cathepsin D heavy chain	CTSD	P07339	P07339	25		0.220059	0.657461	-0.494541	0.709787	33.3569	32.7311	33.4437	33.3955	33.3371	33.0798	33.7618	34.8318	34.7505	32.9333	32.9535	33.0805	0	0	0	0	0	1	1	0	1	0	0	0	0	0	0	0	0	0	0	0	0	0
Annexin A2;Putative annexin A2-like protein	ANXA2;ANXA2P2	P07355;A6NMY6	P07355;A6NMY6	33		0.720983	0.142075	-0.321671	0.800142	32.1938	33.7354	31.9518	30.088	29.8392	30.2905	34.0428	32.3077	32.3877	30.2233	30.5989	30.4683	0	0	0	0	0	1	0	0	1	0	0	0	0	0	0	0	0	0	0	0	0	0
Calpain-1 catalytic subunit	CAPN1	P07384	P07384	30		0.994692	0.0023113	0.00165335	1.00115	30.5925	31.0067	30.6792	30.0404	29.8775	29.9566	30.6442	30.8506	30.5614	30.0233	30.0388	30.0247	0	1	0	1	0	0	0	0	0	0	0	0	0	0	0	0	0	0	0	0	0	1
Tubulin beta chain	TUBB	P07437	P07437	31		0.329276	0.48244	-0.277585	0.824971	30.9146	31.1753	31.5799	31.7868	31.8967	31.8433	31.6114	31.1693	31.2845	32.4186	32.1249	32.2535	0	1	0	0	0	0	0	0	0	0	0	0	0	0	0	0	0	0	0	0	0	0
Trypsin-2	PRSS2	P07478	P07478	9		0.381444	0.41857	-0.636191	0.643409	34.7765	33.7011	34.6255	32.2146	32.235	32.4975	35.2903	35.0942	34.8251	32.5722	32.9209	33.1647	0	0	0	0	0	1	0	0	0	0	0	0	0	0	0	0	0	0	0	0	0	0
Prosaposin;Saposin-A;Saposin-B-Val;Saposin-B;Saposin-C;Saposin-D	PSAP	P07602	P07602	39		0.40924	0.388022	-0.252501	0.83944	34.9565	34.4636	34.9618	34.6653	34.6681	34.6405	34.8663	35.8987	35.7499	34.2135	34.4847	34.6578	0	0	0	0	0	1	1	0	0	0	0	0	0	0	0	0	0	0	0	0	0	0
Beta-hexosaminidase subunit beta;Beta-hexosaminidase subunit beta chain B;Beta-hexosaminidase subunit beta chain A	HEXB	P07686	P07686	33		0.853378	0.0688585	-0.0578442	0.960699	33.474	32.7449	33.3569	33.0034	32.9218	32.7789	33.2058	33.915	33.9135	32.4088	32.5732	32.6107	0	0	0	0	0	0	1	0	0	0	0	0	0	0	0	0	0	0	0	0	0	0
Cathepsin L1;Cathepsin L1 heavy chain;Cathepsin L1 light chain	CTSL	P07711	P07711	15		0.32127	0.493129	-0.213368	0.862521	32.166	31.5842	32.1458	32.2196	32.2398	32.0455	32.0196	32.7726	32.8735	31.802	32.0928	32.1208	0	0	0	1	0	0	1	0	0	0	0	0	0	0	0	0	0	0	0	0	0	1
Profilin-1	PFN1	P07737;CON__P02584	P07737	15		0.00175624	2.75542	0.382483	1.30358	36.6014	36.6238	36.4484	36.3844	36.4298	36.461	36.3223	36.2735	36.271	35.9327	35.9609	35.8937	0	1	0	0	0	0	0	0	0	0	0	0	0	0	0	0	0	0	0	0	0	0
Adenine phosphoribosyltransferase	APRT	P07741	P07741	11		0.000381212	3.41883	-0.512122	0.701191	29.2713	29.5166	29.4742	29.7307	29.4094	29.5994	29.8724	29.8587	30.0655	30.3264	30.0628	29.8885	0	1	0	0	0	0	0	0	0	0	0	0	0	0	0	0	0	0	0	0	0	0
Bifunctional glutamate/proline--tRNA ligase;Glutamate--tRNA ligase;Proline--tRNA ligase	EPRS	P07814	P07814	91		0.9335	0.0298855	0.0237516	1.0166	33.2361	33.1171	33.0884	33.9881	33.8174	33.8862	33.0582	33.0259	32.9449	33.9911	33.9708	33.9998	1	1	0	1	0	0	0	0	0	0	0	0	0	0	0	0	0	0	0	0	0	1
Cathepsin B;Cathepsin B light chain;Cathepsin B heavy chain	CTSB	P07858	P07858	23		0.771145	0.112864	-0.188198	0.877701	35.9218	35.0406	35.8649	33.9029	34.0572	33.8857	35.6005	36.2483	36.2637	33.6647	33.9364	34.0888	0	0	0	1	0	1	1	0	1	0	0	0	0	0	0	0	0	0	0	0	0	1
Heat shock protein HSP 90-alpha	HSP90AA1	P07900;Q14568;Q58FG0	P07900	69		0.284818	0.545433	-0.25109	0.840261	35.6418	35.6317	35.6437	35.2588	34.6021	34.9862	35.2704	35.3009	35.2722	35.9163	35.5178	35.9933	0	1	1	1	0	0	0	0	1	0	0	0	0	0	0	0	0	0	0	0	0	1
Heterogeneous nuclear ribonucleoproteins C1/C2	HNRNPC	P07910;P0DMR1;B7ZW38;O60812;B2RXH8	P07910	20		0.070932	1.14916	-0.305058	0.80941	33.2226	33.0215	33.2051	32.6102	32.4719	32.5888	33.0823	33.145	33.0073	33.1925	33.0751	33.4484	0	0	1	0	0	0	0	0	0	0	0	0	0	0	0	0	0	0	0	0	0	0
Laminin subunit beta-1	LAMB1	P07942	P07942	63		0.97879	0.0093105	-0.00569789	0.996058	32.7805	33.0901	32.8219	32.4815	32.4343	32.2968	33.2288	32.8879	32.9474	32.2797	32.3517	32.2437	0	0	0	0	0	1	0	0	0	0	0	0	0	0	0	0	0	0	0	0	0	0
Fumarate hydratase, mitochondrial	FH	P07954	P07954	22		0.0385357	1.41414	0.16576	1.12176	33.008	32.8393	32.7177	33.0543	32.8805	33.0199	32.7988	32.8304	32.9152	32.6668	32.6708	32.6432	1	1	1	0	1	0	0	0	0	0	0	0	0	0	0	0	0	0	0	0	0	0
Collagen alpha-2(I) chain	COL1A2	P08123	P08123	52		0.432598	0.363915	-1.0043	0.49851	33.0263	32.3363	33.252	29.4338	29.3743	29.4613	33.7633	34.345	34.638	29.8834	30.3997	29.8805	0	0	0	0	0	1	0	0	0	0	0	0	0	0	0	0	0	0	0	0	0	0
Annexin A6	ANXA6	P08133	P08133	10		0.505661	0.29614	-0.193912	0.874232	27.2287	27.5518	27.0704	27.0484	27.1866	27.5188	n. def.	n. def.	26.5982	27.355	28.0501	27.8421	0	1	0	0	0	0	0	0	1	0	0	0	0	0	0	0	0	0	0	0	0	0
4F2 cell-surface antigen heavy chain	SLC3A2	P08195	P08195	27		0.764975	0.116353	0.152393	1.11141	31.1275	30.5446	30.9983	32.5447	32.4193	32.363	30.9256	30.6499	30.6854	32.1061	32.2926	32.4232	0	0	0	1	0	0	1	0	1	0	0	0	0	0	1	0	0	1	0	0	0	0
ATP-dependent 6-phosphofructokinase, muscle type	PFKM	P08237	P08237	13		0.702448	0.153386	-0.114845	0.923482	27.2337	n. def.	27.213	27.1478	27.1953	27.4666	n. def.	26.4139	n. def.	27.7299	27.559	27.7617	0	1	0	0	0	0	0	0	0	0	0	0	0	0	0	0	0	0	0	0	0	0
Heat shock protein HSP 90-beta	HSP90AB1	P08238;Q58FF7	P08238	79		0.104825	0.979536	-0.401241	0.757206	35.9404	35.8413	35.7931	35.2759	34.6965	34.9774	35.7955	35.6481	35.6252	35.9452	35.774	36.1441	0	1	1	1	0	1	0	0	1	0	0	0	0	0	0	0	0	0	0	0	0	1
Signal recognition particle receptor subunit alpha	SRPR	P08240	P08240	15		0.0680718	1.16703	0.353108	1.27731	28.9808	28.9703	28.1456	28.6493	28.5678	28.4027	28.6666	28.483	28.1501	27.8973	28.1966	28.2042	0	0	0	1	0	0	0	0	0	0	0	1	0	0	0	0	0	0	0	0	0	1
Asparagine synthetase [glutamine-hydrolyzing]	ASNS	P08243	P08243	40		0.0126191	1.89897	0.844364	1.79547	32.0634	32.3049	31.7901	31.9204	31.97	31.9506	31.3357	30.4205	30.2684	31.3889	31.6369	31.8829	0	0	0	0	0	0	0	0	0	0	0	0	0	1	0	0	0	0	0	0	0	0
72 kDa type IV collagenase;PEX	MMP2	P08253	P08253	58		0.223434	0.65085	-0.92108	0.528114	36.6541	36.2107	36.8514	34.4894	34.3856	34.5266	37.4693	37.6946	37.6635	35.1762	35.2963	35.3446	0	1	1	1	1	1	0	0	0	0	0	0	0	0	0	0	0	0	0	0	0	1
Porphobilinogen deaminase	HMBS	P08397	P08397	19		0.333901	0.476382	0.19532	1.14498	30.43	30.5638	30.2019	30.6906	30.7759	30.7722	30.2196	29.8893	29.9577	30.5721	30.8481	30.7756	0	1	0	0	0	0	0	0	0	0	0	0	0	0	0	0	0	0	0	0	0	0
Inhibin beta A chain	INHBA	P08476	P08476	28		0.407819	0.389533	-0.813588	0.568965	31.8046	31.5304	31.8567	28.7337	29.1456	28.5818	32.7931	32.547	32.4435	29.5911	29.6038	29.556	0	0	0	0	0	1	0	0	0	0	0	0	0	0	0	0	0	0	0	0	0	0
Collagen alpha-2(IV) chain;Canstatin	COL4A2	P08572	P08572	21		0.988938	0.00483098	-0.00742499	0.994867	31.7655	31.9595	31.6216	30.9755	30.685	30.0267	32.0105	32.1452	32.2233	30.3543	30.1995	30.1456	0	0	0	0	0	1	0	0	0	0	0	0	0	0	0	0	0	0	0	0	0	0
U2 small nuclear ribonucleoprotein B	SNRPB2	P08579	P08579	10		0.939771	0.0269778	-0.0144113	0.990061	28.1008	28.3564	28.1507	28.4231	28.8544	28.8198	28.281	28.1134	28.1565	28.8515	28.7628	28.6266	0	0	1	0	0	0	0	0	0	0	0	0	0	0	0	0	0	0	0	0	0	0
Hepatocyte growth factor receptor	MET	P08581	P08581	39		0.133799	0.873546	0.670639	1.59178	32.2096	32.5714	32.159	30.9794	31.1089	31.1268	31.8918	31.3135	31.6407	29.9813	30.4786	30.8253	0	0	0	1	0	1	0	0	0	0	0	0	0	0	1	0	1	0	0	0	0	0
Myosin light chain 3;Myosin light chain 1/3, skeletal muscle isoform	MYL3;MYL1	P08590;P05976	P08590;P05976	3		0.107298	0.969409	-0.638727	0.642279	30.1825	30.5316	29.5828	29.3968	28.7576	28.8443	29.911	31.1598	30.0467	30.2098	29.5927	30.2079	0	0	0	0	0	0	0	0	0	0	0	0	0	1	0	0	0	0	0	0	0	0
U1 small nuclear ribonucleoprotein 70 kDa	SNRNP70	P08621	P08621	12		0.0591816	1.22781	-0.640812	0.641352	28.741	28.4287	28.9701	29.5663	28.9898	29.5196	28.5693	29.6879	29.7359	30.3328	29.9345	29.8001	0	0	1	0	0	0	0	0	0	0	0	0	0	0	0	0	0	0	0	0	0	0
Integrin alpha-5;Integrin alpha-5 heavy chain;Integrin alpha-5 light chain	ITGA5	P08648	P08648	7		0.0414872	1.38209	0.771959	1.70759	27.3033	27.6285	26.9295	n. def.	26.2858	26.2547	26.8479	26.2789	26.2945	25.5612	25.6858	25.9822	0	0	0	1	0	0	0	0	0	0	0	0	0	0	1	0	1	0	0	0	0	0
Vimentin	VIM	P08670;P17661;Q16352	P08670	62		0.391928	0.406793	-0.485474	0.714262	37.3648	35.4633	37.684	36.2524	36.0814	35.986	37.6182	38.0239	37.9647	36.1635	36.0526	35.9217	0	1	1	0	0	0	0	0	0	0	0	0	0	0	0	0	0	0	0	0	0	0
40S ribosomal protein S17	RPS17	P08708	P08708	4		0.0884153	1.05347	-0.473171	0.72038	28.4457	28.9151	28.4864	28.0171	27.5688	27.9448	28.4705	28.7955	29.173	29.1196	28.2902	28.3681	0	0	0	0	0	0	0	0	0	0	0	0	0	1	0	0	0	0	0	0	0	0
Annexin A5	ANXA5	P08758	P08758	11		0.0474539	1.32373	0.649995	1.56916	28.513	28.9203	28.2452	27.9917	27.5807	27.914	27.0088	26.8801	27.4293	27.9268	28.1428	27.8773	0	0	0	0	0	0	0	0	0	0	0	0	0	1	0	0	0	0	0	0	0	0
40S ribosomal protein SA	RPSA	P08865;REV__Q2TAZ0	P08865	18		0.14701	0.832653	-0.265729	0.831779	33.0512	32.5805	32.9615	33.5395	33.2953	33.4096	33.1034	33.3275	33.222	33.6719	33.5205	33.5866	0	1	1	1	0	0	0	0	0	0	0	0	0	0	0	0	0	0	0	0	0	1
U1 small nuclear ribonucleoprotein A	SNRPA	P09012	P09012	11		0.944129	0.0249684	-0.0105387	0.992722	31.0232	30.972	31.0077	30.8467	30.8196	30.9843	30.7836	30.4304	30.7788	31.1889	31.1631	31.3721	0	0	1	0	0	0	0	0	0	0	0	0	0	0	0	0	0	0	0	0	0	0
Gamma-enolase	ENO2	P09104	P09104	24		0.0185528	1.73159	0.445901	1.36216	30.889	31.4861	30.8556	31.5111	31.3836	31.4045	30.9312	30.4284	30.5954	30.8421	30.9944	31.063	0	1	0	1	0	0	0	0	0	0	0	0	0	0	0	0	0	0	0	0	0	1
Glutathione S-transferase P	GSTP1	P09211	P09211	15		0.134777	0.870384	0.26762	1.20382	33.5758	34.2085	33.7386	34.0374	34.0799	34.0095	33.7697	33.3196	33.2158	33.919	33.8193	34.0005	0	1	1	0	1	0	0	0	0	0	0	0	0	0	0	0	0	0	0	0	0	0
U1 small nuclear ribonucleoprotein C	SNRPC	P09234	P09234	3		0.35447	0.450421	0.385588	1.30639	27.3306	n. def.	27.9859	28.3248	28.0019	27.9099	26.8368	26.6627	27.6777	28.9318	27.7302	27.3109	0	0	1	0	0	0	0	0	0	0	0	0	0	0	0	0	0	0	0	0	0	0
Matrilysin	MMP7	P09237	P09237	9		0.405988	0.391487	-1.54987	0.34154	30.3381	28.3827	30.5613	25.1176	24.3633	24.0633	29.7173	29.0284	30.5605	25.4441	n. def.	n. def.	0	0	0	0	0	1	0	0	0	0	0	0	0	0	0	0	0	0	0	0	0	0
Galectin-1	LGALS1	P09382	P09382	17		0.472407	0.325684	0.268407	1.20448	35.8141	36.166	35.9347	35.0386	35.1018	34.916	35.8132	35.9717	35.7949	34.5482	34.5662	34.6666	0	0	0	0	0	1	0	0	0	0	0	0	0	0	0	0	0	0	0	0	0	0
Dihydropteridine reductase	QDPR	P09417	P09417	13		0.00157549	2.80258	0.529297	1.44323	30.6132	30.9841	30.2196	30.7577	30.5209	30.5951	30.3346	29.9636	29.952	29.9856	30.0321	30.2469	0	0	0	0	0	0	0	0	0	0	0	0	0	1	0	0	0	0	0	0	0	0
High mobility group protein B1;Putative high mobility group protein B1-like 1	HMGB1;HMGB1P1	P09429;B2RPK0	P09429;B2RPK0	14		0.305673	0.514742	-0.748466	0.595236	34.2232	34.5723	34.2717	31.5158	30.9292	31.796	34.205	33.1098	33.7089	33.624	33.1516	33.9998	0	1	1	1	0	1	0	1	0	0	1	0	0	0	0	0	0	0	0	0	0	1
Glycodelin	PAEP	P09466	P09466	5		0.0152729	1.81608	0.509128	1.42319	30.1665	29.7259	30.4322	30.0766	30.012	29.9313	30.2208	29.47	29.6498	29.3384	29.3049	29.3058	0	0	0	0	0	1	0	0	0	0	0	0	0	0	0	0	0	0	0	0	0	0
SPARC	SPARC	P09486	P09486	23		0.387365	0.411879	-0.279817	0.823696	36.9639	36.6549	37.0587	36.2404	36.0862	36.1259	37.0973	37.5034	37.4617	36.1474	36.2815	36.3175	0	0	0	0	0	1	0	0	0	0	0	0	0	0	0	0	0	0	0	0	0	0
Tropomyosin alpha-1 chain	TPM1	P09493	P09493	27		0.872216	0.0593757	-0.0613995	0.958334	31.0012	30.4837	31.1999	30.3691	30.3013	29.7785	31.0395	31.5985	31.0968	30.05	29.8418	29.8755	0	1	0	0	0	0	0	0	0	0	0	0	0	0	0	0	0	0	0	0	0	0
Clathrin light chain A	CLTA	P09496	P09496	8		0.0426909	1.36966	-0.58721	0.665629	29.5117	28.9973	28.6944	29.6329	29.8128	30.0642	29.8603	30.1899	29.6954	30.5272	30.2824	29.6813	0	1	0	1	0	0	0	0	0	0	0	0	0	0	0	0	0	0	0	0	0	1
Clathrin light chain B	CLTB	P09497	P09497	10		0.433563	0.362948	-0.416679	0.749147	30.304	28.1621	29.9218	31.0635	31.2926	31.0018	30.0562	30.5819	30.4248	31.0427	31.3486	30.7917	0	0	0	1	0	0	0	0	0	0	0	0	0	0	0	0	0	0	0	0	0	1
Macrophage colony-stimulating factor 1;Processed macrophage colony-stimulating factor 1	CSF1	P09603	P09603	15		0.0775388	1.11048	-0.773655	0.584934	30.8245	30.888	30.9684	29.9706	29.9731	30.0338	32.0698	31.8569	31.9713	30.3614	30.4886	30.5522	0	0	0	1	0	1	0	0	0	0	0	0	0	0	1	0	1	0	0	0	0	0
Platelet-derived growth factor receptor beta	PDGFRB	P09619	P09619	7		0.731876	0.135563	0.112912	1.08141	n. def.	27.3248	27.3201	n. def.	26.4994	26.7089	n. def.	27.3623	27.4416	26.5249	26.4882	26.4348	0	0	0	1	0	0	1	0	0	0	0	0	0	0	1	0	1	0	0	0	0	0
Dihydrolipoyl dehydrogenase, mitochondrial	DLD	P09622	P09622	24		0.482956	0.316092	0.261561	1.19878	33.655	33.8397	33.5715	32.7492	32.8283	32.8036	33.6163	33.5236	33.7551	32.2227	32.501	32.2592	0	0	1	0	1	0	0	0	0	0	0	0	0	0	0	0	0	0	0	0	0	0
Heterogeneous nuclear ribonucleoprotein A1;Heterogeneous nuclear ribonucleoprotein A1, N-terminally processed;Heterogeneous nuclear ribonucleoprotein A1-like 2	HNRNPA1;HNRNPA1L2	P09651;Q32P51	P09651;Q32P51	31		0.356247	0.448249	0.207301	1.15453	35.8316	35.693	35.6497	36.3195	36.3746	36.4004	35.5039	35.4772	35.4837	36.111	36.2487	36.2006	0	1	1	0	0	0	0	0	0	0	0	0	0	0	0	0	0	0	0	0	0	0
U2 small nuclear ribonucleoprotein A	SNRPA1	P09661	P09661	16		0.208216	0.681486	-0.280956	0.823045	28.7455	28.9954	28.874	29.4966	29.5557	29.3488	29.0019	29.1916	29.1728	29.9692	29.6865	29.6796	0	0	1	0	0	0	0	0	0	0	0	0	0	0	0	0	0	0	0	0	0	0
Pro-cathepsin H;Cathepsin H mini chain;Cathepsin H;Cathepsin H heavy chain;Cathepsin H light chain	CTSH	P09668	P09668	14		0.733995	0.134307	0.251924	1.19079	29.9803	28.8269	30.044	28.3737	28.4681	28.0001	29.424	30.1377	30.5322	26.8208	27.414	27.8529	0	0	0	0	0	0	1	0	0	0	0	0	0	0	0	0	0	0	0	0	0	0
Complement C1s subcomponent;Complement C1s subcomponent heavy chain;Complement C1s subcomponent light chain	C1S	P09871	P09871	29		0.896726	0.0473402	-0.360644	0.778817	32.2938	31.288	31.7842	23.8843	23.876	23.8403	32.8355	32.4837	32.9454	23.858	23.2088	23.7989	0	0	0	0	0	0	0	0	0	0	0	0	0	1	0	0	0	0	0	0	0	0
Poly [ADP-ribose] polymerase 1	PARP1	P09874	P09874	56		0.985033	0.00654903	-0.00634384	0.995612	32.4378	32.8718	32.2109	33.1471	33.0398	33.109	32.1995	32.2084	32.0896	33.4556	33.3625	33.5389	0	0	1	0	0	0	0	0	0	0	0	0	0	0	0	0	0	0	0	0	0	0
DNA polymerase alpha catalytic subunit	POLA1	P09884	P09884	19		0.639107	0.194426	-0.388744	0.763794	26.5525	n. def.	26.2289	28.7538	28.0814	28.1138	n. def.	26.2346	26.732	29.626	28.4885	28.5932	1	1	1	0	0	0	0	0	0	0	0	0	0	0	0	0	0	0	0	0	0	0
Leukotriene A-4 hydrolase	LTA4H	P09960	P09960	49		0.554606	0.256016	0.18587	1.1375	33.7503	34.065	33.8282	34.7768	34.7049	34.7878	33.6252	33.5513	33.6968	34.6358	34.6017	34.6869	0	1	0	0	0	0	0	0	0	0	0	0	0	0	0	0	0	0	0	0	0	0
Fructose-bisphosphate aldolase C	ALDOC	P09972;P05062	P09972	34		0.551882	0.258154	0.099453	1.07137	32.4585	32.7274	32.3598	33.176	33.1167	33.0137	32.9155	32.4682	32.5113	32.8936	32.6817	32.785	0	0	0	0	0	0	0	0	0	0	0	0	0	1	0	0	0	0	0	0	0	0
Histone H2A.V;Histone H2A.Z	H2AFV;H2AFZ	Q71UI9;P0C0S5	Q71UI9;P0C0S5	5		0.0457004	1.34008	-0.734543	0.601008	28.868	28.5284	29.6398	27.7615	27.9042	27.7842	28.9852	28.9333	29.0223	29.5851	29.0728	29.2948	0	0	1	0	0	0	0	0	0	0	0	0	0	0	0	0	0	0	0	0	0	0
Thymosin beta-15B;Thymosin beta-15A	TMSB15B;TMSB15A	P0CG35;P0CG34	P0CG35;P0CG34	2		0.174088	0.759232	0.72249	1.65003	n. def.	27.0473	n. def.	27.9707	28.0222	28.1151	n. def.	n. def.	25.8841	27.3777	27.5963	27.4071	0	1	0	0	0	0	0	0	0	0	0	0	0	0	0	0	0	0	0	0	0	0
		P0DMV9;P0DMV8	P0DMV9;P0DMV8	66		0.949084	0.0226953	0.0723788	1.05145	33.346	33.2871	33.4676	36.9622	37.0878	36.9674	33.2935	33.6086	33.436	36.9138	36.7235	36.7082	0	1	0	0	0	0	0	0	0	0	0	0	0	0	0	0	0	0	0	0	0	0
Serglycin	SRGN	P10124	P10124	7		0.658512	0.181437	-0.232362	0.85124	29.168	28.6658	28.8009	31.0153	30.4691	30.4231	28.9829	29.9787	29.2108	30.2957	30.7282	30.7401	0	0	0	0	0	1	0	0	0	1	0	0	0	0	0	0	0	0	0	0	0	0
Interleukin-8;MDNCF-a;Interleukin-8;IL-8(5-77);IL-8(6-77);IL-8(7-77);IL-8(8-77);IL-8(9-77)	CXCL8	P10145	P10145	5		0.390253	0.408653	0.760191	1.69371	31.4085	32.0521	30.6631	29.9241	29.5912	29.3377	31.5744	31.1699	31.2263	27.6497	28.1392	28.6561	0	0	0	0	0	1	0	0	0	0	0	0	0	0	0	0	0	0	0	0	0	0
60 kDa SS-A/Ro ribonucleoprotein	TROVE2	P10155	P10155	22		0.0104464	1.98103	-0.460948	0.726509	30.9053	30.651	30.8985	30.7487	30.347	30.5953	30.9509	30.8937	30.8565	31.3114	31.3337	31.5652	0	1	0	0	0	0	0	0	0	0	0	0	0	0	0	0	0	0	0	0	0	0
Lysosomal alpha-glucosidase;76 kDa lysosomal alpha-glucosidase;70 kDa lysosomal alpha-glucosidase	GAA	P10253	P10253	31		0.175144	0.756605	-0.280333	0.823401	29.8728	29.6236	29.8101	30.0152	29.7306	29.8615	30.3319	30.6177	30.5243	29.7036	29.546	29.8723	0	0	0	1	0	0	1	0	0	0	0	0	0	0	0	0	0	0	0	0	0	1
Histone H1.4;Histone H1.3	HIST1H1E;HIST1H1D	P10412;P16402;Q02539	P10412;P16402	9		0.40744	0.389937	0.263831	1.20066	26.6298	27.856	27.2198	26.7581	26.4519	27.0062	26.8704	26.1574	27.6551	26.2988	26.4314	26.9257	0	0	1	0	0	0	0	0	0	0	0	0	0	0	0	0	0	0	0	0	0	0
Dihydrolipoyllysine-residue acetyltransferase component of pyruvate dehydrogenase complex, mitochondrial	DLAT	P10515	P10515	10		0.0996039	1.00172	0.341023	1.26665	29.5398	29.658	29.2625	29.3386	29.1472	28.7689	29.3111	29.2005	29.2291	28.7157	28.5594	28.6531	0	0	0	0	1	0	0	0	0	0	0	0	0	0	0	0	0	0	0	0	0	0
Receptor-type tyrosine-protein phosphatase F	PTPRF	P10586	P10586	60		0.0733594	1.13454	0.701079	1.62572	31.0564	31.127	30.6681	32.1067	32.2188	32.0214	30.456	30.2638	30.2955	31.43	31.3377	31.2088	0	0	0	1	0	0	0	0	0	0	0	0	0	0	1	0	1	0	0	0	0	0
Thioredoxin	TXN	P10599	P10599	10		0.529233	0.276353	0.206977	1.15427	34.7556	35.0427	34.2759	35.4804	35.2439	35.7433	34.6707	34.2454	34.2538	35.3833	35.556	35.1908	0	1	1	0	0	1	0	0	0	0	0	0	0	0	0	0	0	0	0	0	0	0
Transforming growth factor beta-3;Latency-associated peptide	TGFB3	P10600	P10600	3		0.491028	0.308894	-0.448241	0.732936	25.9391	24.9956	25.0839	24.4211	n. def.	24.4863	27.0309	26.5333	24.6671	24.3817	n. def.	24.5542	0	0	0	0	0	1	0	0	0	0	0	0	0	0	0	0	0	0	0	0	0	0
Cytochrome c oxidase subunit 5B, mitochondrial	COX5B	P10606	P10606	5		0.657799	0.181907	0.173967	1.12816	29.0766	27.2307	29.1345	28.5157	28.7693	28.6238	28.6385	29.3396	28.7272	27.8056	27.7556	28.0403	0	0	0	1	1	0	0	0	0	0	0	0	0	0	0	0	0	0	0	0	0	1
Lysosomal protective protein;Lysosomal protective protein 32 kDa chain;Lysosomal protective protein 20 kDa chain	CTSA	P10619	P10619	15		0.648725	0.187939	-0.279505	0.823873	31.0513	29.7883	30.9493	29.9822	29.7844	29.3517	30.4632	32.2251	31.7457	29.3132	29.4107	29.4265	0	0	0	0	0	0	1	0	0	0	0	0	0	0	0	0	0	0	0	0	0	0
cAMP-dependent protein kinase type I-alpha regulatory subunit;cAMP-dependent protein kinase type I-alpha regulatory subunit, N-terminally processed	PRKAR1A	P10644;P31321	P10644	9		0.205881	0.686384	-0.31774	0.802326	27.6286	27.3044	27.9246	28.4015	28.5364	28.3036	28.3076	28.0242	27.9045	28.6485	28.6121	28.5086	0	0	0	1	0	0	0	0	0	0	0	0	0	0	0	0	0	0	0	0	0	1
Tissue factor pathway inhibitor	TFPI	P10646	P10646	8		0.550216	0.259467	-0.331183	0.794884	26.3967	25.5101	25.8655	27.7252	27.6986	26.8624	26.0076	26.262	26.2711	28.1688	27.75	27.5861	0	0	0	1	0	1	0	0	0	0	0	1	0	0	0	1	0	0	0	0	0	0
S-formylglutathione hydrolase	ESD	P10768	P10768	19		0.351201	0.454444	0.420944	1.3388	32.0856	32.8581	32.0292	33.5641	33.5062	33.3201	32.0496	31.5982	31.6507	33.0609	33.1651	33.3131	0	1	0	0	0	0	0	0	0	0	0	0	0	0	0	0	0	0	0	0	0	0
60 kDa heat shock protein, mitochondrial	HSPD1	P10809	P10809	47		0.839408	0.0760268	0.0622311	1.04408	34.0341	33.8879	34.0369	32.9803	33.7536	33.6721	33.913	34.4955	34.062	32.9755	33.6016	32.9441	0	0	0	0	1	0	0	0	0	0	0	0	0	0	0	0	0	0	0	0	0	0
Clusterin;Clusterin beta chain;Clusterin alpha chain	CLU	P10909	P10909	29		0.0230796	1.63677	-0.766012	0.588041	35.3416	34.482	35.2324	34.4288	34.424	34.3995	35.9246	35.9743	36.0319	35.009	34.9288	35.0357	1	1	1	1	1	1	0	0	0	0	0	1	0	0	0	0	0	0	0	0	0	1
78 kDa glucose-regulated protein	HSPA5	P11021;REV__Q9NXD2	P11021	37		0.906361	0.0426986	-0.0304921	0.979086	34.0567	33.7031	33.8293	34.3231	34.2649	34.2792	33.7073	33.5562	33.5433	34.5119	34.5576	34.7629	0	1	0	0	0	0	0	0	1	0	0	1	0	0	0	0	0	0	0	0	0	0
Laminin subunit gamma-1	LAMC1	P11047;Q9Y6N6	P11047	65		0.728657	0.137477	0.0717233	1.05097	32.2556	32.5197	32.4597	32.145	32.1353	31.9304	32.6425	32.434	32.6042	31.8231	31.8671	31.6445	0	0	0	0	0	1	0	0	0	0	0	0	0	0	0	0	0	0	0	0	0	0
Heat shock cognate 71 kDa protein	HSPA8	P11142;P54652	P11142	65		0.110271	0.95754	0.177583	1.13099	36.5447	36.3631	36.5291	36.7861	36.9706	36.8941	36.4272	36.523	36.4042	36.5511	36.5395	36.5773	0	1	1	1	0	0	0	0	1	0	0	0	0	0	0	0	0	0	0	0	0	1
Uridine 5-monophosphate synthase;Orotate phosphoribosyltransferase;Orotidine 5-phosphate decarboxylase	UMPS	P11172	P11172	11		0.860089	0.0654568	-0.0748202	0.94946	26.6849	26.7214	26.3892	28.0982	27.4249	27.583	26.6105	26.4162	26.5739	28.1696	27.8464	27.7339	0	0	0	0	0	0	0	0	0	0	0	0	0	1	0	0	0	0	0	0	0	0
Glycogen phosphorylase, brain form	PYGB	P11216	P11216	58		0.109244	0.961601	0.300437	1.23152	32.6337	32.6677	32.4597	32.164	32.0987	32.0459	32.3017	32.4745	32.1207	31.843	31.9002	31.627	0	0	0	0	0	0	0	0	0	0	0	0	0	1	0	0	0	0	0	0	0	0
Ras-related protein Ral-A;Ras-related protein Ral-B	RALA;RALB	P11233;P11234	P11233;P11234	4		0.336749	0.472693	-0.161545	0.894067	27.6625	n. def.	27.0135	27.4878	27.3957	27.2474	27.2035	27.2142	27.4675	27.739	27.866	27.6473	0	0	0	1	0	0	0	0	0	0	0	0	0	0	0	0	0	0	0	0	0	1
Lysosome-associated membrane glycoprotein 1	LAMP1	P11279	P11279	6		0.666902	0.175938	0.090662	1.06486	29.1243	29.1312	29.1155	29.3924	29.5231	29.1947	29.2743	29.6069	29.7831	28.8472	28.7821	28.6436	0	0	0	1	0	0	1	1	0	0	0	0	0	0	1	0	1	0	0	0	0	0
Fibroblast growth factor receptor 1	FGFR1	P11362	P11362	4		0.425522	0.371078	-0.285349	0.820543	26.4323	26.5836	25.8277	n. def.	24.9141	25.5695	26.6426	25.8563	25.9623	n. def.	26.386	25.9067	1	1	1	1	0	0	0	0	0	0	0	0	0	0	1	0	1	0	0	0	0	0
DNA topoisomerase 1	TOP1	P11387;Q969P6	P11387	35		0.59942	0.222269	-0.157181	0.896776	30.99	30.996	30.8406	30.7839	30.1687	30.6204	30.3882	30.2119	30.3726	31.5224	31.2121	31.6355	0	0	1	0	0	0	0	0	0	0	0	0	0	0	0	0	0	0	0	0	0	0
DNA topoisomerase 2-alpha	TOP2A	P11388	P11388	4		0.214334	0.668908	-0.310187	0.806537	27.3393	26.1641	26.9108	27.2461	26.9604	27.0145	27.231	26.726	27.1092	27.9459	27.2593	27.2249	0	1	1	0	0	0	0	0	0	0	0	0	0	0	0	0	0	0	0	0	0	0
Glucose-6-phosphate 1-dehydrogenase	G6PD	P11413	P11413	41		0.51211	0.290637	0.264711	1.2014	33.2788	34.0854	33.3873	32.3659	32.3315	32.2096	33.4213	33.1232	33.0384	32.1318	32.1044	32.2512	1	1	0	1	0	0	0	0	0	0	0	0	0	0	0	0	0	0	0	0	0	1
Ubiquitin-like protein 4A	UBL4A	P11441	P11441	9		0.0321626	1.49265	0.262769	1.19978	28.9718	28.9005	29.0408	29.44	29.2955	29.234	28.8527	28.7168	28.7063	29.0523	28.9345	29.0433	1	1	1	0	0	0	0	0	0	0	0	0	0	0	0	0	0	0	0	0	0	0
C-1-tetrahydrofolate synthase, cytoplasmic;Methylenetetrahydrofolate dehydrogenase;Methenyltetrahydrofolate cyclohydrolase;Formyltetrahydrofolate synthetase;C-1-tetrahydrofolate synthase, cytoplasmic, N-terminally processed	MTHFD1	P11586	P11586	53		0.570099	0.24405	-0.317877	0.802249	31.2502	30.3326	31.0545	32.5427	32.5239	32.5374	31.2171	31.2357	31.1153	32.9641	32.837	32.7793	0	1	0	0	0	0	0	0	0	0	0	0	0	0	0	0	0	0	0	0	0	0
Cation-independent mannose-6-phosphate receptor	IGF2R	P11717	P11717	83		0.023046	1.6374	0.282131	1.21599	31.6821	31.9461	31.6092	32.1341	32.1754	32.0428	31.7032	31.611	31.4645	31.7318	31.7368	31.6497	0	0	0	1	0	0	1	0	0	0	0	0	0	0	1	0	1	0	0	0	0	0
Alcohol dehydrogenase class-3	ADH5	P11766	P11766	16		0.110827	0.955353	-0.122866	0.918362	31.551	31.8249	31.7724	31.4755	31.521	31.7078	31.7617	31.697	31.8643	31.6242	31.7904	31.8522	0	1	0	0	0	0	0	0	0	0	0	0	0	0	0	0	0	0	0	0	0	0
Ribose-phosphate pyrophosphokinase 2	PRPS2	P11908	P11908	16		0.531211	0.274733	0.0598831	1.04238	26.5836	n. def.	26.3334	26.6333	26.5004	26.9212	26.5946	26.548	26.4937	26.5718	26.5798	26.419	0	0	0	0	0	0	0	0	0	0	0	0	0	1	0	0	0	0	0	0	0	0
Polyadenylate-binding protein 1;Polyadenylate-binding protein 3	PABPC1;PABPC3	P11940;Q9H361;Q4VXU2	P11940;Q9H361	37		0.784039	0.105662	0.067365	1.0478	32.7173	32.4275	32.5528	33.2771	33.1183	33.0427	32.4106	32.3181	32.3314	33.2214	33.2391	33.2109	0	1	1	0	0	0	0	0	0	0	0	0	0	0	0	0	0	0	0	0	0	0
Proliferating cell nuclear antigen	PCNA	P12004;Q8N7P1	P12004	22		0.381563	0.418434	0.194294	1.14416	33.1463	33.068	33.1091	33.8012	33.7503	33.8223	32.9615	33.0765	32.8082	33.4999	33.7333	33.4521	0	0	1	0	0	0	0	0	0	0	0	0	0	0	0	0	0	0	0	0	0	0
Histidine--tRNA ligase, cytoplasmic	HARS	P12081	P12081	38		0.534856	0.271763	0.0907497	1.06492	32.3922	32.9436	32.5334	32.6277	32.545	32.4749	32.3386	32.1304	32.3146	32.9134	32.5722	32.7029	0	1	0	0	0	0	0	0	0	0	0	0	0	0	0	0	0	0	0	0	0	0
Collagen alpha-1(VI) chain	COL6A1	P12109	P12109	50		0.811914	0.0904898	-0.146137	0.903667	33.8738	33.9026	33.7399	32.8291	32.7337	32.4034	34.7452	34.4634	34.5198	32.3594	32.2824	31.9891	0	0	0	0	0	1	0	0	0	0	0	0	0	0	0	0	0	0	0	0	0	0
Collagen alpha-2(VI) chain	COL6A2	P12110	P12110	25		0.671438	0.172994	0.715286	1.64181	31.5671	32.1487	32.1085	28.2025	27.8083	25.9211	32.3667	31.0781	31.3143	25.3866	26.8448	26.4739	0	0	0	1	0	1	0	0	0	0	0	0	0	0	0	0	0	0	0	0	0	1
Collagen alpha-3(VI) chain	COL6A3	P12111;Q5T2D2	P12111	210		0.956665	0.01924	0.0614707	1.04353	37.0281	37.3834	37.059	33.8642	33.7717	33.4714	37.389	37.0173	36.9424	33.672	33.6232	33.565	0	0	0	0	0	1	0	0	0	0	0	0	0	0	0	0	0	0	0	0	0	0
Inosine-5-monophosphate dehydrogenase 2	IMPDH2	P12268	P12268	26		0.610624	0.214226	-0.34922	0.785008	30.3768	29.4317	30.3553	32.2046	32.1617	32.1642	30.3465	30.6222	30.4657	32.3486	32.5634	32.4433	0	1	1	0	0	0	0	0	0	0	0	0	0	0	0	0	0	0	0	0	0	0
Nucleoprotein TPR	TPR	P12270	P12270	89		0.941745	0.0260669	-0.0140355	0.990318	32.1216	31.6234	31.8842	32.2765	32.3264	32.2911	31.5686	31.8895	31.9074	32.4166	32.4317	32.3937	0	1	1	1	0	0	0	0	0	0	0	0	0	0	0	0	0	0	0	0	0	1
Creatine kinase B-type	CKB	P12277;P06732	P12277	33		0.901589	0.0449913	-0.491823	0.711126	24.3099	21.3677	22.2603	35.2537	35.3494	35.2333	23.9338	22.6228	24.2433	35.4815	35.3376	35.1063	0	1	0	0	0	0	0	0	0	0	0	0	0	0	0	0	0	0	0	0	0	0
Alpha-actinin-1	ACTN1	P12814;Q08043	P12814	82		0.586263	0.231907	0.151482	1.11071	35.7437	35.7016	35.546	35.0094	34.8393	34.8908	35.6069	35.6056	35.5843	34.7475	34.6944	34.5831	0	1	0	1	0	0	0	0	0	0	0	0	0	0	0	0	0	0	0	0	0	1
Xaa-Pro dipeptidase	PEPD	P12955	P12955	28		0.618627	0.208571	0.11087	1.07988	31.8616	31.9574	31.6538	32.5892	32.4501	32.4267	31.7219	31.6369	31.7861	32.3207	32.4003	32.4077	0	0	0	0	0	0	0	0	0	0	0	0	0	1	0	0	0	0	0	0	0	0
X-ray repair cross-complementing protein 6	XRCC6	P12956;P51449	P12956	58		0.14031	0.852912	-0.344064	0.787819	33.1877	33.3819	33.2868	33.4998	33.3322	33.273	33.2573	33.1374	33.2359	34.3057	34.0546	34.0348	0	0	1	0	0	0	0	0	0	0	0	0	0	0	0	0	0	0	0	0	0	0
X-ray repair cross-complementing protein 5	XRCC5	P13010	P13010	52		0.145816	0.836194	-0.287431	0.81936	33.6546	33.4644	33.697	33.987	33.7619	33.8095	33.7306	33.5768	33.653	34.5345	34.2429	34.3612	0	0	1	0	0	0	0	0	0	0	0	0	0	0	0	0	0	0	0	0	0	0
Gamma-interferon-inducible lysosomal thiol reductase	IFI30	P13284	P13284	10		0.00167131	2.77694	-1.23432	0.425043	31.0884	30.2013	31.0317	30.7951	30.8375	30.3107	31.957	32.6347	32.7178	31.5677	31.3041	31.4893	0	0	0	0	0	1	1	0	0	0	0	0	0	0	0	0	0	0	0	0	0	0
Lysosome-associated membrane glycoprotein 2	LAMP2	P13473	P13473	4		0.352143	0.453281	-0.129869	0.913915	29.5508	29.1036	29.5066	29.426	29.752	29.8446	29.6487	29.9646	29.8116	29.4905	29.5858	29.4616	0	0	0	1	0	0	1	1	0	0	0	0	0	0	1	0	1	0	0	0	0	0
Ribonuclease inhibitor	RNH1	P13489	P13489	30		0.146383	0.83451	0.274151	1.20928	32.1698	32.8326	32.5425	32.7897	32.8051	32.638	31.9733	32.2923	31.9546	32.7751	32.6543	32.4833	0	1	0	0	0	0	0	0	0	0	0	0	0	0	0	0	0	0	0	0	0	0
Bone morphogenetic protein 1	BMP1	P13497;Q9Y6L7;O43897	P13497	45		0.262832	0.580321	-0.637384	0.642878	32.5252	31.9722	32.6651	30.9286	30.9803	31.1258	33.0104	33.2998	33.5377	31.2737	31.4252	31.4746	0	0	0	0	0	1	0	0	0	1	0	0	1	0	0	0	0	0	0	0	0	0
Neural cell adhesion molecule 1	NCAM1	P13591	P13591	23		0.966695	0.0147105	0.0127967	1.00891	30.0686	30.7325	29.6549	29.3677	29.1404	29.1284	30.0966	29.766	30.0083	29.0633	29.4384	29.6432	0	0	0	1	0	1	0	0	0	0	0	0	0	0	1	1	1	0	0	0	0	0
Intercellular adhesion molecule 2	ICAM2	P13598	P13598	3		0.614128	0.211741	0.0913483	1.06537	25.924	26.1987	26.2975	25.782	25.7081	25.3406	26.1383	25.7278	26.0105	25.7749	25.5659	25.4856	0	0	0	1	0	0	0	0	0	0	0	0	0	0	1	0	1	0	0	0	0	0
Elongation factor 2	EEF2	P13639	P13639	79		0.651116	0.186342	0.0675131	1.04791	36.2546	36.451	36.1367	36.7198	36.5579	36.5742	36.0919	36.239	36.0639	36.6127	36.65	36.6317	0	1	1	0	0	0	0	0	0	0	0	0	0	0	0	0	0	0	0	0	0	0
Protein disulfide-isomerase A4	PDIA4	P13667	P13667	41		0.396128	0.402164	-0.33527	0.792636	33.2799	33.0661	33.1332	31.8252	31.2162	31.669	32.7918	32.605	32.995	32.6024	32.3357	32.8713	0	0	0	0	0	0	0	0	1	0	0	1	0	0	0	0	0	0	0	0	0	0
Tartrate-resistant acid phosphatase type 5	ACP5	P13686	P13686	9		0.445754	0.350905	-0.218863	0.859242	30.0859	28.7645	29.5495	29.3131	29.495	29.034	29.4007	30.3491	30.043	29.4375	29.2882	29.0367	0	0	0	0	0	0	1	0	0	0	0	0	0	0	0	0	0	0	0	0	0	0
Translationally-controlled tumor protein	TPT1	P13693;Q56UQ5;Q9HAU6	P13693	11		0.00436503	2.36001	0.287852	1.22082	33.8372	33.911	33.5946	34.0304	33.9452	33.9466	33.6547	33.406	33.5029	33.7342	33.5931	33.6471	0	1	0	0	0	0	0	0	0	0	0	0	0	0	0	0	0	0	0	0	0	0
Delta-aminolevulinic acid dehydratase	ALAD	P13716	P13716	15		0.778789	0.10858	-0.185502	0.879343	26.5851	27.5983	26.2211	28.8633	28.5812	29.186	27.6838	26.6995	27.2048	28.985	29.0137	28.5613	0	0	0	0	0	0	0	0	0	0	0	0	0	1	0	0	0	0	0	0	0	0
Plastin-2	LCP1	P13796	P13796	68		0.574228	0.240916	0.113568	1.0819	36.0817	36.4143	36.0686	35.725	35.703	35.5811	36.2252	35.978	36.2031	35.4519	35.5246	35.5093	0	1	0	1	0	0	0	0	0	0	0	0	0	0	0	0	0	0	0	0	0	1
Plastin-3	PLS3	P13797	P13797	53		0.112275	0.949719	0.255348	1.19362	33.2137	33.5213	33.244	33.7001	33.6962	33.6424	33.0415	32.9823	32.9763	33.6315	33.44	33.4141	0	1	0	0	0	0	0	0	0	0	0	0	0	0	0	0	0	0	0	0	0	0
Acylamino-acid-releasing enzyme	APEH	P13798	P13798	34		0.99766	0.00101728	-0.000754038	0.999477	32.157	32.1425	31.9166	32.8386	32.9765	32.8778	32.1514	32.1298	32.073	32.8909	32.8698	32.7986	0	1	0	0	0	0	0	0	0	0	0	0	0	0	0	0	0	0	0	0	0	0
Electron transfer flavoprotein subunit alpha, mitochondrial	ETFA	P13804	P13804	13		0.69758	0.156406	-0.213366	0.862523	29.5933	29.802	29.8854	28.2481	28.2614	28.286	30.0266	30.157	30.2248	28.4763	28.0015	28.4703	0	0	0	0	1	0	0	0	0	0	0	0	0	0	0	0	0	0	0	0	0	0
cAMP-dependent protein kinase type II-alpha regulatory subunit	PRKAR2A	P13861	P13861	18		0.412251	0.384839	-0.128777	0.914607	30.0778	30.188	30.1188	29.7401	29.458	29.4361	29.9415	29.9447	29.9779	30.08	29.7144	30.1327	0	1	0	1	0	0	0	0	0	0	0	0	0	0	0	0	0	0	0	0	0	1
Beta-enolase	ENO3	P13929	P13929	10		0.383119	0.416666	0.729064	1.65756	25.9413	n. def.	25.7791	n. def.	26.2576	29.0451	25.1064	n. def.	25.5128	26.6775	26.9675	25.8693	0	1	0	0	0	0	0	0	0	0	0	0	0	0	0	0	0	0	0	0	0	0
General transcription factor IIF subunit 2	GTF2F2	P13984	P13984	12		0.328202	0.483858	0.286692	1.21984	29.6908	29.6695	29.6802	28.8141	28.888	28.6024	29.35	29.4141	29.229	28.7547	28.3202	28.5567	0	0	1	0	0	0	0	0	0	0	0	0	0	0	0	0	0	0	0	0	0	0
CD59 glycoprotein	CD59	P13987	P13987	3		0.00855057	2.068	-0.475136	0.719399	30.3102	30.5038	30.549	30.2122	30.1565	30.1552	31.1699	31.0874	30.9198	30.5188	30.6132	30.4287	0	0	0	1	0	1	0	0	0	0	0	0	0	0	0	1	0	0	0	0	0	0
Macrophage migration inhibitory factor	MIF	P14174	P14174	9		0.946917	0.0236879	-0.0157064	0.989172	34.0579	34.5293	33.2229	34.4226	34.6536	34.5641	34.1618	34.449	34.2867	34.4182	34.0319	34.197	0	1	0	0	0	1	0	0	0	0	0	0	0	0	0	0	0	0	0	0	0	0
Glucosidase 2 subunit beta	PRKCSH	P14314	P14314	19		0.91383	0.0391347	-0.0116386	0.991965	31.8193	31.291	31.4542	31.8349	31.7241	31.5209	31.4096	31.5389	31.7018	31.6174	31.7932	31.6533	0	0	0	0	0	0	0	0	0	0	0	1	0	0	0	0	0	0	0	0	0	0
Farnesyl pyrophosphate synthase	FDPS	P14324;REV__Q5VSG8	P14324	18		0.286504	0.54287	0.232948	1.17523	32.8661	33.7319	33.3862	34.006	33.6733	33.5147	33.0464	33.0208	33.0289	33.8278	33.4899	33.3667	0	1	0	0	0	0	0	0	0	0	0	0	0	0	0	0	0	0	0	0	0	0
Nidogen-1	NID1	P14543	P14543	62		0.033124	1.47986	-0.236397	0.848862	34.3257	34.1762	34.0395	34.0804	34.0823	34.0019	34.6454	34.3132	34.5108	34.0558	34.3043	34.2951	0	0	0	0	0	1	0	0	0	0	0	0	0	0	0	0	0	0	0	0	0	0
Alcohol dehydrogenase [NADP(+)]	AKR1A1	P14550	P14550	26		0.808137	0.0925149	0.0728957	1.05183	32.2497	32.9836	32.2525	33.2569	33.13	33.2348	32.4234	32.1394	32.3375	33.1801	33.2142	33.3755	1	1	0	1	0	0	0	0	0	0	0	0	0	0	0	0	0	0	0	0	0	1
Pyruvate kinase PKM	PKM	P14618	P14618	59		0.142501	0.846182	-0.206841	0.866432	36.6786	36.4755	36.6681	36.2934	36.2163	36.2398	36.7945	36.9637	36.776	36.4553	36.4172	36.406	0	1	1	0	0	0	0	0	0	0	0	0	0	0	0	0	0	0	0	0	0	0
Acylphosphatase-2	ACYP2	P14621	P14621	6		0.570373	0.243841	-0.128423	0.914831	26.37	26.3639	26.2815	27.196	27.1337	26.7648	26.7158	27.0814	27.1062	27.0904	26.6499	26.2367	0	0	0	0	0	0	0	0	0	0	0	0	0	1	0	0	0	0	0	0	0	0
Endoplasmin	HSP90B1	P14625;Q58FF3	P14625	45		0.0387298	1.41195	-0.586563	0.665928	32.6641	32.2809	32.4049	32.1787	31.4948	31.9673	32.2634	32.3458	32.453	33.1946	32.9742	33.2792	0	0	0	0	0	0	0	0	1	0	0	1	0	0	0	0	0	0	0	0	0	0
Myosin light chain 6B	MYL6B	P14649	P14649	8		0.502876	0.298539	0.221657	1.16607	26.8904	26.2812	26.8803	n. def.	n. def.	27.5662	26.7075	27.4517	26.9564	26.4922	26.2066	26.2828	0	0	0	0	0	0	0	0	0	0	0	0	0	1	0	0	0	0	0	0	0	0
Small nuclear ribonucleoprotein-associated protein N;Small nuclear ribonucleoprotein-associated proteins B and B	SNRPN;SNRPB	P63162;P14678	P63162;P14678	7		0.0370118	1.43166	-0.428063	0.743259	31.3001	30.4879	31.3229	30.629	30.4813	30.5471	31.1631	31.3736	31.0977	31.4531	31.0229	31.2262	0	0	1	0	0	0	0	0	0	0	0	0	0	0	0	0	0	0	0	0	0	0
Insulin-degrading enzyme	IDE	P14735	P14735	46		0.928838	0.03206	0.025281	1.01768	30.6925	31.2163	30.9364	31.6191	31.4987	31.4091	30.628	30.6995	30.7103	31.7293	31.6899	31.7635	1	1	0	1	0	1	0	0	0	0	0	0	0	0	0	0	0	0	0	0	0	1
Matrix metalloproteinase-9;67 kDa matrix metalloproteinase-9;82 kDa matrix metalloproteinase-9	MMP9	P14780	P14780	37		0.316626	0.499453	2.39546	5.26144	33.7577	34.1669	33.5491	27.0558	27.3469	27.3884	32.742	31.3414	31.8161	23.5218	25.3001	24.1707	0	0	0	0	0	1	0	0	0	0	0	0	0	0	0	0	0	0	0	0	0	0
Cytochrome c oxidase subunit 6B1	COX6B1	P14854	P14854	7		0.074146	1.12991	0.24995	1.18917	29.6872	29.9397	29.7691	29.7096	29.781	29.6008	29.0097	29.308	29.6435	29.7791	29.6279	29.6195	0	0	0	1	1	0	0	0	0	0	0	0	0	0	0	0	0	0	0	0	0	1
Heterogeneous nuclear ribonucleoprotein L	HNRNPL	P14866	P14866	31		0.286837	0.542365	0.238272	1.17958	33.069	33.2268	33.0363	33.8432	33.7057	33.7738	32.9741	32.7721	32.895	33.4804	33.5813	33.5223	0	1	1	0	0	0	0	0	0	0	0	0	0	0	0	0	0	0	0	0	0	0
Aspartate--tRNA ligase, cytoplasmic	DARS	P14868	P14868	36		0.501472	0.299753	-0.247598	0.842298	31.504	30.8405	31.1995	32.3043	32.1596	32.249	31.3062	31.5741	31.3473	32.6504	32.4669	32.3976	1	1	0	0	0	0	0	0	0	0	0	0	0	0	0	0	0	0	0	0	0	0
Junction plakoglobin	JUP	P14923	P14923	10		0.173034	0.761868	0.281916	1.21581	n. def.	26.5518	26.841	26.6644	26.7262	26.4564	26.3961	25.6845	n. def.	26.4876	26.6352	26.6269	0	1	0	1	0	0	0	0	0	0	0	0	0	0	0	0	0	0	0	0	0	1
Glutamine synthetase	GLUL	P15104	P15104	17		0.266812	0.573794	-1.02672	0.490826	25.6917	28.2894	26.9571	29.386	28.7889	29.0112	27.5175	27.607	27.7806	30.8639	29.7328	30.7829	1	1	0	1	1	0	0	0	0	0	0	1	0	0	0	0	0	0	0	0	0	1
Aldose reductase	AKR1B1	P15121	P15121	29		0.319967	0.494895	0.169386	1.12458	35.3597	35.5577	35.3355	35.0645	34.9698	35.0102	35.4768	35.3004	35.1963	34.7387	34.7384	34.8304	0	1	0	0	0	0	0	0	0	0	0	0	0	0	0	0	0	0	0	0	0	0
Poliovirus receptor	PVR	P15151	P15151	9		0.0445339	1.35131	0.289759	1.22244	32.059	31.6505	31.4991	32.083	31.9684	31.7583	31.9031	31.534	31.6003	31.3274	31.4832	31.4317	0	0	0	1	0	1	0	0	0	0	0	0	0	0	1	0	1	0	0	0	0	0
Eukaryotic peptide chain release factor GTP-binding subunit ERF3A	GSPT1	P15170	P15170	28		0.80948	0.0917939	-0.0281471	0.980679	30.5014	30.8831	30.4519	30.4611	30.4557	30.336	30.6303	30.2042	30.3802	30.6885	30.7187	30.6363	0	0	0	0	0	0	0	0	0	0	0	0	0	1	0	0	0	0	0	0	0	0
Arylsulfatase A;Arylsulfatase A component B;Arylsulfatase A component C	ARSA	P15289;REV__Q9H0I3	P15289	14		0.598362	0.223036	-0.339065	0.790554	29.149	28.7148	29.4421	28.1099	28.2672	27.9056	29.5186	30.6688	30.299	27.4495	27.8212	27.8657	0	0	0	0	0	0	1	0	0	0	0	1	0	0	0	0	0	0	0	0	0	0
Beta-1,4-galactosyltransferase 1;Lactose synthase A protein;N-acetyllactosamine synthase;Beta-N-acetylglucosaminylglycopeptide beta-1,4-galactosyltransferase;Beta-N-acetylglucosaminyl-glycolipid beta-1,4-galactosyltransferase;Processed beta-1,4-galactosyltransferase 1	B4GALT1	P15291	P15291	12		0.776955	0.109604	0.139715	1.10169	31.0762	31.2346	31.4402	29.6286	29.8864	29.7054	31.3397	30.8808	31.0647	29.6001	29.6001	29.6477	0	0	0	1	0	1	0	0	0	1	0	0	0	0	1	0	0	1	0	0	0	0
Ezrin	EZR	P15311	P15311	55		0.743319	0.128825	0.100839	1.0724	33.3197	33.3631	32.9941	34.059	33.8703	33.9226	32.937	32.8795	33.007	33.9935	34.0881	34.0187	0	1	0	1	0	0	0	0	0	0	0	0	0	0	0	0	0	0	0	0	0	1
Ubiquitin carboxyl-terminal hydrolase isozyme L3	UCHL3	P15374	P15374	20		0.228476	0.64116	0.21733	1.16258	31.9298	31.9835	31.7693	32.5014	32.3764	32.3547	31.8588	31.7585	31.4996	32.1692	32.301	32.0239	0	1	0	0	0	0	0	0	0	0	0	0	0	0	0	0	0	0	0	0	0	0
Nucleoside diphosphate kinase A	NME1	P15531	P15531	20		0.707934	0.150007	0.0802898	1.05723	34.0702	34.1948	33.9706	34.3897	34.4827	34.5352	34.0702	33.6405	33.7269	34.7302	34.3841	34.6097	0	1	1	0	0	0	0	0	0	0	0	0	0	0	0	0	0	0	0	0	0	0
NAD(P)H dehydrogenase [quinone] 1	NQO1	P15559	P15559	9		0.956444	0.0193405	-0.0273409	0.981227	28.3357	28.4084	28.5568	27.2839	27.3286	27.3237	28.8956	28.8439	28.6988	26.6651	26.9705	27.3273	0	1	0	0	0	0	0	0	0	0	0	0	0	0	0	0	0	0	0	0	0	0
N-acetylglucosamine-6-sulfatase	GNS	P15586	P15586	21		0.328395	0.483603	-0.306047	0.808855	31.3589	31.0063	31.1818	31.3251	31.2098	31.0673	31.4044	32.4726	32.2919	30.8276	30.8935	31.0957	0	0	0	0	0	0	1	0	0	0	0	0	0	0	0	0	0	0	0	0	0	0
Vascular endothelial growth factor A	VEGFA	P15692	P15692	5		0.228333	0.641431	0.337921	1.26393	29.3945	30.0249	29.1777	29.0919	29.0248	29.1314	29.5637	28.243	29.2824	28.5241	28.8094	29.3949	0	0	0	0	0	1	0	0	0	0	0	0	0	0	0	0	0	0	0	0	0	0
40S ribosomal protein S2	RPS2	P15880	P15880	12		0.206316	0.685467	-0.31733	0.802554	28.8655	28.8145	28.8793	29.7273	29.2377	29.6817	29.0301	29.4837	29.0942	29.9256	29.6327	29.9435	0	0	0	0	0	0	0	0	0	0	0	0	0	1	0	0	0	0	0	0	0	0
Replication protein A 32 kDa subunit	RPA2	P15927	P15927	10		0.780487	0.107634	-0.0938924	0.936991	30.4081	30.1912	30.1556	30.9098	31.0101	30.7831	30.0817	30.0968	29.9389	31.5724	31.0769	31.2546	0	0	1	0	0	0	0	0	0	0	0	0	0	0	0	0	0	0	0	0	0	0
Metalloproteinase inhibitor 2	TIMP2	P16035	P16035	18		0.356919	0.44743	-0.361977	0.778098	34.6815	34.0266	34.6719	33.9234	33.8575	33.8589	35.1317	35.4029	35.3092	33.6756	33.8571	33.8153	0	0	0	0	0	1	0	0	0	0	0	0	0	0	0	0	0	0	0	0	0	0
CD44 antigen	CD44	P16070	P16070	7		0.563093	0.24942	0.232356	1.17475	32.2341	32.365	31.8815	31.1117	31.0136	31.072	32.1666	31.9022	31.985	30.4806	30.7633	30.9863	0	0	0	1	0	0	0	0	0	0	0	0	0	0	1	0	1	0	0	0	0	0
Ribosyldihydronicotinamide dehydrogenase [quinone]	NQO2	P16083	P16083	5		0.0913483	1.0393	0.427285	1.3447	27.789	28.0023	27.8236	27.6637	27.4066	27.2459	27.691	27.215	27.9383	26.7839	26.8508	26.8883	0	1	0	0	0	0	0	0	0	0	0	0	0	0	0	0	0	0	0	0	0	0
Carbonyl reductase [NADPH] 1	CBR1	P16152	P16152	18		0.458646	0.338522	0.109263	1.07868	32.2779	32.654	32.129	32.5429	32.4521	32.3194	32.0818	32.1624	31.9027	32.6986	32.4543	32.4197	0	1	0	0	0	0	0	0	0	0	0	0	0	0	0	0	0	0	0	0	0	0
Beta-galactosidase	GLB1	P16278;Q6UWU2	P16278	19		0.537243	0.269829	-0.275253	0.826305	30.0994	29.4182	30.3325	29.5263	29.4873	29.1616	30.2224	31.1183	30.9648	29.0594	29.0044	29.3073	0	1	0	0	0	0	1	0	0	0	0	0	0	0	0	0	0	0	0	0	0	0
Cytoplasmic protein NCK1	NCK1	P16333	P16333	14		0.964654	0.0156285	-0.00462627	0.996798	27.205	27.1325	27.2919	27.5048	27.7449	27.2825	27.394	27.5088	27.3234	27.4188	27.1944	27.35	0	1	1	0	0	0	0	0	0	0	0	1	0	0	0	0	0	0	0	0	0	0
GC-rich sequence DNA-binding factor 2	GCFC2	P16383	P16383	10		0.123165	0.909512	-1.14858	0.451068	25.2068	23.5224	25.2059	26.3544	25.6972	25.8556	n. def.	24.7818	n. def.	26.8599	27.1402	27.0405	0	0	1	0	0	0	0	0	0	0	0	0	0	0	0	0	0	0	0	0	0	0
Histone H1.2	HIST1H1C	P16403	P16403	10		0.0989454	1.0046	0.194577	1.14439	28.3621	28.5931	28.7908	28.3877	28.4336	28.4586	28.2514	28.3391	28.5121	28.339	27.9384	28.4785	0	0	1	0	0	0	0	0	0	0	0	0	0	0	0	0	0	0	0	0	0	0
NADPH--cytochrome P450 reductase	POR	P16435	P16435	6		0.956243	0.0194318	0.0126753	1.00882	25.9995	26.8447	25.7306	25.6402	25.8578	25.8252	26.412	25.8998	26.2795	25.899	25.4761	25.8555	0	0	0	1	0	0	0	0	0	0	0	1	0	0	1	0	0	0	0	0	0	1
Carboxypeptidase E	CPE	P16870	P16870	29		0.999795	8.89087e-05	-0.000669479	0.999536	23.8184	23.3162	23.9087	32.6008	32.637	32.2631	24.4145	24.43	24.6963	32.2567	31.4611	31.2896	0	0	1	1	0	1	0	0	0	0	0	0	0	0	0	0	0	0	0	0	0	1
Fumarylacetoacetase	FAH	P16930	P16930	21		0.527305	0.277938	0.175162	1.12909	30.6223	31.1812	30.6118	31.3879	31.2688	31.3194	30.5269	30.2471	30.408	31.3472	31.4397	31.3716	0	0	0	0	0	0	0	0	0	0	0	0	0	1	0	0	0	0	0	0	0	0
Stathmin	STMN1	P16949	P16949	12		0.662802	0.178616	-0.28584	0.820264	30.7017	28.5856	30.9517	32.282	32.2669	32.0767	30.9146	30.9399	30.7435	32.0022	32.0512	31.9283	0	1	0	0	0	0	0	0	0	0	0	0	0	0	0	0	0	0	0	0	0	0
Y-box-binding protein 3	YBX3	P16989	P16989	23		0.471017	0.326964	0.140714	1.10245	30.4222	29.7698	30.1272	30.8145	30.514	30.5678	30.1975	29.9041	29.9415	30.4435	30.2797	30.6048	0	1	1	0	0	0	0	0	0	0	0	0	0	0	0	0	0	0	0	0	0	0
Alpha-N-acetylgalactosaminidase	NAGA	P17050	P17050	10		0.762226	0.117917	-0.0789477	0.946748	28.1377	28.0394	28.1337	28.9386	29.1722	28.8791	28.2066	29.1399	28.9476	28.3259	28.4269	28.7274	0	0	0	0	0	0	1	0	0	0	0	0	0	0	0	0	0	0	0	0	0	0
Heat shock 70 kDa protein 6	HSPA6	P17066;P48741	P17066	19		0.780643	0.107548	-0.115719	0.922922	33.3642	32.9328	32.5626	33.6191	33.5084	34.1106	n. def.	33.2149	32.2007	33.7754	33.9311	34.2045	0	0	0	0	0	0	0	0	0	0	0	0	0	1	0	0	0	0	0	0	0	0
High mobility group protein HMG-I/HMG-Y	HMGA1	P17096	P17096	8		0.642923	0.191841	0.322599	1.25058	30.4169	29.8878	30.3672	32.4711	31.958	32.0933	29.8978	29.7369	29.6279	31.8305	32.0082	32.1574	0	0	1	0	0	0	0	0	0	0	0	0	0	0	0	0	0	0	0	0	0	0
Aspartate aminotransferase, cytoplasmic	GOT1	P17174	P17174	36		0.245626	0.609727	0.308512	1.23843	33.4253	33.7714	33.3666	34.0992	34.0637	34.0377	33.1013	32.9607	32.9872	33.9811	33.9421	33.9405	0	1	0	0	0	0	0	0	0	0	0	0	0	0	0	0	0	0	0	0	0	0
Sphingomyelin phosphodiesterase	SMPD1	P17405	P17405	11		0.784437	0.105442	0.250636	1.18973	28.7634	28.5283	29.0972	26.6962	26.4339	26.2925	28.005	28.9282	29.7685	25.5221	25.9872	26.0967	0	0	0	0	0	1	1	0	0	0	0	0	0	0	0	0	0	0	0	0	0	0
cAMP-dependent protein kinase catalytic subunit alpha;cAMP-dependent protein kinase catalytic subunit beta	PRKACA;PRKACB	P17612;P22694	P17612;P22694	10		0.281231	0.550937	-0.116056	0.922707	29.063	29.1831	28.9389	28.6035	28.8885	28.628	29.0285	29.0979	28.9883	28.9326	28.8617	29.0922	0	1	1	1	1	0	0	0	0	0	0	0	0	0	0	0	0	0	0	0	0	1
Calpain-2 catalytic subunit	CAPN2	P17655;A6NHC0	P17655	36		0.849704	0.0707324	0.0491349	1.03464	32.1946	32.4788	32.2263	31.5778	31.2811	31.3112	32.1513	32.0855	32.0526	31.4299	31.4337	31.6219	0	1	0	1	0	0	0	0	0	0	0	0	0	0	0	0	0	0	0	0	0	1
CTP synthase 1	CTPS1	P17812	P17812	26		0.569633	0.244405	-0.274756	0.82659	29.7171	29.4419	29.6354	30.4301	30.4246	30.3463	29.4668	29.3283	29.1669	31.4004	31.1497	31.1318	0	0	0	0	0	0	0	0	0	0	0	0	0	1	0	0	0	0	0	0	0	0
Endoglin	ENG	P17813	P17813	8		0.167466	0.776073	0.45058	1.36659	27.1795	27.1496	26.944	25.78	26.0285	26.1398	26.8191	25.8215	26.0849	25.6557	26.1484	25.9884	0	0	0	1	0	0	0	0	0	0	0	0	0	0	1	0	1	0	0	0	0	0
Probable ATP-dependent RNA helicase DDX5	DDX5	P17844	P17844	27		0.269641	0.569215	-0.204618	0.867769	28.9102	29.1076	28.7333	29.2443	29.3275	29.0675	28.903	29.3072	28.9124	29.7651	29.6441	29.0863	0	1	1	0	0	0	0	0	0	0	0	0	0	0	0	0	0	0	0	0	0	0
Ganglioside GM2 activator;Ganglioside GM2 activator isoform short	GM2A	P17900	P17900	9		0.511767	0.290927	-0.16946	0.889175	31.3221	31.0207	31.3784	31.3425	31.2224	30.9388	31.7269	32.0001	31.8878	31.204	30.769	30.654	0	0	0	0	0	0	1	0	0	0	0	0	0	0	0	0	0	0	0	0	0	0
Galectin-3	LGALS3	P17931	P17931	8		0.975552	0.0107495	-0.0108105	0.992535	32.4845	32.2805	31.9405	31.3797	31.1925	31.1457	32.2744	32.2554	32.382	31.1396	31.1334	31.3035	0	1	1	0	0	1	0	0	0	0	0	0	0	0	0	0	0	0	0	0	0	0
Insulin-like growth factor-binding protein 3	IGFBP3	P17936	P17936	8		0.712165	0.14742	0.130651	1.09479	29.0664	28.1217	29.1106	28.7822	n. def.	28.4809	28.5336	29.3823	29.2423	28.2243	28.5191	27.5886	0	0	0	0	0	1	0	0	0	0	0	0	0	0	0	0	0	0	0	0	0	0
Vascular endothelial growth factor receptor 1	FLT1	P17948	P17948	23		0.13105	0.882564	0.57202	1.4866	29.3484	29.1461	29.3347	29.8771	29.9185	29.209	28.5802	28.3587	27.7694	29.713	29.6004	29.3801	0	1	0	1	0	1	0	1	0	0	0	0	0	0	1	0	1	0	0	0	0	0
26S protease regulatory subunit 6A	PSMC3	P17980	P17980	27		0.460949	0.336347	-0.444255	0.734964	29.8333	28.2451	29.8663	31.2767	31.0896	31.1278	29.6289	30.2989	30.0243	31.5358	31.3053	31.3112	0	1	1	0	0	0	0	0	0	0	0	0	0	0	0	0	0	0	0	0	0	0
T-complex protein 1 subunit alpha	TCP1	P17987	P17987	38		0.686584	0.163306	-0.161891	0.893853	33.1429	32.6061	32.8302	33.9247	34.1116	34.1409	32.7412	33.5049	33.0165	34.0776	34.5157	33.8717	1	1	0	0	0	0	0	0	0	0	0	0	0	0	0	0	0	0	0	0	0	0
Tyrosine-protein phosphatase non-receptor type 1	PTPN1	P18031	P18031	13		0.578512	0.237687	0.184102	1.13611	28.4727	28.43	28.4658	27.3798	27.4624	27.5464	28.4191	27.8582	28.1083	27.0792	28.0969	27.0907	0	0	0	1	0	0	0	0	0	0	0	1	0	0	0	0	0	0	0	0	0	1
Insulin-like growth factor-binding protein 2	IGFBP2	P18065	P18065	17		0.29237	0.534068	0.28856	1.22142	30.6923	30.6387	30.2318	31.2564	31.5959	31.3126	31.0951	30.3184	30.1341	30.9721	30.803	30.6736	0	0	0	0	0	1	0	0	0	0	0	0	0	0	0	0	0	0	0	0	0	0
ADP-ribosylation factor 4	ARF4	P18085	P18085	8		0.368207	0.433908	-0.248726	0.84164	27.4045	28.063	27.507	27.2298	26.9791	27.4341	27.717	26.7327	28.0985	28.0965	28.0382	27.427	0	0	0	1	0	0	0	0	0	1	0	0	0	0	0	0	0	0	0	0	0	1
60S ribosomal protein L7	RPL7	P18124	P18124	11		0.620254	0.20743	-0.0950785	0.936221	27.8319	27.8998	27.4784	27.6468	28.0092	28.0331	28.0907	28.3474	28.3475	27.5198	27.6838	27.4806	0	0	0	0	0	0	0	0	0	0	0	0	0	1	0	0	0	0	0	0	0	0
Vinculin	VCL	P18206	P18206	95		0.0275189	1.56037	-0.309496	0.806924	34.9029	34.8987	34.7823	34.7158	34.6891	34.6179	35.3216	35.358	35.2855	34.7839	34.8775	34.8372	0	1	0	1	0	0	0	0	0	0	0	0	0	0	0	0	0	0	0	0	0	1
Negative elongation factor E	NELFE	P18615;REV__Q13164	P18615	10		0.502637	0.298746	0.110368	1.0795	26.5955	n. def.	27.059	26.9245	27.0059	27.2911	n. def.	26.8935	26.4903	27.1693	26.937	26.834	0	0	1	0	0	0	0	0	0	0	0	0	0	0	0	0	0	0	0	0	0	0
60S ribosomal protein L17	RPL17	P18621	P18621	10		0.834191	0.0787346	0.0583738	1.04129	29.0418	28.8725	29.0143	29.4092	29.5788	29.6719	28.9656	28.6443	28.5326	29.658	29.489	29.9487	0	0	0	0	0	0	0	0	0	0	0	0	0	1	0	0	0	0	0	0	0	0
Phosphoglycerate mutase 1	PGAM1	P18669;P15259;Q8N0Y7	P18669	23		0.18465	0.733651	0.134411	1.09764	35.5316	35.4106	35.1163	35.5829	35.6604	35.5838	35.3792	35.1687	35.2593	35.3276	35.4947	35.4498	0	0	0	0	0	0	0	0	0	0	0	0	0	1	0	0	0	0	0	0	0	0
Regulator of chromosome condensation	RCC1	P18754;Q5T7V8	P18754	21		0.785098	0.105076	-0.137149	0.909314	30.9205	30.9345	30.8725	32.2167	32.2153	32.0849	30.7433	30.9755	30.657	32.6531	32.4523	32.5863	0	1	1	0	0	0	0	0	0	0	0	0	0	0	0	0	0	0	0	0	0	0
Syndecan-1	SDC1	P18827	P18827	2		0.0393295	1.40528	-0.780198	0.582287	28.3165	28.6042	28.794	28.5867	28.182	28.7381	30.5414	29.4093	29.668	28.3788	29.2595	28.6456	0	0	0	1	0	1	0	0	0	0	0	0	0	0	1	0	1	0	0	0	0	0
DNA ligase 1	LIG1	P18858	P18858	9		0.99229	0.0033612	-0.00111033	0.999231	26.7019	n. def.	26.6203	26.8108	26.4015	26.5785	26.5435	26.4293	26.4977	26.8847	26.8885	26.4983	0	0	1	0	0	0	0	0	0	0	0	0	0	0	0	0	0	0	0	0	0	0
DNA repair protein XRCC1	XRCC1	P18887	P18887	8		0.507549	0.294522	0.0987781	1.07087	27.056	27.6879	27.3484	27.4001	27.5506	27.3834	27.3945	26.963	26.9567	27.4172	27.4706	27.6317	0	0	1	0	0	0	0	0	0	0	0	0	0	0	0	0	0	0	0	0	0	0
Peptidyl-glycine alpha-amidating monooxygenase;Peptidylglycine alpha-hydroxylating monooxygenase;Peptidyl-alpha-hydroxyglycine alpha-amidating lyase	PAM	P19021	P19021	41		0.920942	0.0357678	-0.0442924	0.969765	32.697	32.8535	32.8613	31.7354	31.67	31.6499	33.2541	32.9783	32.9891	31.5485	31.3532	31.6095	0	0	0	1	0	1	0	0	0	0	0	0	0	0	1	0	1	0	0	0	0	0
Cadherin-2	CDH2	P19022	P19022	34		0.765568	0.116016	-0.132931	0.911977	34.7602	34.5333	34.8436	33.6841	33.6477	33.7684	35.2676	35.0926	35.061	33.22	33.5939	33.7998	0	0	0	1	0	0	0	0	0	0	0	0	0	0	1	0	1	0	0	0	0	0
1-phosphatidylinositol 4,5-bisphosphate phosphodiesterase gamma-1	PLCG1	P19174	P19174	31		0.0836157	1.07771	0.206554	1.15393	29.179	29.6655	29.3913	29.7236	29.474	29.2769	29.404	29.0096	29.1122	29.259	29.3537	29.3324	0	0	0	0	0	0	0	0	0	0	0	0	0	1	0	0	0	0	0	0	0	0
Nucleolin	NCL	P19338	P19338	30		0.670439	0.173641	-0.17752	0.884222	34.3452	35.1302	35.2272	33.1564	33.3076	33.6283	34.8092	33.8705	34.4548	34.2239	33.8537	34.6479	0	1	1	0	0	0	0	0	0	0	0	0	0	0	0	0	0	0	0	0	0	0
Hexokinase-1	HK1	P19367;Q2TB90;P52790	P19367	37		0.541895	0.266085	-0.0687269	0.953479	30.4346	30.7391	30.2934	30.2966	30.1548	30.2746	30.5153	30.7027	30.4529	30.3946	30.1866	30.3534	1	1	0	1	1	0	0	0	0	0	0	0	0	0	0	0	0	0	0	0	0	1
DNA-directed RNA polymerase II subunit RPB3	POLR2C	P19387	P19387	6		0.0153912	1.81273	-0.50464	0.704836	26.4504	25.6784	26.526	26.5269	26.3066	26.5433	26.5231	26.7482	26.6656	27.2652	26.9455	26.9119	0	0	1	0	0	0	0	0	0	0	0	0	0	0	0	0	0	0	0	0	0	0
DNA-directed RNA polymerases I, II, and III subunit RPABC1	POLR2E	P19388	P19388	9		0.826706	0.0826489	-0.0789728	0.946731	27.8664	27.6939	28.0043	28.048	28.3368	28.5335	27.6954	27.0402	27.6466	28.736	28.8382	29.0003	0	0	1	0	0	0	0	0	0	0	0	0	0	0	0	0	0	0	0	0	0	0
NADH dehydrogenase [ubiquinone] flavoprotein 2, mitochondrial	NDUFV2	P19404	P19404	4		0.550927	0.258906	0.237217	1.17872	26.4046	25.5339	27.0193	26.0653	26.057	26.0048	n. def.	26.3717	26.6072	24.9873	25.8082	n. def.	0	0	0	1	1	0	0	0	0	0	0	0	0	0	0	0	0	0	0	0	0	1
Interferon-induced, double-stranded RNA-activated protein kinase	EIF2AK2	P19525	P19525	11		0.119673	0.922003	0.182607	1.13493	28.37	27.8668	28.3853	27.8021	28.0066	27.9789	27.889	27.7891	27.8293	28.0023	27.8571	27.9474	0	1	1	0	0	0	0	0	0	0	0	0	0	0	0	0	0	0	0	0	0	0
Spermidine synthase	SRM	P19623	P19623	17		0.958252	0.0185202	-0.0153233	0.989435	30.424	30.8469	30.3425	31.2823	31.4377	31.2419	30.5829	30.5171	30.3369	31.5387	31.3533	31.3385	0	0	0	0	0	0	0	0	0	0	0	0	0	1	0	0	0	0	0	0	0	0
Nuclear factor NF-kappa-B p105 subunit;Nuclear factor NF-kappa-B p50 subunit	NFKB1	P19838;REV__Q9Y2G8;P13994	P19838	7		0.752804	0.123318	-0.0519344	0.964642	25.7633	25.9274	26.0651	25.5256	n. def.	n. def.	25.7994	26.0414	26.1042	25.4985	n. def.	25.9178	0	1	1	0	0	0	0	0	0	0	0	0	0	0	0	0	0	0	0	0	0	0
Follistatin	FST	P19883	P19883	16		0.73769	0.132126	-0.392246	0.761943	30.2725	28.8854	29.5129	26.4723	25.428	25.7872	28.8453	30.2486	30.1547	26.2552	26.6849	26.5231	0	0	0	0	0	1	0	0	0	0	0	0	0	0	0	0	0	0	0	0	0	0
Eukaryotic translation initiation factor 2 subunit 2	EIF2S2	P20042	P20042	26		0.0774213	1.11114	-0.35256	0.783193	30.357	29.955	30.085	29.8032	29.2313	29.7316	29.8955	30.103	30.0733	30.4197	30.3707	30.4164	0	0	0	0	0	0	0	0	0	0	0	0	0	1	0	0	0	0	0	0	0	0
Transcobalamin-2	TCN2	P20062	P20062	19		0.226868	0.644226	-0.772054	0.585583	29.4389	28.6238	29.3392	27.9108	27.6278	27.6049	29.8477	30.72	30.2262	28.134	27.9264	28.3235	0	0	0	0	0	1	0	0	0	0	0	0	0	0	0	0	0	0	0	0	0	0
Myeloid cell surface antigen CD33	CD33	P20138	P20138	4		0.806545	0.0933713	-0.0518929	0.96467	27.392	27.7694	27.3761	26.9166	26.9086	26.9789	27.4071	27.9255	27.2891	26.9237	27.1332	26.9744	0	0	0	1	0	0	0	0	0	0	0	0	0	0	1	0	1	0	0	0	0	0
Transcription factor BTF3	BTF3	P20290	P20290	11		0.731456	0.135812	-0.0812674	0.945227	30.8818	30.7573	30.8337	30.6345	30.5348	30.3915	30.5073	30.2354	30.2277	31.2954	30.7851	31.4704	0	1	1	0	0	0	0	0	0	0	0	0	0	0	0	0	0	0	0	0	0	0
Ras-related protein Rab-6A	RAB6A	P20340;Q9NRW1;Q14964	P20340	11		0.319734	0.495212	0.138535	1.10079	29.0845	29.0138	29.3181	29.561	29.3836	29.6521	28.859	29.2047	29.2426	29.4882	29.238	29.1494	0	0	0	1	0	0	0	0	0	1	0	0	0	0	0	0	0	0	0	0	0	1
Proteasome subunit beta type-1	PSMB1	P20618	P20618	18		0.927018	0.0329117	0.00917753	1.00638	32.8931	32.7141	32.7139	33.0268	32.8645	32.8194	32.503	32.7993	32.6888	32.9734	32.9539	33.0585	0	1	1	0	0	0	0	0	0	0	0	0	0	0	0	0	0	0	0	0	0	0
Cytochrome c oxidase subunit 5A, mitochondrial	COX5A	P20674	P20674	6		0.843029	0.0741577	-0.061511	0.95826	28.3406	27.0604	28.696	n. def.	28.3394	27.9548	28.3246	28.6754	28.2521	28.0743	27.8852	27.627	0	0	0	1	1	0	0	0	0	0	0	0	0	0	0	0	0	0	0	0	0	1
Lamin-B1	LMNB1	P20700	P20700	50		0.799995	0.0969129	-0.0753365	0.949121	32.8873	32.1261	32.9691	33.5192	33.4864	33.6204	32.8504	32.6676	32.8633	33.5202	33.6103	33.5489	0	0	1	1	0	0	0	0	0	0	0	0	0	0	0	0	0	0	0	0	0	1
Calpastatin	CAST	P20810	P20810	24		0.293674	0.532135	0.202159	1.15042	30.9794	30.5624	31.0034	31.46	31.3431	31.5841	30.7709	30.7442	30.7299	31.0515	31.2848	31.1381	0	0	0	0	0	0	0	0	0	0	0	0	0	1	0	0	0	0	0	0	0	0
Ephrin-A1;Ephrin-A1, secreted form	EFNA1	P20827	P20827	2		0.616698	0.209928	-0.342213	0.78883	28.4063	28.432	28.8474	26.971	26.906	27.4565	29.6495	29.0852	29.5636	26.7046	26.9531	27.1164	0	0	0	1	0	1	0	0	0	0	0	0	0	0	0	1	0	0	0	0	0	0
Collagen alpha-1(V) chain	COL5A1	P20908;P12107	P20908	36		0.562784	0.249658	-0.678554	0.624791	33.9096	33.9194	34.0766	30.9181	30.758	30.5979	35.0668	34.865	35.0603	31.1247	31.2297	30.9046	0	0	0	0	0	1	0	0	0	0	0	0	0	0	0	0	0	0	0	0	0	0
Parathymosin	PTMS	P20962	P20962	2		0.490914	0.308994	-0.720187	0.607019	30.5904	31.936	31.7695	28.2163	26.702	28.7629	31.0036	31.3122	31.6516	29.3767	28.2974	30.6567	0	0	0	0	0	0	0	0	0	0	0	0	0	1	0	0	0	0	0	0	0	0
Glutathione S-transferase Mu 3	GSTM3	P21266	P21266	15		0.946771	0.0237553	0.031642	1.02217	28.3263	29.8901	28.5296	30.0914	29.9688	29.9063	28.8048	28.7264	28.5554	30.2873	30.0509	30.0979	0	1	0	0	0	0	0	0	0	0	0	0	0	0	0	0	0	0	0	0	0	0
V-type proton ATPase subunit B, brain isoform	ATP6V1B2	P21281;P15313	P21281	25		0.344274	0.463096	-0.198312	0.87157	30.3773	30.358	30.2092	30.921	30.8415	30.7577	30.2647	30.7518	30.3738	31.2345	31.0647	30.9652	0	0	0	1	0	0	0	0	1	0	0	0	0	0	0	0	0	0	0	0	0	1
V-type proton ATPase subunit C 1	ATP6V1C1	P21283	P21283	20		0.4593	0.337903	0.119665	1.08648	29.5748	30.1414	29.9698	30.3378	30.291	30.2187	29.7855	29.661	29.7932	30.1757	30.2878	30.1122	0	0	0	0	0	0	0	0	0	0	0	0	0	1	0	0	0	0	0	0	0	0
Cysteine and glycine-rich protein 1	CSRP1	P21291	P21291	8		0.164977	0.782577	0.299031	1.23032	31.5525	32.1643	31.3897	30.85	31.1358	31.3942	31.3141	31.1127	31.1525	30.7627	31.0266	31.3238	0	0	1	0	0	0	0	0	0	0	0	0	0	0	0	0	0	0	0	0	0	0
Filamin-A	FLNA	P21333	P21333	160		0.694999	0.158016	0.121273	1.08769	36.5746	36.6249	36.5497	35.8772	35.8505	35.7822	36.6466	36.6438	36.6411	35.4506	35.5255	35.6238	0	1	0	0	0	0	0	0	0	0	0	0	0	0	0	0	0	0	0	0	0	0
Cytoplasmic aconitate hydratase	ACO1	P21399;O00408	P21399	37		0.793238	0.100597	0.0729243	1.05185	31.4001	32.1475	31.2335	31.0463	30.9328	30.7571	31.8157	31.4533	31.4221	30.7829	30.738	30.8677	0	1	0	0	0	0	0	0	0	0	0	0	0	0	0	0	0	0	0	0	0	0
5-nucleotidase	NT5E	P21589;REV__Q9H2S1	P21589	22		0.579192	0.237178	0.218472	1.1635	30.3523	30.2529	30.0995	28.9651	28.8489	29.0262	29.787	29.8873	29.9879	28.5429	28.8401	29.1889	0	0	0	1	0	0	0	0	0	0	0	0	0	0	0	1	0	0	0	0	0	0
Methylmalonyl-CoA mutase, mitochondrial	MUT	P22033	P22033	12		0.705862	0.15128	-0.0739845	0.950011	27.315	27.5154	27.7616	27.5304	27.1767	27.2923	27.6448	27.9144	27.4843	n. def.	26.9801	n. def.	0	0	0	0	1	0	0	0	0	0	0	0	0	0	0	0	0	0	0	0	0	0
Oxysterol-binding protein 1	OSBP	P22059;Q969R2;REV__Q86U86;Q9UIF3	P22059	29		0.0906052	1.04285	-0.324649	0.798492	29.7171	29.846	29.875	29.9539	29.6005	29.6372	29.735	29.9375	29.6032	30.5637	30.2355	30.5027	1	1	0	1	0	0	0	0	0	1	0	1	1	0	0	0	0	0	0	0	0	1
Protein-L-isoaspartate(D-aspartate) O-methyltransferase	PCMT1	P22061	P22061	16		0.820013	0.0861793	0.0670185	1.04755	32.7837	32.8282	32.4129	33.5884	33.5634	33.3142	32.8895	32.3514	32.4967	33.5239	33.5248	33.3023	0	1	0	0	0	0	0	0	0	0	0	0	0	0	0	0	0	0	0	0	0	0
Trifunctional purine biosynthetic protein adenosine-3;Phosphoribosylamine--glycine ligase;Phosphoribosylformylglycinamidine cyclo-ligase;Phosphoribosylglycinamide formyltransferase	GART	P22102	P22102	52		0.923468	0.0345781	-0.051768	0.964753	32.0894	32.6939	32.1121	33.8216	33.6652	33.7688	32.3602	32.0865	32.0963	34.014	33.9633	33.9414	0	0	0	0	0	0	0	0	0	0	0	0	0	1	0	0	0	0	0	0	0	0
Multifunctional protein ADE2;Phosphoribosylaminoimidazole-succinocarboxamide synthase;Phosphoribosylaminoimidazole carboxylase	PAICS	P22234	P22234	32		0.888304	0.0514383	0.023187	1.0162	32.8231	33.1861	32.9505	33.133	33.272	33.0479	32.6472	32.8344	32.7403	33.5624	33.2306	33.2584	0	0	0	0	0	0	0	0	0	0	0	0	0	1	0	0	0	0	0	0	0	0
Iduronate 2-sulfatase;Iduronate 2-sulfatase 42 kDa chain;Iduronate 2-sulfatase 14 kDa chain	IDS	P22304	P22304	17		0.930736	0.0311734	0.0528151	1.03729	30.0687	29.4717	29.5891	28.1137	28.3787	28.7265	29.7008	30.3858	30.1899	27.5319	27.9801	28.2431	0	0	0	0	0	0	1	0	0	0	0	0	0	0	0	0	0	0	0	0	0	0
Non-specific lipid-transfer protein	SCP2	P22307	P22307	9		0.773387	0.111603	-0.0486679	0.966829	28.2767	28.4631	27.9463	28.7202	28.6609	28.5079	28.5545	28.5737	27.9271	28.6583	28.7164	28.4372	0	1	0	0	1	0	0	0	0	0	0	0	0	0	0	0	0	0	0	0	0	0
Ubiquitin-like modifier-activating enzyme 1	UBA1	P22314	P22314	66		0.950405	0.0220914	0.0239309	1.01673	34.1745	34.794	34.4277	35.4808	35.3182	35.3515	34.3398	34.1749	34.167	35.6576	35.5081	35.5558	0	1	1	0	1	0	0	0	0	0	0	0	0	0	0	0	0	0	0	0	0	0
Nucleoside diphosphate kinase B	NME2	P22392	P22392	21		0.255818	0.592069	0.525118	1.43905	31.7916	31.8429	32.4852	32.9341	32.6934	33.0007	30.7191	31.2145	31.6406	32.8227	33.1183	32.0821	0	1	1	0	0	0	0	0	0	0	0	0	0	0	0	0	0	0	0	0	0	0
Ectonucleotide pyrophosphatase/phosphodiesterase family member 1;Alkaline phosphodiesterase I;Nucleotide pyrophosphatase	ENPP1	P22413	P22413	6		0.464333	0.33317	0.0691686	1.04911	25.701	25.5236	n. def.	25.7494	25.4528	25.3879	25.2196	25.5771	25.6334	25.5093	25.4967	25.5266	0	0	0	1	0	1	0	0	0	0	0	0	0	0	1	0	0	1	0	0	0	0
Heterogeneous nuclear ribonucleoproteins A2/B1	HNRNPA2B1	P22626	P22626	35		0.444601	0.35203	0.118046	1.08526	35.7328	35.6353	35.5707	35.9084	36.0107	36.157	35.6158	35.2995	35.5163	35.957	35.9721	35.946	0	1	1	0	0	1	0	0	0	0	0	0	0	0	0	0	0	0	0	0	0	0
Calretinin	CALB2	P22676;P05937	P22676	12		0.952847	0.0209768	-0.0757718	0.948834	25.2929	n. def.	n. def.	29.513	28.8156	28.2251	n. def.	25.6238	n. def.	28.9642	28.859	28.7027	0	0	0	0	0	0	0	0	0	0	0	0	0	1	0	0	0	0	0	0	0	0
E3 ubiquitin-protein ligase CBL	CBL	P22681;Q13191	P22681	10		0.901537	0.0450165	0.0516731	1.03647	27.75	27.5784	27.6867	26.7396	26.6337	26.1783	27.4594	27.3036	27.1941	26.214	n. def.	n. def.	0	1	0	1	0	0	0	0	0	1	0	0	0	0	0	0	0	0	0	0	0	1
Transcription elongation factor A protein 1	TCEA1	P23193;Q15560	P23193	17		0.554257	0.256289	0.237002	1.17854	30.4551	30.1244	30.298	31.3967	31.215	31.1773	30.0928	29.8386	29.6114	31.1873	31.2146	31.2997	0	0	1	0	0	0	0	0	0	0	0	0	0	0	0	0	0	0	0	0	0	0
Splicing factor, proline- and glutamine-rich	SFPQ	P23246	P23246	43		0.889963	0.0506279	0.0296777	1.02078	33.6483	33.1329	33.4282	33.8454	33.9587	34.0014	33.2803	33.3276	33.2615	34.0321	33.9368	33.9985	0	1	1	0	0	0	0	0	0	0	0	0	0	0	0	0	0	0	0	0	0	0
Peptidyl-prolyl cis-trans isomerase B	PPIB	P23284	P23284	22		0.0764246	1.11677	0.27427	1.20938	34.7282	35.2098	34.4708	35.1481	35.0689	34.9411	34.8829	34.3959	34.4989	34.8353	34.706	34.6024	0	0	0	0	0	0	0	0	1	0	0	1	0	0	0	0	0	0	0	0	0	0
Anosmin-1	KAL1	P23352	P23352	16		0.486057	0.313313	0.350698	1.27518	29.3495	29.5243	29.5859	27.6119	27.3756	27.8626	28.7668	28.4235	28.6881	27.2077	27.9468	28.1726	0	0	0	1	0	1	0	0	0	0	0	0	0	0	0	0	0	0	0	0	0	1
NAD-dependent malic enzyme, mitochondrial	ME2	P23368;REV__Q8WU10;Q16798	P23368	23		0.938533	0.0275505	0.0191962	1.01339	30.2563	30.0127	29.82	29.658	29.563	29.6038	30.2502	30.2932	30.2921	29.3683	29.1931	29.4017	0	0	0	0	1	0	0	0	0	0	0	0	0	0	0	0	0	0	0	0	0	0
Tryptophan--tRNA ligase, cytoplasmic;T1-TrpRS;T2-TrpRS	WARS	P23381	P23381	44		0.0524778	1.28002	0.489912	1.40436	33.0345	33.9134	32.7519	33.668	33.6799	33.6904	33.1882	32.6724	32.5748	33.1062	33.3459	32.911	0	1	0	0	0	0	0	0	0	0	0	0	0	0	0	0	0	0	0	0	0	0
40S ribosomal protein S3	RPS3	P23396	P23396	20		0.0328297	1.48373	-0.509605	0.702415	30.6065	29.9753	30.4836	31.0506	30.9473	30.9642	30.7375	31.1537	30.9474	31.4313	31.2956	31.5194	0	1	1	1	1	0	0	0	0	0	0	0	0	0	0	0	0	0	0	0	0	1
Glycine cleavage system H protein, mitochondrial	GCSH	P23434	P23434	5		0.0109621	1.96011	0.439116	1.35577	30.132	30.6531	30.3644	30.4282	30.0478	30.0851	30.0837	30.0056	30.1056	29.6883	29.6836	29.5092	0	0	0	0	1	0	0	0	0	0	0	0	0	0	0	0	0	0	0	0	0	0
Receptor-type tyrosine-protein phosphatase gamma	PTPRG	P23470	P23470	15		0.0719821	1.14278	-0.668602	0.629116	30.2511	30.4182	30.3148	29.6063	29.5709	29.5728	31.3491	31.1944	31.2269	30.0452	29.8081	30.1221	0	0	0	1	0	0	0	0	0	0	0	0	0	0	1	0	1	0	0	0	0	0
Nuclear autoantigen Sp-100	SP100	P23497;Q9H930	P23497	15		0.499666	0.30132	-0.227035	0.854389	27.8871	27.6581	28.1181	27.1188	27.0112	26.7343	27.9977	28.2763	28.1215	27.2538	26.7974	27.4432	0	1	1	0	0	0	0	0	0	0	0	0	0	0	0	0	0	0	0	0	0	0
Adenosylhomocysteinase	AHCY	P23526	P23526	28		0.637813	0.195307	0.147368	1.10755	33.3942	33.4529	33.2243	34.2968	34.1748	34.1584	33.2843	33.0707	33.0196	34.1832	34.2385	34.021	0	1	0	0	0	0	0	0	1	0	0	0	0	0	0	0	0	0	0	0	0	0
Cofilin-1	CFL1	P23528	P23528	22		0.188684	0.724264	0.19513	1.14483	35.3117	35.6536	35.3364	35.1248	35.4217	35.2738	35.33	35.5247	35.3672	34.8257	35.0394	34.8642	0	1	1	1	0	0	0	0	0	0	0	0	0	0	0	0	0	0	0	0	0	1
Eukaryotic translation initiation factor 4B	EIF4B	P23588	P23588	38		0.874105	0.0584364	0.0395762	1.02781	32.8013	32.3363	32.5951	32.9807	32.9606	33.0794	32.3323	32.1917	32.3004	33.2615	33.2518	33.1782	0	0	0	0	0	0	0	0	0	0	0	0	0	1	0	0	0	0	0	0	0	0
Thymidylate kinase	DTYMK	P23919	P23919	14		0.634159	0.197802	0.0702791	1.04992	29.6413	29.9094	29.5771	29.5494	29.4694	29.4657	29.4037	29.106	29.3461	29.5729	29.8505	29.9114	0	0	0	0	0	0	0	0	0	0	0	0	0	1	0	0	0	0	0	0	0	0
Ribonucleoside-diphosphate reductase large subunit	RRM1	P23921	P23921	30		0.942668	0.0256415	0.0200958	1.01403	29.032	29.2815	29.0385	30.3015	29.9875	29.6717	29.2983	29.0148	29.2042	30.03	29.8877	29.7572	0	1	0	0	0	0	0	0	0	0	0	0	0	0	0	0	0	0	0	0	0	0
Rab proteins geranylgeranyltransferase component A 1	CHM	P24386	P24386	10		0.164195	0.78464	-0.386656	0.7649	26.6802	26.5075	26.7352	26.4548	26.5507	26.4769	26.4242	26.3114	26.4481	27.5458	27.3693	27.6264	1	1	0	0	0	0	0	0	0	0	0	0	0	0	0	0	0	0	0	0	0	0
Elongation factor 1-beta	EEF1B2	P24534	P24534	17		0.453587	0.34334	-0.299388	0.812597	31.759	31.1908	32.0761	32.8482	32.546	32.5735	31.8595	31.8483	31.8368	33.3961	33.1377	32.7116	0	0	0	0	0	0	0	0	0	0	0	0	0	1	0	0	0	0	0	0	0	0
Insulin-like growth factor-binding protein 6	IGFBP6	P24592;REV__Q9H239;Q96JC1	P24592	9		0.0857863	1.06658	-0.464491	0.724727	30.2414	30.1449	29.9156	31.1446	30.8322	30.7337	30.6597	31.0426	30.4325	31.1213	31.0824	31.4609	0	0	0	0	0	1	0	0	0	0	0	0	0	0	0	0	0	0	0	0	0	0
Low molecular weight phosphotyrosine protein phosphatase	ACP1	P24666	P24666	11		0.162303	0.789675	0.42333	1.34102	30.7298	31.0134	30.7134	31.8197	31.9773	31.7134	30.8487	30.563	30.3849	31.3525	31.2259	31.052	0	1	0	0	0	0	0	0	0	0	0	0	0	0	0	0	0	0	0	0	0	0
Acetyl-CoA acetyltransferase, mitochondrial	ACAT1	P24752	P24752	19		0.510409	0.292082	-0.142908	0.905692	30.6825	30.6863	30.6228	30.4581	30.3245	30.309	30.9696	31.1915	31.0996	30.3341	30.2506	30.0953	0	0	0	0	1	0	0	0	0	0	0	0	0	0	0	0	0	0	0	0	0	0
Tenascin	TNC	P24821	P24821	107		0.250631	0.600965	-0.56666	0.675178	35.2574	34.6724	34.7568	33.6429	33.3024	33.8205	35.7387	35.3268	35.5259	33.5929	34.3294	34.3386	0	0	0	0	0	1	0	0	0	0	0	0	0	0	0	0	0	0	0	0	0	0
DNA-directed RNA polymerase II subunit RPB1	POLR2A	P24928	P24928	14		0.974021	0.0114318	0.00742372	1.00516	27.1918	26.6393	27.2889	27.74	27.3888	27.4996	26.7502	26.9116	27.2241	27.5736	27.7866	27.4579	0	1	1	0	0	0	0	0	0	0	0	0	0	0	0	0	0	0	0	0	0	0
Cyclin-dependent kinase 2	CDK2	P24941;Q00526	P24941	19		0.833013	0.0793482	0.12268	1.08876	28.1996	28.5242	27.4102	29.7577	29.7972	29.6809	28.0068	27.7425	27.9583	29.6089	29.8301	29.487	0	1	1	0	0	0	0	1	0	0	0	0	0	0	0	0	0	0	0	0	0	0
DNA replication licensing factor MCM3	MCM3	P25205	P25205	33		0.45142	0.345419	-0.278659	0.824357	29.9439	29.5242	29.5429	30.3913	30.1849	30.5389	29.8096	29.5761	29.4592	30.9387	31.0186	30.9959	0	0	1	0	0	0	0	0	0	0	0	0	0	0	0	0	0	0	0	0	0	0
3-mercaptopyruvate sulfurtransferase	MPST	P25325	P25325	13		0.151916	0.818397	-0.329415	0.795859	29.06	29.3997	29.4349	28.6279	28.9454	28.7843	29.6349	29.8798	29.653	29.0561	29.1512	28.8537	0	1	0	0	1	0	0	0	0	0	0	0	0	0	0	0	0	0	0	0	0	0
Laminin subunit alpha-1	LAMA1	P25391	P25391	72		0.714172	0.146197	0.395622	1.31551	31.2454	31.1329	31.5184	29.3407	29.2779	28.8229	31.9825	31.7723	31.9536	27.8451	27.7292	27.6818	0	0	0	0	0	1	0	0	0	0	0	0	0	0	0	0	0	0	0	0	0	0
40S ribosomal protein S12	RPS12	P25398	P25398	8		0.50101	0.300154	0.12488	1.09042	33.4799	33.2199	33.3239	33.6766	33.7987	33.8328	32.959	33.2409	33.1601	33.6999	33.6765	33.8461	0	1	0	0	0	0	0	0	0	0	0	0	0	0	0	0	0	0	0	0	0	0
DnaJ homolog subfamily B member 1	DNAJB1	P25685	P25685	19		0.262369	0.581087	0.134283	1.09755	29.8453	30.0102	30.001	29.9954	30.0287	29.7078	29.696	30.1928	29.6629	30.0061	29.5642	29.6606	0	1	1	0	0	0	0	0	0	0	0	0	0	0	0	0	0	0	0	0	0	0
ATP synthase subunit alpha, mitochondrial	ATP5A1	P25705	P25705	15		0.73175	0.135637	-0.241325	0.845968	28.5355	27.8517	28.7155	27.1871	27.8554	27.0766	28.5272	30.1131	29.3668	26.513	27.8945	26.2551	0	0	0	1	1	0	0	0	0	0	0	0	0	0	0	0	0	0	0	0	0	1
Proteasome subunit alpha type-1	PSMA1	P25786	P25786	19		0.740785	0.130308	-0.0509268	0.965316	33.1504	32.9582	32.8989	33.398	33.064	33.1413	32.818	32.8649	32.9029	33.509	33.3992	33.4223	0	1	1	0	0	0	0	0	0	0	0	0	0	0	0	0	0	0	0	0	0	0
Proteasome subunit alpha type-2	PSMA2	P25787	P25787	14		0.557965	0.253393	0.0578957	1.04095	32.5554	32.5973	32.629	32.8332	32.7652	32.5973	32.2428	32.5176	32.6084	32.7816	32.6829	32.797	0	1	1	0	0	0	0	0	0	0	0	0	0	0	0	0	0	0	0	0	0	0
Proteasome subunit alpha type-3	PSMA3	P25788	P25788	18		0.454513	0.342454	0.111852	1.08061	33.0559	32.6574	32.4038	33.0789	33.1592	33.1033	32.4924	32.9579	32.7406	32.7666	32.9164	32.9136	0	1	1	0	0	0	0	0	0	0	0	0	0	0	0	0	0	0	0	0	0	0
Proteasome subunit alpha type-4	PSMA4	P25789	P25789	15		0.614743	0.211307	-0.105104	0.929738	32.9011	33.0197	32.9499	33.2316	33.0605	32.5944	32.5249	32.6426	32.8535	33.5988	33.3775	33.3906	0	1	1	0	0	0	0	0	0	0	0	0	0	0	0	0	0	0	0	0	0	0
Integrin alpha-3;Integrin alpha-3 heavy chain;Integrin alpha-3 light chain	ITGA3	P26006	P26006	19		0.48979	0.30999	-0.405601	0.754922	30.063	29.431	29.1399	27.871	27.5661	27.8346	29.8627	29.6996	30.0899	27.9501	28.4163	28.3206	0	0	0	1	0	0	0	0	0	0	0	0	0	0	1	0	1	0	0	0	0	0
Pentraxin-related protein PTX3	PTX3	P26022	P26022	16		0.228202	0.641681	-0.500249	0.706985	30.6173	30.9093	30.2376	29.4793	29.3217	29.4069	30.9843	30.9881	31.2241	29.6354	29.852	30.2896	0	0	0	0	0	1	0	0	0	0	0	0	0	0	0	0	0	0	0	0	0	0
Moesin	MSN	P26038	P26038	72		0.566419	0.246862	0.161034	1.11809	35.7077	35.8379	35.5319	34.9326	34.9324	35.0403	35.7399	35.5174	35.656	34.6663	34.8383	34.5987	0	1	0	1	0	0	0	0	0	0	0	0	0	0	0	0	0	0	0	0	0	1
Probable ATP-dependent RNA helicase DDX6	DDX6	P26196	P26196	18		0.00269247	2.56985	0.301277	1.23223	30.0828	29.9982	30.2195	30.1573	30.2994	30.1706	29.6394	29.795	29.7503	29.9599	29.9123	30.0633	0	1	1	0	0	0	0	0	0	0	0	0	0	0	0	0	0	0	0	0	0	0
Catenin alpha-2	CTNNA2	P26232	P26232	11		0.839882	0.0757816	-0.0649858	0.955955	26.1425	26.0983	27.1847	n. def.	25.6108	25.5846	26.2157	26.747	26.1842	26.0055	25.609	26.3734	0	1	1	1	0	0	0	0	0	0	0	0	0	0	0	0	0	0	0	0	0	1
DNA (cytosine-5)-methyltransferase 1	DNMT1	P26358	P26358	33		0.619145	0.208208	-0.226575	0.854661	29.2965	28.6871	28.4127	29.2562	28.7782	29.5378	28.6893	28.213	28.132	29.8219	30.1548	30.3171	0	0	1	0	0	0	0	0	0	0	0	0	0	0	0	0	0	0	0	0	0	0
Splicing factor U2AF 65 kDa subunit	U2AF2	P26368	P26368	20		0.488092	0.311498	0.116222	1.08389	32.2991	32.5472	32.4946	31.8046	31.8384	31.8602	32.2774	32.0613	32.1212	32.0144	31.6989	31.9738	0	0	1	0	0	0	0	0	0	0	0	0	0	0	0	0	0	0	0	0	0	0
60S ribosomal protein L13	RPL13	P26373	P26373	7		0.48625	0.313141	-0.167347	0.890479	28.0514	26.9886	27.7537	27.9552	28.4938	28.1912	27.791	27.8878	28.1285	28.4849	28.1248	28.021	0	0	0	0	0	0	0	0	0	0	0	0	0	1	0	0	0	0	0	0	0	0
Protein S100-A4	S100A4	P26447	P26447	4		0.780851	0.107432	-0.117686	0.921665	30.4883	30.5553	30.3335	29.6418	29.9375	29.3274	30.8447	31.092	30.9455	29.3761	29.4814	29.2501	0	0	0	0	0	0	0	0	0	0	0	0	0	1	0	0	0	0	0	0	0	0
Alpha-1,3-mannosyl-glycoprotein 2-beta-N-acetylglucosaminyltransferase	MGAT1	P26572	P26572	8		0.538042	0.269184	0.197681	1.14685	27.018	27.0554	27.7452	26.8819	n. def.	n. def.	27.5806	27.4402	27.1727	26.3422	26.9362	26.3928	0	0	0	1	0	0	0	0	0	1	0	0	0	0	1	0	0	1	0	0	0	0
High mobility group protein B2	HMGB2	P26583	P26583	14		0.318631	0.496712	-0.664804	0.630774	32.6686	32.7582	32.4661	29.8986	29.7433	30.474	32.4258	31.1605	31.8358	32.3185	31.5958	32.6613	0	1	1	0	0	1	0	0	0	0	0	0	0	0	0	0	0	0	0	0	0	0
Polypyrimidine tract-binding protein 1	PTBP1	P26599	P26599	27		0.223886	0.649974	0.12037	1.08701	33.3268	33.6512	33.3758	33.2236	33.2716	33.1757	33.0426	33.1658	33.1677	33.499	33.2141	33.2133	0	0	1	0	0	0	0	0	0	0	0	0	0	0	0	0	0	0	0	0	0	0
Threonine--tRNA ligase, cytoplasmic	TARS	P26639;Q9BW92	P26639	52		0.0372282	1.42913	0.431247	1.3484	33.157	33.5764	33.0592	33.2593	33.2212	33.3235	32.853	32.2637	32.4569	33.0338	33.07	33.3318	0	1	0	0	0	0	0	0	0	0	0	0	0	0	0	0	0	0	0	0	0	0
Valine--tRNA ligase	VARS	P26640	P26640	56		0.528283	0.277133	-0.114415	0.923756	31.1429	31.3747	31.0826	31.7515	31.6006	31.6398	31.3225	31.2009	31.2264	31.8164	31.8351	31.8772	0	0	0	0	0	0	0	0	0	0	0	0	0	1	0	0	0	0	0	0	0	0
Elongation factor 1-gamma	EEF1G	P26641	P26641	36		0.681144	0.166761	-0.062809	0.957398	33.8984	33.8146	33.7439	34.1559	33.8366	33.8534	33.5834	33.6936	33.6634	34.3303	34.1662	34.2427	0	0	0	0	0	0	0	0	0	0	0	0	0	1	0	0	0	0	0	0	0	0
Peptidyl-prolyl cis-trans isomerase FKBP2	FKBP2	P26885	P26885	7		0.0183023	1.73749	0.560734	1.47502	28.7668	28.45	28.6926	28.7817	29.5128	29.1844	28.3152	28.6337	28.6624	28.3398	28.238	27.8349	0	0	0	1	0	0	0	0	0	0	0	1	0	0	0	0	0	0	0	0	0	1
14-3-3 protein theta	YWHAQ	P27348	P27348	21		0.420043	0.376707	-0.245617	0.843455	32.961	31.873	33.3031	33.6403	33.34	33.2778	32.8277	33.1081	33.1314	33.6202	33.7637	33.4178	0	1	0	0	0	0	0	0	0	0	0	0	0	0	0	0	0	0	0	0	0	0
Mitogen-activated protein kinase 3	MAPK3	P27361	P27361	14		0.784527	0.105392	0.10007	1.07183	n. def.	26.3813	26.6106	27.3674	n. def.	27.464	n. def.	n. def.	26.2172	26.8876	27.1596	27.1585	0	1	1	1	0	0	0	0	0	0	0	0	0	0	0	0	0	0	0	0	0	1
60S ribosomal protein L10;60S ribosomal protein L10-like	RPL10;RPL10L	P27635;Q96L21	P27635;Q96L21	9		0.112882	0.947376	-0.880934	0.543016	26.6759	25.3492	26.3443	27.9819	27.1542	27.7104	26.8507	27.4635	n. def.	27.8344	28.2076	28.3952	0	0	0	0	0	0	0	0	0	0	0	0	0	1	0	0	0	0	0	0	0	0
Replication protein A 70 kDa DNA-binding subunit;Replication protein A 70 kDa DNA-binding subunit, N-terminally processed	RPA1	P27694;P29597	P27694	37		0.84122	0.0750902	-0.0527554	0.964093	31.1112	31.0153	30.9626	31.697	31.6673	31.6055	30.9754	30.9208	30.8637	31.8569	31.8339	31.9246	0	0	1	0	0	0	0	0	0	0	0	0	0	0	0	0	0	0	0	0	0	0
DNA-(apurinic or apyrimidinic site) lyase;DNA-(apurinic or apyrimidinic site) lyase, mitochondrial	APEX1	P27695	P27695	32		0.40413	0.393479	0.193794	1.14377	33.222	33.1564	32.9918	33.718	33.7805	33.713	32.9487	32.9228	32.7161	33.7162	33.5701	33.5452	0	1	1	0	1	0	0	0	0	0	0	1	0	0	0	0	0	0	0	0	0	0
CAD protein;Glutamine-dependent carbamoyl-phosphate synthase;Aspartate carbamoyltransferase;Dihydroorotase	CAD	P27708	P27708	87		0.746087	0.127211	-0.472872	0.720529	28.6962	28.3862	27.2002	32.3998	32.3509	32.6081	28.5156	28.6204	28.3242	32.8129	33.0236	33.1818	0	1	1	0	0	0	0	0	0	0	0	0	0	0	0	0	0	0	0	0	0	0
Calreticulin	CALR	P27797	P27797	21		0.447298	0.349403	-0.302811	0.810671	33.8128	33.5541	33.5424	32.3248	31.922	32.299	33.5742	33.4474	33.831	32.8784	32.7257	32.8152	1	1	0	0	0	1	0	0	0	0	0	1	0	0	0	0	0	0	0	0	0	0
Microtubule-associated protein 4	MAP4	P27816	P27816	59		0.941073	0.0263765	0.0101725	1.00708	32.7203	32.2398	32.7143	32.9967	33.0002	33.0658	32.7828	32.8601	32.6432	32.9286	32.8077	32.6536	0	1	0	0	0	0	0	0	0	0	0	0	0	0	0	0	0	0	0	0	0	0
Calnexin	CANX	P27824	P27824	13		0.828108	0.0819132	0.0717974	1.05103	29.2836	29.883	28.3037	28.7635	28.6973	28.4607	28.9358	27.8324	28.8069	28.9849	28.9933	29.4076	0	0	0	1	0	0	0	0	1	0	0	1	0	0	1	0	1	0	0	0	0	0
Proteasome subunit beta type-8	PSMB8	P28062	P28062	8		0.657474	0.182121	0.238644	1.17988	30.0769	29.8725	29.4422	28.9444	27.6844	27.8454	29.1547	29.5768	29.5441	27.9762	28.2613	27.9208	0	1	1	0	0	0	0	0	0	0	0	0	0	0	0	0	0	0	0	0	0	0
Proteasome subunit alpha type-5	PSMA5	P28066	P28066	14		0.848055	0.0715762	-0.0231539	0.984079	33.3306	33.1957	33.2275	33.4967	33.3246	33.2148	33.0292	33.1184	33.1247	33.6044	33.4181	33.6339	0	1	1	0	0	0	0	0	0	0	0	0	0	0	0	0	0	0	0	0	0	0
Proteasome subunit beta type-4	PSMB4	P28070	P28070	11		0.315971	0.500352	-0.216312	0.860763	32.1102	32.0526	31.9597	32.647	31.9694	32.1034	31.789	31.9766	32.1739	32.7365	32.7821	32.682	0	1	1	0	0	0	0	0	0	0	0	0	0	0	0	0	0	0	0	0	0	0
Proteasome subunit beta type-6	PSMB6	P28072	P28072	7		0.27115	0.56679	0.184324	1.13628	32.4515	32.3006	32.3463	32.9249	32.5885	32.7849	31.9199	32.2021	32.3319	32.7266	32.6425	32.4677	0	1	1	0	0	0	0	0	0	0	0	0	0	0	0	0	0	0	0	0	0	0
Proteasome subunit beta type-5	PSMB5	P28074	P28074	20		0.71828	0.143706	-0.0628052	0.957401	32.8069	32.7461	32.5939	33.0001	32.7756	32.7177	32.2896	32.5449	32.6681	33.221	33.0524	33.241	0	1	1	0	0	0	0	0	0	0	0	0	0	0	0	0	0	0	0	0	0	0
Glutathione S-transferase Mu 2	GSTM2	P28161;Q03013;P09488;P46439	P28161	13		0.584823	0.232975	-0.423092	0.745825	25.8173	26.8715	26.5131	28.6937	29.0971	28.779	26.99	27.0133	26.9174	28.8509	29.1268	29.4119	0	1	0	0	0	0	0	0	0	0	0	0	0	0	0	0	0	0	0	0	0	0
Protein-lysine 6-oxidase	LOX	P28300	P28300	13		0.754961	0.122075	0.146553	1.10692	29.4626	28.9195	29.0261	28.5535	28.3139	28.4512	29.9784	28.5602	29.7554	27.3429	27.9596	28.251	0	0	0	0	0	1	0	0	0	0	0	0	0	0	0	0	0	0	0	0	0	0
Mitogen-activated protein kinase 1	MAPK1	P28482;P31152;Q16659	P28482	26		0.166755	0.777921	0.180973	1.13365	31.7864	31.9513	31.5939	31.7916	31.8027	31.5593	31.4642	31.3886	31.1867	31.8048	31.8127	31.7425	0	1	1	1	0	0	0	0	0	0	0	0	0	0	0	0	0	0	0	0	0	1
Granulins;Acrogranin;Paragranulin;Granulin-1;Granulin-2;Granulin-3;Granulin-4;Granulin-5;Granulin-6;Granulin-7	GRN	P28799	P28799	24		0.493303	0.306886	-0.338186	0.791035	33.0014	31.9923	32.9208	32.3383	32.5471	32.4548	32.979	34.4337	33.9323	31.7016	32.1421	32.0951	0	0	0	0	0	1	1	0	0	0	0	0	0	0	0	0	0	0	0	0	0	0
Cytosol aminopeptidase	LAP3	P28838	P28838	29		0.384068	0.415592	-0.186102	0.878978	30.4004	30.2462	29.9369	30.9832	31.0084	30.9572	30.4371	30.7241	30.6958	30.8571	31.016	30.9188	0	1	0	0	0	0	0	0	0	0	0	0	0	0	0	0	0	0	0	0	0	0
Protein S100-A2	S100A2	P29034	P29034	4		0.173475	0.760762	-0.449354	0.732371	31.3838	31.244	30.9575	30.0156	30.8761	30.4799	31.6532	31.8215	31.8075	30.5586	30.7899	31.0223	0	0	0	0	0	0	0	0	0	0	0	0	0	1	0	0	0	0	0	0	0	0
Tripeptidyl-peptidase 2	TPP2	P29144	P29144	59		0.932749	0.0302354	-0.0248022	0.982955	31.1135	31.3012	30.8372	31.8623	32.0292	31.9769	31.0145	31.2287	31.0803	31.9929	32.0978	31.855	0	1	1	0	0	0	0	0	0	0	0	0	0	0	0	0	0	0	0	0	0	0
Inositol monophosphatase 1	IMPA1	P29218	P29218	16		0.30187	0.52018	0.214568	1.16036	30.1764	30.6824	30.0999	30.7047	30.9237	30.7678	30.0342	30.1326	29.9468	30.7384	30.6407	30.5748	0	1	0	0	0	0	0	0	0	0	0	0	0	0	0	0	0	0	0	0	0	0
Connective tissue growth factor	CTGF	P29279	P29279	19		0.0523016	1.28149	2.33982	5.06238	30.3814	31.2808	29.964	32.9071	32.9237	33.2679	27.125	28.5178	27.0863	30.5168	31.3427	32.0975	0	0	0	0	0	1	0	0	0	0	0	0	0	0	0	0	0	0	0	0	0	0
Ephrin type-A receptor 2	EPHA2	P29317	P29317	14		0.104226	0.982026	0.567344	1.48179	28.3647	28.4704	28.1843	27.4577	27.2178	27.1091	27.5828	27.7949	27.608	26.9344	26.84	26.6398	0	0	0	1	0	0	0	0	0	0	0	0	0	0	1	0	1	0	0	0	0	0
Ephrin type-B receptor 2	EPHB2	P29323;P54762;Q06187;P29322	P29323	10		0.993949	0.00263605	-0.00233968	0.99838	27.0843	26.2528	26.6581	25.5617	26.0835	26.0314	26.71	26.6454	26.8064	25.5613	25.8845	26.0783	0	0	0	1	0	0	0	0	0	0	0	0	0	0	1	0	1	0	0	0	0	0
SHC-transforming protein 1	SHC1	P29353;P98077	P29353	8		0.695488	0.15771	0.0601349	1.04256	27.712	27.5756	27.8638	27.5944	27.4119	27.4267	27.8087	28.0039	27.3408	27.5805	27.1521	27.3377	0	1	0	0	1	0	0	0	0	0	0	0	0	0	0	0	0	0	0	0	0	0
Transketolase	TKT	P29401	P29401	57		0.330769	0.480476	0.0813141	1.05798	36.2156	36.2932	36.0106	35.9467	36.0461	36.0343	36.227	36.0242	36.1225	35.8786	35.9237	35.8827	0	0	0	0	0	0	0	0	0	0	0	0	0	1	0	0	0	0	0	0	0	0
Protein PML	PML	P29590	P29590	22		0.354193	0.45076	-0.2582	0.836131	29.859	29.3159	29.6719	28.8394	28.9796	28.5929	29.7568	29.9286	29.8704	29.0641	29.1213	29.0667	0	1	1	1	0	0	0	1	0	0	0	1	0	0	0	0	0	0	0	0	0	1
Elongation factor 1-delta	EEF1D	P29692	P29692	22		0.265603	0.575767	-0.244824	0.843919	32.9229	32.4795	32.7349	32.9089	32.5503	32.6664	32.5798	32.4417	32.5606	33.4223	33.2777	33.4497	0	0	1	0	0	0	0	0	0	0	0	0	0	0	0	0	0	0	0	0	0	0
Myristoylated alanine-rich C-kinase substrate	MARCKS	P29966	P29966	13		0.776555	0.109828	-0.140425	0.907252	30.7776	30.4066	30.5255	32.2088	32.0399	32.2152	30.9925	30.6484	30.747	32.0481	32.3057	32.2744	0	1	0	1	0	0	0	0	0	0	0	0	0	0	0	0	0	0	0	0	0	1
Endoplasmic reticulum resident protein 29	ERP29	P30040	P30040	12		0.383436	0.416307	0.228219	1.17139	30.5472	30.4403	30.6175	31.0835	31.4642	31.2162	29.9014	30.5113	30.5525	31.1372	31.0182	30.8791	0	0	0	0	0	0	0	0	1	0	0	1	0	0	0	0	0	0	0	0	0	0
Peroxiredoxin-6	PRDX6	P30041	P30041	31		0.821197	0.0855525	-0.045763	0.968777	33.5847	33.9798	33.9036	34.0279	34.1485	34.1651	33.583	33.6436	33.6333	34.4622	34.4164	34.3458	0	1	0	0	0	0	1	0	0	0	0	0	0	0	0	0	0	0	0	0	0	0
ES1 protein homolog, mitochondrial	C21orf33	P30042	P30042	9		0.180303	0.743998	0.280884	1.21494	30.982	31.5836	30.939	31.2537	31.0832	31.0769	31.1255	31.2228	31.308	30.7096	30.6222	30.2449	0	0	0	0	0	0	0	0	0	0	0	0	0	1	0	0	0	0	0	0	0	0
Flavin reductase (NADPH)	BLVRB	P30043	P30043	13		0.401783	0.396008	0.176999	1.13053	30.667	31.4558	30.6204	31.5001	31.3294	31.3195	31.053	30.6278	30.5836	31.0778	31.2541	31.2339	0	1	0	0	0	0	0	0	0	0	0	0	0	0	0	0	0	0	0	0	0	0
Peroxiredoxin-5, mitochondrial	PRDX5	P30044	P30044	14		0.854353	0.0683629	-0.0576261	0.960844	33.0381	33.0171	33.0601	32.2905	32.1568	32.0578	33.2362	33.189	33.1018	32.3171	32.0316	32.0905	0	1	0	0	1	0	0	0	0	0	0	0	0	0	0	0	0	0	0	0	0	0
D-dopachrome decarboxylase;D-dopachrome decarboxylase-like protein	DDT;DDTL	P30046;A6NHG4	P30046;A6NHG4	15		0.625453	0.203805	0.0514908	1.03634	33.2807	33.2879	33.0673	33.5581	33.3955	33.2249	33.1404	33.0293	33.1387	33.5525	33.3582	33.2862	0	1	0	0	0	0	0	0	0	0	0	0	0	0	0	0	0	0	0	0	0	0
Thioredoxin-dependent peroxide reductase, mitochondrial	PRDX3	P30048	P30048	13		0.416416	0.380473	0.180325	1.13314	33.5001	33.6069	33.4551	33.1281	32.8852	33.0281	33.4491	33.4312	33.5555	32.6756	32.7148	32.6955	0	1	0	0	1	0	0	1	0	0	0	0	0	0	0	0	0	0	0	0	0	0
60S ribosomal protein L12	RPL12	P30050	P30050	10		0.305111	0.515542	-0.208928	0.86518	32.4738	32.4579	32.5711	31.9236	31.6022	31.7436	32.3661	32.6177	32.0247	32.3223	32.1855	32.5095	0	0	0	0	0	0	0	0	0	0	0	0	0	1	0	0	0	0	0	0	0	0
Enoyl-CoA hydratase, mitochondrial	ECHS1	P30084	P30084	14		0.912471	0.0397811	0.0354548	1.02488	32.1186	32.5432	32.2198	31.594	31.4433	31.3619	32.385	32.4372	32.2431	31.291	31.6935	31.0183	0	0	0	0	1	0	0	0	0	0	0	0	0	0	0	0	0	0	0	0	0	0
UMP-CMP kinase	CMPK1	P30085	P30085	16		0.445631	0.351025	0.312307	1.24169	31.946	32.0457	31.67	33.1338	33.2703	33.0897	31.7142	31.6141	31.5511	32.77	32.9086	32.7237	0	1	1	0	0	0	0	0	0	0	0	0	0	0	0	0	0	0	0	0	0	0
Phosphatidylethanolamine-binding protein 1;Hippocampal cholinergic neurostimulating peptide	PEBP1	P30086	P30086	16		0.577527	0.238428	0.197412	1.14664	33.9307	34.0184	33.7934	34.8887	35.199	35.0645	33.881	33.6642	33.828	34.8559	34.6487	34.8325	0	1	0	0	0	0	0	0	0	0	0	0	0	0	0	0	0	0	0	0	0	0
Protein disulfide-isomerase A3	PDIA3	P30101	P30101	42		0.866821	0.0620705	0.0855751	1.06111	33.9509	33.5338	33.5482	35.2605	35.2106	35.2305	33.437	33.6374	33.7065	35.0504	35.1553	35.2346	0	0	0	0	0	0	0	0	1	0	0	1	0	0	0	0	0	0	0	0	0	0
Serine/threonine-protein phosphatase 2A 65 kDa regulatory subunit A alpha isoform	PPP2R1A	P30153	P30153	37		0.627779	0.202193	0.116516	1.08411	32.4532	32.678	32.616	33.0915	33.0405	32.9683	32.2446	32.3474	32.1259	33.2017	33.241	32.9879	0	1	1	1	0	0	0	0	0	0	0	0	0	0	0	0	0	0	0	0	0	1
Peptidyl-prolyl cis-trans isomerase F, mitochondrial	PPIF	P30405;Q6BAA4	P30405	15		0.000463953	3.33353	0.649072	1.56816	32.0466	32.3196	31.9728	32.4378	32.4315	32.2416	31.9366	31.6288	31.7432	31.2188	31.5316	31.4966	0	0	0	0	1	0	0	0	0	0	0	0	0	0	0	0	0	0	0	0	0	0
Glycylpeptide N-tetradecanoyltransferase 1	NMT1	P30419	P30419	18		0.676059	0.170015	-0.12944	0.914186	29.5871	29.8192	29.3487	30.5752	30.5145	30.1106	29.5867	29.6454	29.6459	30.5964	30.6177	30.6397	1	1	0	1	0	0	0	0	0	0	0	0	0	0	0	0	0	0	0	0	0	1
Heme oxygenase 2	HMOX2	P30519	P30519	13		0.20653	0.685016	0.279035	1.21338	29.5398	29.4896	29.4807	29.4058	29.0186	28.7008	29.3494	29.275	29.3658	28.7258	28.7167	28.5283	0	0	0	0	0	0	0	0	0	0	0	1	0	0	0	0	0	0	0	0	0	0
Adenylosuccinate synthetase isozyme 2	ADSS	P30520;Q8N142	P30520	24		0.334085	0.476144	0.242943	1.1834	31.5771	31.5409	31.5377	32.3397	32.2337	32.342	31.4505	31.162	31.3475	32.0521	32.1367	31.9646	0	1	0	0	1	0	0	0	0	0	0	0	0	0	0	0	0	0	0	0	0	0
Alpha-2-macroglobulin receptor-associated protein	LRPAP1	P30533	P30533	6		0.590625	0.228688	-0.140867	0.906974	26.8718	26.8827	26.3891	26.3178	26.3709	26.4107	26.9985	26.8849	26.9647	25.8774	n. def.	n. def.	0	0	0	0	0	0	0	1	0	1	1	1	0	0	0	0	0	0	0	0	0	0
Adenylosuccinate lyase	ADSL	P30566	P30566	31		0.94501	0.0245635	0.0201368	1.01406	31.4638	31.5703	30.8275	32.0429	32.1759	32.0669	31.4212	31.3571	31.0635	32.1447	32.2668	31.7733	0	0	0	0	0	0	0	0	0	0	0	0	0	1	0	0	0	0	0	0	0	0
CAP-Gly domain-containing linker protein 1	CLIP1	P30622	P30622	33		0.506988	0.295002	0.0669746	1.04752	29.7211	29.0382	29.3716	29.3826	29.4261	29.2542	29.3124	29.2837	29.2949	29.164	29.4229	29.314	0	1	0	1	0	0	0	0	0	0	0	0	0	0	0	0	0	0	0	0	0	1
Sorcin	SRI	P30626	P30626	14		0.744302	0.128251	0.0521364	1.0368	31.2782	31.1947	31.2912	31.4872	31.4566	31.4118	30.8444	31.0989	31.0071	31.5581	31.5652	31.7333	0	1	0	1	0	0	0	0	0	0	0	0	0	0	0	0	0	0	0	0	0	1
Leukocyte elastase inhibitor	SERPINB1	P30740;O75830	P30740	20		0.857863	0.0665821	-0.0207771	0.985702	31.476	31.5888	31.4492	31.3407	31.0746	31.08	31.3899	31.4818	31.5668	31.1452	31.1441	31.4063	0	1	0	0	0	1	0	0	0	0	0	0	0	0	0	0	0	0	0	0	0	0
DNA-directed RNA polymerase II subunit RPB2	POLR2B	P30876	P30876	13		0.0127094	1.89587	-0.73376	0.601335	n. def.	25.7304	26.063	26.2348	26.4767	26.3511	n. def.	26.3693	n. def.	27.1272	27.198	26.9254	0	0	1	0	0	0	0	0	0	0	0	0	0	0	0	0	0	0	0	0	0	0
Succinate dehydrogenase [ubiquinone] flavoprotein subunit, mitochondrial	SDHA	P31040	P31040	19		0.701984	0.153673	0.106392	1.07653	29.8058	29.6929	29.5965	28.8657	28.7882	28.9513	29.5078	29.5674	29.7346	28.7205	28.7958	28.736	0	0	0	1	1	0	0	0	0	0	0	0	0	0	0	0	0	0	0	0	0	1
Rab GDP dissociation inhibitor alpha	GDI1	P31150	P31150	34		0.00366585	2.43583	0.43068	1.34787	32.4926	32.6417	32.3828	32.9454	32.7269	32.7745	31.9961	32.0863	32.0906	32.4401	32.3565	32.4103	0	1	0	0	0	0	0	0	0	1	0	0	1	0	0	0	0	0	0	0	0	0
Protein S100-A7;Protein S100-A7A	S100A7;S100A7A	P31151;Q86SG5	P31151;Q86SG5	2		0.842096	0.0746384	0.0871693	1.06228	25.3099	26.2568	25.8114	26.9993	25.4959	25.939	26.2194	25.1758	26.9064	24.7335	26.6386	25.6154	0	1	0	0	0	1	0	0	0	0	0	0	0	0	0	0	0	0	0	0	0	0
S-adenosylmethionine synthase isoform type-2	MAT2A	P31153;Q00266	P31153	23		0.440617	0.355939	0.258627	1.19634	32.1197	31.8335	31.4654	32.7439	32.8918	32.791	31.6865	31.6165	31.5244	32.6439	32.7003	32.1221	0	0	0	0	0	0	0	0	0	0	0	0	0	1	0	0	0	0	0	0	0	0
Carbamoyl-phosphate synthase [ammonia], mitochondrial	CPS1	P31327	P31327	7		0.884308	0.0533965	0.0259072	1.01812	28.1979	28.7672	28.4814	28.0107	28.2635	28.1272	28.0854	28.1722	28.3779	28.89	27.9855	28.1815	0	0	1	0	1	0	0	0	0	0	0	0	0	0	0	0	0	0	0	0	0	0
Ribonucleoside-diphosphate reductase subunit M2	RRM2	P31350	P31350	11		0.991934	0.00351718	0.00290801	1.00202	26.7332	27.3584	26.1475	27.3012	27.1114	26.4239	n. def.	26.5277	26.2995	27.2473	26.9274	27.2134	0	1	0	0	0	0	0	0	0	0	0	0	0	0	0	0	0	0	0	0	0	0
Syndecan-4	SDC4	P31431	P31431	5		0.0207063	1.6839	-0.629372	0.646458	28.2521	28.6096	28.3389	28.0827	27.5752	27.8361	29.3406	28.6776	29.037	28.0835	28.651	28.681	0	0	0	1	0	1	0	0	0	0	0	0	0	0	1	0	1	0	0	0	0	0
Nucleolysin TIA-1 isoform p40	TIA1	P31483	P31483	10		0.399482	0.398503	0.217294	1.16255	27.1956	27.7462	27.0011	27.3901	27.8064	27.7708	27.0371	26.9702	26.8343	28.2177	27.3651	27.1822	0	1	1	0	0	0	0	0	0	0	0	0	0	0	0	0	0	0	0	0	0	0
DnaJ homolog subfamily A member 1	DNAJA1	P31689;REV__Q5VTR2	P31689	15		0.321942	0.492222	-0.362842	0.777631	28.8091	28.1033	28.5843	29.3391	29.2789	29.5727	28.5377	28.9255	28.76	30.0679	29.6384	29.935	0	1	1	1	1	0	0	0	0	0	0	1	0	0	0	0	0	0	0	0	0	1
3-hydroxyisobutyrate dehydrogenase, mitochondrial	HIBADH	P31937	P31937	22		0.513994	0.289042	0.23308	1.17534	31.9522	32.041	32.0205	31.1889	31.1043	31.0159	31.7844	31.9683	32.0576	30.6436	30.7365	30.7339	0	0	0	0	1	0	0	0	0	0	0	0	0	0	0	0	0	0	0	0	0	0
Bifunctional purine biosynthesis protein PURH;Phosphoribosylaminoimidazolecarboxamide formyltransferase;IMP cyclohydrolase	ATIC	P31939	P31939	46		0.772568	0.112063	0.090353	1.06463	33.0725	33.1568	33.0932	33.9404	33.9963	33.944	33.0802	32.8018	32.8811	33.9621	33.9423	33.9938	0	0	0	0	0	0	0	0	0	0	0	0	0	1	0	0	0	0	0	0	0	0
Heterogeneous nuclear ribonucleoprotein H3	HNRNPH3	P31942	P31942	12		0.943442	0.0252849	0.0116968	1.00814	29.3719	29.4415	29.3526	29.5728	29.5836	29.6795	29.2115	29.0127	29.3158	29.6628	29.7167	30.0121	0	0	1	0	0	0	0	0	0	0	0	0	0	0	0	0	0	0	0	0	0	0
Heterogeneous nuclear ribonucleoprotein H;Heterogeneous nuclear ribonucleoprotein H, N-terminally processed	HNRNPH1	P31943;Q9NQA5	P31943	23		0.899211	0.0461383	0.0737886	1.05248	28.8275	29.5074	28.9474	30.5816	30.1519	30.4668	28.7359	28.6408	28.4876	30.4898	30.8024	30.8836	0	0	1	0	0	0	0	0	0	0	0	0	0	0	0	0	0	0	0	0	0	0
14-3-3 protein beta/alpha;14-3-3 protein beta/alpha, N-terminally processed	YWHAB	P31946	P31946	20		0.546539	0.262379	-0.267895	0.830531	33.4062	31.2806	33.6823	34.0753	33.4965	33.6335	33.1142	33.2888	33.5751	33.9746	33.8437	33.3854	0	1	0	1	0	0	0	0	1	0	0	0	0	0	0	0	0	0	0	0	0	1
14-3-3 protein sigma	SFN	P31947	P31947	17		0.847061	0.0720855	-0.0858879	0.942204	32.5162	30.8131	32.6238	33.4841	33.2806	33.0358	32.4883	32.1815	32.303	33.2019	33.2107	32.8835	0	1	1	0	0	1	0	0	0	0	0	0	0	0	0	0	0	0	0	0	0	0
Stress-induced-phosphoprotein 1	STIP1	P31948	P31948	55		0.370554	0.431148	0.283111	1.21682	34.5034	34.5296	34.3258	35.0317	35.1582	35.1417	34.0879	33.8421	33.8306	35.1192	35.0703	35.0416	0	1	1	0	0	0	0	0	0	0	0	0	0	0	0	0	0	0	0	0	0	0
Protein S100-A11;Protein S100-A11, N-terminally processed	S100A11	P31949	P31949	8		0.474549	0.323719	0.247646	1.18727	34.402	34.6286	34.3785	33.5929	33.6558	33.3892	34.4595	34.1485	34.3659	33.2866	33.1671	33.1335	0	1	1	0	0	0	0	0	0	0	0	0	0	0	0	0	0	0	0	0	0	0
Neural cell adhesion molecule L1	L1CAM	P32004	P32004	45		0.828437	0.0817406	-0.366778	0.775513	32.9492	32.4802	32.208	27.599	27.7174	28.0194	33.1791	33.264	33.4764	27.175	28.3969	27.6823	0	0	0	1	0	0	0	0	0	0	0	0	0	0	1	0	1	0	0	0	0	0
Peroxiredoxin-2	PRDX2	P32119	P32119	23		0.940357	0.0267074	0.0360737	1.02532	32.8859	33.1249	33.1007	34.7054	34.7149	34.6363	32.9425	33.3303	33.3044	34.5475	34.4794	34.3475	0	1	0	0	0	0	0	0	0	0	0	0	0	0	0	0	0	0	0	0	0	0
Cytidine deaminase	CDA	P32320	P32320	5		0.879873	0.0555798	0.105795	1.07609	28.3264	28.9406	28.5411	30.7699	30.7751	30.5734	28.4104	28.4811	28.4927	30.5351	30.6894	30.683	0	0	0	0	0	0	0	0	0	0	0	0	0	1	0	0	0	0	0	0	0	0
Deoxycytidylate deaminase	DCTD	P32321	P32321	14		0.0864336	1.06332	0.447763	1.36392	30.3106	31.0239	30.1958	29.9383	30.0518	30.1226	30.2006	30.1323	30.2644	29.2857	29.4285	29.645	0	0	0	0	0	0	0	0	0	0	0	0	0	1	0	0	0	0	0	0	0	0
Pyrroline-5-carboxylate reductase 1, mitochondrial	PYCR1	P32322	P32322	14		0.171574	0.765549	-1.03185	0.489083	28.9458	28.2695	27.8544	26.5095	26.2995	26.3114	29.569	29.1244	28.9345	26.9075	27.4488	n. def.	0	0	0	0	1	0	0	0	0	0	0	0	0	0	0	0	0	0	0	0	0	0
Interferon-induced guanylate-binding protein 1	GBP1	P32455;P32456;Q9H0R5	P32455	8		0.0132584	1.87751	0.525187	1.43912	28.8426	28.556	28.248	28.9069	28.8886	28.9341	28.4932	28.4882	28.1221	28.1086	27.6287	28.3845	0	1	0	1	0	1	0	0	0	1	0	0	0	0	0	0	0	0	0	0	0	1
Cystathionine gamma-lyase	CTH	P32929	P32929	18		0.336452	0.473077	0.561585	1.47589	31.1897	31.6993	31.3769	32.7967	32.5979	32.4834	30.5826	30.3841	30.2173	32.4892	32.4681	32.633	0	1	0	0	0	0	0	0	0	0	0	0	0	0	0	0	0	0	0	0	0	0
60S ribosomal protein L9	RPL9	P32969	P32969	7		0.177926	0.749761	-0.34953	0.78484	28.1142	28.1244	28.071	28.9647	28.6613	28.9613	28.3825	28.6605	28.4935	29.3055	28.8219	29.33	0	0	0	0	0	0	0	0	0	0	0	0	0	1	0	0	0	0	0	0	0	0
CD70 antigen	CD70	P32970	P32970	6		0.337157	0.472167	-0.485367	0.714316	29.0596	27.9938	28.0807	27.4114	28.1422	28.0272	28.392	30.0284	29.2505	27.6753	27.6765	n. def.	0	0	0	1	0	0	0	0	0	0	0	0	0	0	1	0	0	1	0	0	0	0
Kinesin-1 heavy chain	KIF5B	P33176	P33176	47		0.777687	0.109195	-0.0982653	0.934156	30.1224	29.5648	29.9213	30.7169	30.7686	30.7033	29.5502	30.0284	29.8703	30.958	30.8823	31.0974	0	1	0	0	0	0	0	0	0	0	0	0	0	0	0	0	0	0	0	0	0	0
Cleavage stimulation factor subunit 2	CSTF2	P33240	P33240	24		0.706902	0.150641	0.0596085	1.04218	29.9288	29.9386	30.0342	30.2607	30.4813	30.1232	29.7851	29.7587	29.8623	30.4756	30.1535	30.374	0	0	1	0	0	0	0	0	0	0	0	0	0	0	0	0	0	0	0	0	0	0
Deoxyuridine 5-triphosphate nucleotidohydrolase, mitochondrial	DUT	P33316	P33316	15		0.588864	0.229985	0.229905	1.17276	32.2348	31.4657	31.9603	33.019	33.3702	33.1996	31.8776	31.8578	31.4954	33.1494	32.8179	32.6721	0	0	1	0	1	0	0	0	0	0	0	0	0	0	0	0	0	0	0	0	0	0
Protein S100-A3	S100A3	P33764	P33764	5		0.663052	0.178452	-0.272127	0.828098	27.709	28.479	29.0445	n. def.	27.4226	n. def.	28.1863	29.1759	29.1589	n. def.	27.2226	n. def.	0	1	0	0	0	0	0	0	0	0	0	0	0	0	0	0	0	0	0	0	0	0
Mannosyl-oligosaccharide 1,2-alpha-mannosidase IA	MAN1A1	P33908	P33908	31		0.638659	0.194731	-0.158376	0.896033	31.8348	31.7337	31.9602	31.5884	31.5407	31.0612	32.5537	32.2668	32.3739	31.5596	31.2086	30.7068	0	0	0	1	0	0	0	0	0	1	0	0	0	0	1	0	0	1	0	0	0	0
DNA replication licensing factor MCM4	MCM4	P33991	P33991	31		0.704308	0.152237	-0.225721	0.855168	29.4732	28.2051	29.57	31.0707	30.8423	30.7611	29.4548	29.4507	29.3196	31.0688	30.9487	31.0341	0	0	1	0	0	0	0	0	0	0	0	0	0	0	0	0	0	0	0	0	0	0
DNA replication licensing factor MCM5	MCM5	P33992	P33992	21		0.343182	0.464475	-0.734193	0.601154	28.5967	26.0775	28.5124	29.8441	29.8236	29.8801	28.7038	28.5988	28.4094	30.4751	30.4303	30.5221	1	1	1	0	0	0	0	0	0	0	0	0	0	0	0	0	0	0	0	0	0	0
DNA replication licensing factor MCM7	MCM7	P33993	P33993	22		0.557383	0.253847	-0.619252	0.651008	26.2817	26.3223	26.2732	29.089	29.625	29.4108	26.6606	26.6003	27.0992	30.0189	30.2008	30.1377	0	0	1	0	0	0	0	0	0	0	0	0	0	0	0	0	0	0	0	0	0	0
N-acetylgalactosamine-6-sulfatase	GALNS	P34059	P34059	19		0.587733	0.23082	-0.270297	0.829149	29.7792	29.1416	30.0431	28.73	29.0075	28.7217	30.0952	30.7064	30.5236	28.4721	28.6903	28.5572	0	0	0	0	0	0	1	0	0	0	0	0	0	0	0	0	0	0	0	0	0	0
Ribonuclease 4	RNASE4	P34096	P34096	6		0.144063	0.841448	0.998381	1.99776	n. def.	26.965	26.9078	29.1701	29.0947	28.248	26.6321	26.4941	25.8192	28.5801	27.4598	27.487	0	0	0	0	0	1	0	0	0	0	0	0	0	0	0	0	0	0	0	0	0	0
Serine hydroxymethyltransferase, cytosolic	SHMT1	P34896	P34896	18		0.821597	0.0853413	-0.19356	0.874445	27.04	27.1989	26.9153	29.7489	29.4025	29.5343	27.5295	27.2738	26.684	30.2188	29.8553	29.4397	0	1	0	0	0	0	0	0	0	0	0	0	0	0	0	0	0	0	0	0	0	0
Serine hydroxymethyltransferase, mitochondrial	SHMT2	P34897	P34897	36		0.906422	0.0426694	0.0515022	1.03634	32.8523	33.4581	32.8163	32.0388	31.6669	31.5586	33.0596	33.0918	32.8414	31.7049	31.5827	31.8015	0	1	1	1	1	0	0	0	0	0	0	0	0	0	0	0	0	0	0	0	0	1
Heat shock 70 kDa protein 4	HSPA4	P34932;REV__Q3KQV9	P34932	68		0.918704	0.0368246	-0.0304209	0.979135	34.3851	34.1502	34.2485	35.2697	35.1792	35.1085	34.2505	34.3381	34.3321	35.2223	35.2462	35.1345	0	1	0	0	0	0	0	0	0	0	0	0	0	0	0	0	0	0	0	0	0	0
Mannose-6-phosphate isomerase	MPI	P34949	P34949	16		0.991822	0.0035663	-0.0073204	0.994939	28.1627	29.664	28.5778	30.7152	30.6425	30.9438	28.9726	28.3645	28.7406	30.7072	30.8758	31.0893	0	1	0	0	0	0	0	0	0	0	0	0	0	0	0	0	0	0	0	0	0	0
Glypican-1;Secreted glypican-1	GPC1	P35052	P35052	26		0.445421	0.351229	-0.640873	0.641325	31.1811	31.9154	31.6438	29.6241	29.2687	29.4717	32.7918	32.4644	32.5136	29.6112	29.6575	29.9116	0	0	0	1	0	1	0	1	0	0	0	0	0	0	0	1	0	0	0	0	0	0
Profilin-2	PFN2	P35080	P35080	8		0.00364544	2.43825	0.46853	1.3837	30.5185	31.2599	30.7427	30.9306	31.0153	30.8208	30.5088	30.5052	30.5994	30.4513	30.1565	30.2553	0	1	0	0	0	0	0	0	0	0	0	0	0	0	0	0	0	0	0	0	0	0
Catenin alpha-1	CTNNA1	P35221;REV__Q9P2T0;REV__Q9NR96;Q9UI47	P35221	38		0.234776	0.629346	-0.285432	0.820496	30.8127	30.9873	30.78	30.1928	29.8898	29.7399	30.8456	30.8118	30.7752	30.6054	30.4139	30.6633	0	1	0	1	0	0	0	0	0	0	0	0	0	0	0	0	0	0	0	0	0	1
Catenin beta-1	CTNNB1	P35222	P35222	28		0.415322	0.381615	-0.602937	0.658412	30.3675	30.7228	30.5555	27.8575	27.5843	27.8393	30.5892	30.3326	30.4811	29.4019	28.6657	29.0741	0	1	1	1	0	0	0	0	0	0	0	0	0	0	0	0	0	0	0	0	0	1
Serpin B6	SERPINB6	P35237	P35237	24		0.0586209	1.23195	0.202713	1.15086	32.5365	32.7241	32.4471	32.1664	32.2399	32.262	32.2632	32.2187	32.3351	32.1419	32.0919	32.1088	0	1	0	0	0	0	0	0	0	0	0	0	0	0	0	0	0	0	0	0	0	0
Merlin	NF2	P35240	P35240	9		0.0414498	1.38248	0.197506	1.14671	26.8157	26.6792	26.5846	26.3716	26.6648	26.6047	n. def.	26.6161	26.412	26.4568	26.3249	26.3032	0	1	1	1	0	0	0	0	0	0	0	0	0	0	0	0	0	0	0	0	0	1
Radixin	RDX	P35241;REV__Q92752	P35241	51		0.00162708	2.78859	0.334993	1.26137	32.1121	31.9813	31.79	31.7853	31.781	31.9363	31.7534	31.4917	31.4693	31.7204	31.473	31.4683	0	1	0	1	0	0	0	0	0	0	0	0	0	0	0	0	0	0	0	0	0	1
Replication protein A 14 kDa subunit	RPA3	P35244	P35244	11		0.883626	0.0537315	-0.0538006	0.963395	29.8342	29.8549	29.8919	30.9427	30.7877	30.7915	29.9739	29.7886	29.6035	31.1497	31.0663	30.8436	0	0	1	0	0	0	0	0	0	0	0	0	0	0	0	0	0	0	0	0	0	0
60S ribosomal protein L22	RPL22	P35268;Q6P5R6	P35268	6		0.0907795	1.04201	-0.403257	0.756149	30.0432	29.5966	29.9758	29.143	29.0581	29.0403	29.7512	29.7831	29.6969	30.3596	29.7033	29.9825	0	0	0	0	0	0	0	0	0	0	0	0	0	1	0	0	0	0	0	0	0	0
General transcription factor IIF subunit 1	GTF2F1	P35269	P35269	14		0.736598	0.132769	-0.102649	0.931321	29.4642	29.5181	29.5934	28.3129	28.0563	28.6413	29.4675	29.0126	29.2026	28.7508	28.9137	28.855	0	0	1	0	0	0	0	0	0	0	0	0	0	0	0	0	0	0	0	0	0	0
Sepiapterin reductase	SPR	P35270	P35270	12		0.858825	0.0660952	-0.0505822	0.965547	28.4962	29.6367	28.8527	28.4472	28.1773	27.9291	29.0394	29.0047	28.5975	28.2732	28.5431	28.3848	0	1	0	0	0	0	0	0	0	0	0	0	0	0	0	0	0	0	0	0	0	0
Thrombospondin-2	THBS2	P35442	P35442	19		0.153927	0.812685	-0.84298	0.557491	26.1639	26.3902	n. def.	27.518	27.8015	27.8984	n. def.	n. def.	27.019	27.8267	28.5047	28.6391	0	0	0	0	0	0	0	0	0	0	0	0	0	1	0	0	0	0	0	0	0	0
Cystathionine beta-synthase	CBS	P35520	P35520	35		0.440808	0.355751	0.516523	1.4305	30.9718	31.1757	30.8874	32.5142	32.673	32.5355	30.6284	29.9777	29.7271	32.6715	32.4696	32.1842	0	1	1	0	0	0	0	0	0	0	0	0	0	0	0	0	0	0	0	0	0	0
Fibrillin-1	FBN1	P35555	P35555	63		0.69732	0.156568	0.358146	1.28178	31.5271	30.6521	31.5549	29.6279	29.3438	29.2462	30.9862	32.2057	31.8118	28.3384	28.5423	27.9187	0	0	0	0	0	1	0	0	0	0	0	0	0	0	0	0	0	0	0	0	0	0
Glycogen debranching enzyme;4-alpha-glucanotransferase;Amylo-alpha-1,6-glucosidase	AGL	P35573	P35573	56		0.819175	0.0866234	-0.103513	0.930764	29.471	30.0022	29.5394	30.8891	30.845	30.4925	29.539	29.518	29.4928	31.3232	31.0214	30.966	0	1	0	0	0	0	0	0	0	0	0	0	0	0	0	0	0	0	0	0	0	0
Myosin-9	MYH9	P35579;P12883;P13535;Q9UKX3;Q9Y623;P13533;P12882;P11055;Q9UKX2	P35579	157		0.429234	0.367305	-0.331772	0.79456	35.7385	34.7296	35.3399	34.3904	34.12	34.2164	35.4373	35.8371	35.9503	34.5067	34.4645	34.3294	0	1	0	0	0	0	0	0	0	0	0	0	0	0	0	0	0	0	0	0	0	0
Myosin-10	MYH10	P35580	P35580	56		0.330691	0.480577	-0.327314	0.797019	28.568	27.8561	28.3378	29.4902	28.6763	28.6768	28.2024	28.7329	28.531	29.5171	29.6878	28.898	0	0	0	0	0	0	0	0	0	0	0	0	0	1	0	0	0	0	0	0	0	0
Tyrosine-protein kinase receptor Tie-1	TIE1	P35590	P35590	11		0.937669	0.0279506	-0.014891	0.989731	27.9502	28.0825	28.2533	27.6877	27.7625	27.6608	28.5996	28.0204	27.8385	27.4446	27.7044	27.8789	0	0	0	1	0	0	0	0	0	0	0	0	0	0	1	0	1	0	0	0	0	0
Coatomer subunit beta	COPB2	P35606	P35606	45		0.0778683	1.10864	-0.130003	0.913829	31.6668	31.5242	31.6265	31.7866	31.5566	31.5638	31.5384	31.7847	31.7355	31.8775	31.6836	31.8848	1	1	0	1	0	0	0	0	0	1	0	0	0	0	0	0	0	0	0	0	0	1
Alpha-adducin	ADD1	P35611	P35611	20		0.265892	0.575294	-0.28112	0.822952	28.5472	28.6167	28.5646	27.813	27.6705	27.4366	28.6598	28.7027	28.451	28.1515	28.1481	28.2223	0	1	0	1	0	0	0	0	0	0	0	0	0	0	0	0	0	0	0	0	0	1
Basigin	BSG	P35613	P35613	6		0.352063	0.45338	0.376694	1.29836	28.6866	29.1268	28.6903	30.039	30.0409	29.8966	28.3283	28.2039	28.7937	29.6057	29.6366	29.6519	0	0	0	1	0	0	0	0	1	0	0	0	0	0	1	0	1	0	0	0	0	0
RNA-binding protein FUS	FUS	P35637	P35637	12		0.191699	0.71738	0.486862	1.40139	31.2831	31.4173	31.1316	32.5279	32.4604	32.5661	31.0364	30.7388	31.1311	31.7998	31.9504	31.8087	0	0	1	0	0	0	0	0	0	0	0	0	0	0	0	0	0	0	0	0	0	0
Nuclear pore complex protein Nup214	NUP214	P35658	P35658	36		0.0238661	1.62222	0.237398	1.17886	29.3968	29.8503	29.7801	29.668	29.5736	29.3276	29.4176	29.3367	29.386	29.3991	29.2354	29.3971	0	0	1	0	0	0	0	0	0	0	0	0	0	0	0	0	0	0	0	0	0	0
Protein DEK	DEK	P35659	P35659	13		0.218111	0.661322	-0.449296	0.7324	28.5689	28.9	28.5806	27.9318	27.8087	27.9815	28.9358	27.9657	28.1348	29.29	28.3664	29.7748	0	0	1	0	0	0	0	0	0	0	0	0	0	0	0	0	0	0	0	0	0	0
Glutaredoxin-1	GLRX	P35754	P35754	5		0.116332	0.934302	0.15342	1.1122	29.3287	29.6904	29.4448	29.4013	29.2211	29.2807	29.3313	29.3518	29.3731	29.1521	29.233	29.0052	0	1	0	0	0	0	0	0	0	0	0	0	0	0	0	0	0	0	0	0	0	0
Protein phosphatase 1A	PPM1A	P35813	P35813	14		0.446668	0.350016	-0.152762	0.899526	28.1294	28.2623	27.9607	28.155	28.5777	28.1548	27.9533	28.0569	27.9499	28.5516	28.9041	28.7408	1	1	1	1	0	0	0	0	0	0	0	0	0	0	0	0	0	0	0	0	0	1
Keratin, type II cytoskeletal 2 epidermal	KRT2	P35908	P35908	62		0.903611	0.0440186	-0.0550582	0.962556	26.7725	26.7438	27.6453	27.7182	29.1976	28.7573	28.319	27.4323	27.4099	27.6742	28.1079	28.2219	0	0	0	0	0	0	0	0	0	0	0	0	0	1	0	0	0	0	0	0	0	0
26S protease regulatory subunit 7	PSMC2	P35998	P35998	32		0.488566	0.311077	-0.303462	0.810306	30.3487	29.4115	30.2419	31.4124	31.2569	31.4384	30.2033	30.5417	30.5301	31.5947	31.4724	31.5885	0	1	0	0	0	0	0	0	0	0	0	0	0	0	0	0	0	0	0	0	0	0
ADP-ribosylation factor-like protein 3	ARL3	P36405	P36405	10		0.607237	0.216642	-0.0806923	0.945604	28.5045	28.3896	28.7765	28.8294	28.535	28.4798	28.49	28.8676	28.8006	29.078	28.6238	28.139	0	1	1	1	0	0	0	0	0	1	0	0	0	0	0	0	0	0	0	0	0	1
Dual specificity mitogen-activated protein kinase kinase 2	MAP2K2	P36507;O60928	P36507	21		0.0183173	1.73714	-0.31587	0.803366	28.187	27.9173	28.6067	28.1569	28.2237	27.988	28.6231	28.5456	28.3164	28.6364	28.4862	28.3672	0	1	0	1	0	0	0	0	0	0	0	0	0	0	0	0	0	0	0	0	0	1
V-type proton ATPase subunit E 1	ATP6V1E1	P36543;Q96A05	P36543	8		0.167404	0.776234	-0.238963	0.847354	27.9929	28.1575	27.7783	28.4986	28.2212	28.0512	28.1541	28.0555	28.23	28.9278	28.4333	28.3328	0	0	0	0	0	0	0	0	0	0	0	0	0	1	0	0	0	0	0	0	0	0
Oxygen-dependent coproporphyrinogen-III oxidase, mitochondrial	CPOX	P36551	P36551	21		0.299839	0.523111	0.208518	1.1555	30.9783	31.1092	30.6072	30.7209	30.6349	30.513	31.0024	30.9173	30.8349	30.2089	30.1915	30.1573	0	0	0	0	1	0	0	0	0	0	0	0	0	0	0	0	0	0	0	0	0	0
60S ribosomal protein L4	RPL4	P36578	P36578	11		0.126977	0.896275	-0.216271	0.860787	28.8563	28.2536	28.9839	28.821	28.854	28.6357	28.8948	29.0856	28.6082	29.0435	28.9841	29.0859	0	0	0	0	0	0	0	0	0	0	0	0	0	1	0	0	0	0	0	0	0	0
7,8-dihydro-8-oxoguanine triphosphatase	NUDT1	P36639	P36639	8		0.28019	0.552547	0.201513	1.1499	29.6505	30.4229	29.6405	29.7223	29.5521	29.3423	29.8399	29.2078	29.3468	29.5545	29.4893	29.6832	1	1	1	0	1	0	0	0	0	0	0	0	0	0	0	0	0	0	0	0	0	0
Lon protease homolog, mitochondrial	LONP1	P36776	P36776	39		0.709046	0.149325	0.169051	1.12432	31.6162	31.8682	31.7216	30.5769	30.1998	30.3145	31.6932	31.4796	31.527	30.163	30.0769	30.3432	0	0	0	0	1	0	0	0	0	0	0	0	0	0	0	0	0	0	0	0	0	0
Phosphoglucomutase-1	PGM1	P36871	P36871	38		0.262419	0.581005	0.251252	1.19024	32.0937	32.4267	32.024	32.6932	32.679	32.578	31.9081	31.7027	31.739	32.4481	32.5604	32.6288	0	1	0	0	0	0	0	0	0	0	0	0	0	0	0	0	0	0	0	0	0	0
Serine/threonine-protein phosphatase PP1-gamma catalytic subunit	PPP1CC	P36873	P36873	19		0.896284	0.0475542	0.0310907	1.02178	26.7085	26.5238	26.7959	27.1395	27.4749	27.2356	26.7714	26.5989	26.4103	27.5539	27.3443	27.0128	0	1	1	0	1	0	0	0	0	0	0	0	0	0	0	0	0	0	0	0	0	0
Guanine nucleotide-binding protein-like 1	GNL1	P36915	P36915	13		0.506291	0.2956	-0.212619	0.862969	27.3185	28.1986	27.7501	26.5962	n. def.	27.0089	27.4391	27.5346	27.006	27.9435	27.505	28.0943	0	0	0	0	0	0	0	0	0	0	0	0	0	1	0	0	0	0	0	0	0	0
Pigment epithelium-derived factor	SERPINF1	P36955;CON__Q95121	P36955	17		0.692625	0.159502	-0.300591	0.81192	29.4806	29.4671	29.3361	32.2473	32.0668	31.7649	30.3099	29.6227	30.239	32.211	32.1206	31.6631	0	0	0	0	0	1	0	0	1	0	0	0	0	0	0	0	0	0	0	0	0	0
Dihydrolipoyllysine-residue succinyltransferase component of 2-oxoglutarate dehydrogenase complex, mitochondrial	DLST	P36957	P36957	13		0.233255	0.63217	0.39463	1.31461	30.6217	30.4582	30.4328	30.1416	29.8692	30.1501	30.7013	30.2525	30.5902	29.1187	29.2736	29.3696	0	0	1	0	1	0	0	0	0	0	0	0	0	0	0	0	0	0	0	0	0	0
Signal recognition particle 14 kDa protein	SRP14	P37108	P37108	5		0.0212353	1.67294	-0.56856	0.674289	28.9589	28.5191	29.0307	29.3127	29.2255	29.1055	29.2166	29.2258	29.228	30.1917	29.7751	29.9266	0	1	0	0	0	0	0	0	0	0	0	0	0	0	0	0	0	0	0	0	0	0
Hippocalcin-like protein 1	HPCAL1	P37235;P84074;P61601	P37235	12		0.0872969	1.059	0.332605	1.25928	28.7487	29.0986	28.7096	28.1424	28.4058	28.1923	28.3962	28.4343	28.4084	27.9339	28.0505	28.0784	0	0	0	1	0	0	0	0	0	0	0	0	0	0	0	0	0	0	0	0	0	1
Transgelin-2	TAGLN2	P37802;Q9UI15	P37802	23		0.410632	0.386547	0.182559	1.13489	34.8501	35.4449	35.0718	34.3726	34.397	34.3297	34.8548	34.8229	34.6425	34.4102	34.2308	34.4096	0	0	0	0	0	0	0	0	0	0	0	0	0	1	0	0	0	0	0	0	0	0
Transaldolase	TALDO1	P37837	P37837	27		0.0227193	1.64361	0.312645	1.24198	34.011	34.0868	33.6932	34.0326	34.0873	34.0839	33.7226	33.2283	33.6782	33.7304	33.8758	33.8836	0	1	0	0	0	0	0	0	0	0	0	0	0	0	0	0	0	0	0	0	0	0
Electron transfer flavoprotein subunit beta	ETFB	P38117	P38117	13		0.669611	0.174178	-0.240462	0.846474	29.7308	30.0353	30.002	28.1536	28.2936	28.2115	30.2857	30.1391	30.1032	28.5636	28.248	28.5298	0	0	0	0	1	0	0	0	0	0	0	0	0	0	0	0	0	0	0	0	0	0
RNA-binding motif protein, X chromosome;RNA-binding motif protein, X chromosome, N-terminally processed	RBMX	P38159;O75526;Q8N7X1	P38159	31		0.846103	0.072577	0.0354045	1.02484	32.1684	31.9956	31.7075	31.9446	32.4477	32.332	31.864	31.5951	31.8819	32.2236	32.3042	32.5146	0	0	1	0	0	0	0	0	0	0	0	0	0	0	0	0	0	0	0	0	0	0
Coilin	COIL	P38432	P38432	3		0.942996	0.0254901	0.0143024	1.00996	25.5327	n. def.	25.8983	n. def.	25.2533	25.3027	n. def.	25.6026	25.6144	25.7437	25.0159	25.4358	0	0	1	0	0	0	0	0	0	0	0	0	0	0	0	0	0	0	0	0	0	0
Lysosomal acid lipase/cholesteryl ester hydrolase	LIPA	P38571	P38571	12		0.581656	0.235334	-0.230754	0.85219	30.7964	29.7939	30.6745	29.9933	29.7972	29.6636	29.8354	31.6993	31.191	29.7877	29.7591	29.831	0	0	0	0	0	0	1	0	0	0	0	0	0	0	0	0	0	0	0	0	0	0
V-type proton ATPase catalytic subunit A	ATP6V1A	P38606	P38606	39		0.311976	0.505879	-0.239441	0.847074	30.79	30.8904	30.9019	31.6282	31.5681	31.5693	30.9492	31.3178	31.2009	31.9854	31.7095	31.6216	0	1	0	0	0	0	0	0	0	0	0	0	0	0	0	0	0	0	0	0	0	0
Stress-70 protein, mitochondrial	HSPA9	P38646	P38646	46		0.731295	0.135907	0.0996927	1.07155	34.0307	33.7365	34.1628	33.207	33.3462	33.2162	34.0062	34.0289	34.0015	32.949	32.9468	33.1689	0	0	1	0	1	0	0	0	0	0	0	0	0	0	0	0	0	0	0	0	0	0
Eukaryotic initiation factor 4A-III;Eukaryotic initiation factor 4A-III, N-terminally processed	EIF4A3	P38919	P38919	28		0.719242	0.143125	-0.122661	0.918492	30.508	30.2712	29.929	31.3908	31.3998	31.3049	30.5746	30.5408	30.3703	31.5377	31.396	31.1203	0	1	1	0	0	0	0	0	0	0	0	0	0	0	0	0	0	0	0	0	0	0
40S ribosomal protein S19	RPS19	P39019	P39019	10		0.238561	0.6224	-0.318982	0.801635	30.1348	28.9629	29.9935	29.754	29.832	30.1432	29.9452	30.7146	30.347	30.4044	29.7944	29.5289	0	0	1	0	0	0	0	0	0	0	0	0	0	0	0	0	0	0	0	0	0	0
Collagen alpha-1(XVIII) chain;Endostatin	COL18A1	P39060	P39060	3		0.318075	0.49747	-0.358737	0.779847	25.4928	26.5871	25.7269	25.5191	25.5314	25.3973	26.1961	26.3755	26.5537	n. def.	25.1461	n. def.	0	0	0	0	0	1	0	0	0	0	0	0	0	0	0	0	0	0	0	0	0	0
Acidic leucine-rich nuclear phosphoprotein 32 family member A	ANP32A	P39687;O43423;O95626	P39687	18		0.40064	0.397246	-0.402623	0.756482	33.0323	33.2817	33.1381	31.261	31.244	31.6158	33.1594	32.0763	32.9476	32.7314	31.9261	33.148	0	1	1	0	0	0	0	0	0	0	0	1	0	0	0	0	0	0	0	0	0	0
Flap endonuclease 1	FEN1	P39748	P39748	20		0.793596	0.100401	-0.0947215	0.936453	31.0666	31.8654	30.2007	31.8426	31.8249	31.8627	31.2963	30.9285	31.0243	32.1817	31.9759	31.8246	0	0	1	0	1	0	0	0	0	0	0	0	0	0	0	0	0	0	0	0	0	0
Macrophage-capping protein	CAPG	P40121	P40121	21		0.523238	0.281301	-0.137742	0.908941	32.7653	32.8479	32.5157	32.3083	32.3237	32.1661	33.0791	33.0584	32.8928	32.1255	32.3345	32.263	0	1	1	0	0	0	0	0	1	0	0	0	0	0	0	0	0	0	0	0	0	0
Adenylyl cyclase-associated protein 2	CAP2	P40123	P40123	20		0.902181	0.0447064	-0.0177151	0.987796	29.2517	29.2544	29.1573	28.8156	28.9426	28.8636	29.3091	29.0939	29.4547	28.7159	28.9937	28.8242	0	0	0	1	0	0	0	0	0	0	0	0	0	0	0	0	0	0	0	0	0	1
Interleukin-6 receptor subunit beta	IL6ST	P40189	P40189	10		0.28738	0.541543	0.281529	1.21548	28.1255	28.0048	27.9153	27.1669	27.1409	27.3144	27.5977	27.7867	27.3911	26.6499	27.0397	27.5136	0	0	0	1	0	1	0	0	0	0	0	0	0	0	1	0	1	0	0	0	0	0
Alpha-taxilin	TXLNA	P40222;Q8N3L3	P40222	27		0.920198	0.0361189	-0.15546	0.897846	26.6592	27.6271	28.0861	31.1271	31.5213	31.282	n. def.	26.6688	26.2255	31.7784	31.0309	31.9926	0	0	0	0	0	0	0	0	0	0	0	0	0	1	0	0	0	0	0	0	0	0
T-complex protein 1 subunit zeta	CCT6A	P40227	P40227	32		0.635233	0.197067	-0.167487	0.890392	32.8001	32.536	32.6829	33.5343	33.7242	33.7124	32.5501	33.1106	32.7544	33.8136	34.1772	33.5887	0	1	0	0	0	0	0	0	0	0	0	0	0	0	0	0	0	0	0	0	0	0
Nicotinamide N-methyltransferase	NNMT	P40261	P40261	13		0.526394	0.278689	0.272391	1.20781	30.1542	31.5832	30.2628	29.6161	29.4048	29.386	30.7026	29.942	30.1827	29.3379	29.1835	29.4242	0	1	0	0	0	0	0	0	0	0	0	0	0	0	0	0	0	0	0	0	0	0
Signal transducer and activator of transcription 3	STAT3	P40763	P40763	12		0.211145	0.675418	-0.336973	0.791701	27.129	27.6896	27.9135	27.1574	26.6048	26.8303	27.8631	27.8748	27.8657	27.3914	27.0082	27.3432	0	1	1	0	0	0	0	0	0	0	0	0	0	0	0	0	0	0	0	0	0	0
Ubiquitin carboxyl-terminal hydrolase 8	USP8	P40818	P40818	16		0.672881	0.172062	-0.0900539	0.939488	27.6581	27.3526	27.6016	27.8466	27.9517	28.0493	27.278	27.6769	27.4155	28.1213	28.17	28.3383	0	1	1	1	0	0	0	1	0	0	0	0	0	0	0	0	0	0	0	0	0	1
Peroxisomal biogenesis factor 19	PEX19	P40855	P40855	9		0.879027	0.0559976	-0.0370213	0.974665	26.9536	26.2557	26.7619	26.5296	26.8329	27.0961	26.6539	26.1381	26.5118	27.5254	27.1725	26.6503	0	1	0	1	0	0	0	0	0	0	0	0	0	0	0	0	0	0	0	0	0	1
Malate dehydrogenase, cytoplasmic	MDH1	P40925	P40925	23		0.523718	0.280903	0.143934	1.10491	33.781	33.8875	33.6703	34.4075	34.3023	34.3929	33.6822	33.3311	33.6858	34.2938	34.3001	34.2849	0	1	0	0	0	0	0	0	0	0	0	0	0	0	0	0	0	0	0	0	0	0
Malate dehydrogenase, mitochondrial	MDH2	P40926	P40926	25		0.343644	0.463891	0.24035	1.18128	35.9687	35.9702	35.9201	35.5287	35.6127	35.5308	35.8584	36.1224	36.0406	34.9921	34.935	35.1408	0	0	0	0	1	0	0	0	0	0	0	0	0	0	0	0	0	0	0	0	0	0
Eukaryotic translation initiation factor 2 subunit 3;Putative eukaryotic translation initiation factor 2 subunit 3-like protein	EIF2S3;EIF2S3L	P41091;Q2VIR3	P41091;Q2VIR3	20		0.435034	0.361477	-0.186193	0.878922	31.8269	31.953	31.4842	32.0975	31.8869	31.7584	31.5354	31.7073	31.4184	32.5498	32.4861	32.4271	0	0	0	0	0	0	0	0	0	0	0	0	0	1	0	0	0	0	0	0	0	0
Eukaryotic translation initiation factor 2D	EIF2D	P41214	P41214	9		0.370103	0.431677	-0.195712	0.873142	25.6368	27.0401	26.4404	26.7004	26.8941	26.4064	26.773	26.6987	26.7027	26.5194	26.7439	26.8547	0	1	0	0	0	0	0	0	0	0	0	0	0	0	0	0	0	0	0	0	0	0
Protein BUD31 homolog	BUD31	P41223	P41223	8		0.905307	0.0432041	0.0298583	1.02091	26.9345	27.1142	26.6051	27.1473	27.118	27.5707	26.5664	26.6259	26.6823	27.292	27.2988	27.8454	0	0	1	0	0	0	0	0	0	0	0	0	0	0	0	0	0	0	0	0	0	0
N-alpha-acetyltransferase 10	NAA10	P41227;Q9BSU3	P41227	13		0.880578	0.0552322	0.0326468	1.02289	30.5034	30.5815	30.5207	30.8452	30.8132	30.8271	30.4446	30.1167	30.0863	31.0885	31.1405	31.0186	0	1	1	0	0	0	0	0	0	0	0	0	0	0	0	0	0	0	0	0	0	0
Protein phosphatase inhibitor 2;Protein phosphatase inhibitor 2-like protein 3	PPP1R2;PPP1R2P3	P41236;Q6NXS1	P41236;Q6NXS1	10		0.0210751	1.67623	-0.638309	0.642466	28.9932	27.7615	28.8379	28.3621	28.7348	28.7994	29.0523	29.1065	28.7807	29.5785	29.7018	29.0989	0	0	0	0	0	0	0	0	0	0	0	0	0	1	0	0	0	0	0	0	0	0
Tyrosine-protein kinase CSK	CSK	P41240;P42679	P41240	20		0.792875	0.100795	-0.0835708	0.943719	28.775	28.7888	28.5462	29.8786	29.7373	29.6343	28.934	28.9692	28.7646	29.9653	29.602	29.6266	0	1	0	1	0	0	0	0	0	0	0	0	0	0	0	0	0	0	0	0	0	1
Glycine--tRNA ligase	GARS	P41250	P41250	54		0.0154099	1.8122	0.45633	1.37205	35.1743	35.5191	35.0785	35.2096	35.1288	35.1904	35.1224	34.4333	34.2865	34.7201	34.8685	35.1319	0	1	0	0	1	1	0	0	0	0	0	0	0	0	0	0	0	0	0	0	0	0
Isoleucine--tRNA ligase, cytoplasmic	IARS	P41252	P41252	67		0.918939	0.0367132	-0.0350548	0.975995	32.1694	31.8774	32.1684	33.1479	33.0059	33.0631	31.9507	32.2024	32.0408	33.2586	33.0894	33.1006	1	1	0	0	0	0	0	0	0	0	0	0	0	0	0	0	0	0	0	0	0	0
Eukaryotic translation initiation factor 1	EIF1	P41567	P41567	9		0.709314	0.149161	0.115621	1.08344	28.516	28.794	28.8252	29.0608	29.0294	28.5516	27.907	28.3345	27.9374	29.2871	29.4402	29.1771	0	0	0	0	0	0	0	0	0	0	0	0	0	1	0	0	0	0	0	0	0	0
Beta-centractin	ACTR1B	P42025	P42025	16		0.985192	0.00647898	0.00379244	1.00263	26.7512	27.5637	27.1407	27.4702	26.9398	27.1167	27.5315	26.8773	27.6751	26.6901	27.0648	27.121	0	1	0	0	0	0	0	0	0	0	0	0	0	0	0	0	0	0	0	0	0	0
Enoyl-CoA delta isomerase 1, mitochondrial	ECI1	P42126	P42126	13		0.018999	1.72127	0.446599	1.36282	30.6893	30.9184	30.2961	30.2381	30.3687	30.4068	30.0366	30.0677	30.5937	29.8334	29.8757	29.8308	0	0	0	0	1	0	0	0	0	0	0	0	0	0	0	0	0	0	0	0	0	0
Lamina-associated polypeptide 2, isoform alpha;Thymopoietin;Thymopentin	TMPO	P42166	P42166	24		0.49666	0.303941	0.419993	1.33792	26.6826	n. def.	26.7704	28.0335	28.1806	28.2349	25.6426	26.3863	26.5235	28.1923	28.1141	28.1038	0	0	1	0	0	0	0	0	0	0	0	0	0	0	0	0	0	0	0	0	0	0
Lamina-associated polypeptide 2, isoforms beta/gamma;Thymopoietin;Thymopentin	TMPO	P42167	P42167	16		0.565625	0.247472	-0.0963638	0.935388	26.8704	n. def.	27.0745	27.1882	26.7811	26.8596	n. def.	26.7542	26.7653	27.4309	26.9689	27.3363	0	1	1	1	0	0	0	0	0	0	0	0	0	0	1	0	0	1	0	0	0	0
Signal transducer and activator of transcription 1-alpha/beta	STAT1	P42224	P42224	21		0.937279	0.0281309	-0.00829887	0.994264	29.1348	29.0112	28.5386	28.9531	28.8133	28.7119	28.7736	28.9269	28.7378	28.7914	28.8988	29.0842	0	1	1	0	0	0	0	0	0	0	0	0	0	0	0	0	0	0	0	0	0	0
Superkiller viralicidic activity 2-like 2	SKIV2L2	P42285;REV__P0CJ87;REV__Q9UBX2;REV__P0CJ90;REV__P0CJ89;REV__P0CJ88;REV__P0CJ86;REV__P0CJ85;REV__O94887	P42285	51		0.62544	0.203814	0.132606	1.09627	30.9593	31.1407	30.7958	31.3479	31.1341	31.2558	30.5407	30.4587	30.2822	31.7138	31.423	31.4196	0	0	1	0	0	0	0	0	0	0	0	0	0	0	0	0	0	0	0	0	0	0
Epidermal growth factor receptor substrate 15	EPS15	P42566	P42566	23		0.652237	0.185595	-0.0512282	0.965114	29.64	29.9655	29.947	29.6135	29.334	29.4573	29.6905	29.8188	29.7347	29.69	29.5604	29.7703	0	1	0	1	0	0	0	1	0	0	0	0	0	0	0	0	0	0	0	0	0	1
Caspase-3;Caspase-3 subunit p17;Caspase-3 subunit p12	CASP3	P42574	P42574	16		0.225883	0.646117	0.127941	1.09273	29.2428	29.5826	29.1594	29.5924	29.6326	29.4137	29.4196	29.3225	29.302	29.4906	29.2173	29.1039	0	1	0	0	0	0	0	0	0	0	0	0	0	0	0	0	0	0	0	0	0	0
Leucine-rich PPR motif-containing protein, mitochondrial	LRPPRC	P42704;Q96B77;Q5JPH6	P42704	57		0.664294	0.17764	-0.209223	0.865003	30.6268	30.8325	30.7916	29.3896	29.161	29.0542	30.9894	30.7481	30.8492	29.2907	29.4809	29.7527	0	0	1	1	1	0	0	0	0	0	0	0	0	0	0	0	0	0	0	0	0	1
3-ketoacyl-CoA thiolase, mitochondrial	ACAA2	P42765	P42765	24		0.934228	0.0295472	-0.0279614	0.980805	31.5953	31.7031	31.622	30.6868	30.3496	30.5336	31.4576	31.6595	31.6013	30.6066	30.5437	30.7895	0	0	0	0	1	0	0	0	0	0	0	0	0	0	0	0	0	0	0	0	0	0
Lysosomal Pro-X carboxypeptidase	PRCP	P42785	P42785	20		0.935185	0.0291023	-0.0222613	0.984688	32.1306	31.5937	32.3768	32.1428	32.0478	31.657	32.1049	32.7593	32.6082	31.7045	31.5768	31.3284	0	0	0	0	0	0	1	0	0	0	0	0	0	0	0	0	0	0	0	0	0	0
Huntingtin	HTT	P42858	P42858	8		0.165245	0.781871	-0.395935	0.759997	n. def.	25.242	25.4219	25.8704	25.7558	25.7326	25.6872	n. def.	25.2538	26.4202	26.4488	26.1924	0	1	1	0	0	0	0	1	0	0	0	0	0	0	0	0	0	0	0	0	0	0
Endothelin-converting enzyme 1	ECE1	P42892	P42892	15		0.307388	0.512313	0.42574	1.34326	28.167	28.8582	27.7618	27.1272	27.3842	27.433	28.0677	27.5921	28.3197	26.6761	26.8688	26.6525	0	0	0	1	0	0	0	0	0	0	0	0	0	0	1	0	0	1	0	0	0	0
Platelet-activating factor acetylhydrolase IB subunit alpha	PAFAH1B1	P43034	P43034	26		0.674748	0.170858	-0.0706749	0.952192	32.6725	32.4702	32.3445	32.8422	32.6889	32.5853	32.3849	32.2864	32.374	32.8886	33.0509	33.0429	0	1	1	1	0	0	0	0	0	0	0	0	0	0	0	0	0	0	0	0	0	1
Matrin-3	MATR3	P43243	P43243	21		0.1566	0.80521	-0.241471	0.845882	30.9116	31.0291	30.9328	30.7956	30.6904	30.8761	30.9087	30.6757	30.8291	31.5837	31.2105	31.4766	0	0	1	0	0	0	0	0	0	0	0	0	0	0	0	0	0	0	0	0	0	0
DNA mismatch repair protein Msh2	MSH2	P43246	P43246	26		0.821348	0.0854726	0.185547	1.13725	27.3073	28.1972	28.1093	29.4026	29.1387	28.9244	25.3078	27.3752	28.053	29.8812	29.6215	29.7276	0	0	1	0	0	0	0	0	0	0	0	0	0	0	0	0	0	0	0	0	0	0
Biotinidase	BTD	P43251	P43251	14		0.477479	0.321046	-0.281073	0.822979	31.3758	30.801	31.6724	30.4732	30.3792	30.193	31.6623	31.9244	31.6533	30.4903	30.5346	30.3159	0	0	0	0	0	1	0	0	0	0	0	0	0	0	0	0	0	0	0	0	0	0
Ran-specific GTPase-activating protein	RANBP1	P43487	P43487	11		0.976151	0.0104831	0.0102501	1.00713	32.5477	32.4489	32.2128	33.2583	33.1673	33.1281	32.3883	32.0343	32.0814	33.4309	33.4872	33.2795	0	0	0	0	0	0	0	0	0	0	0	0	0	1	0	0	0	0	0	0	0	0
Nicotinamide phosphoribosyltransferase	NAMPT	P43490	P43490	33		0.0009985	3.00065	0.448851	1.36495	34.0121	34.1617	33.804	33.9432	33.9052	33.8734	33.7382	33.7266	33.565	33.2741	33.3802	33.3224	0	1	1	0	0	1	0	0	0	0	0	0	0	0	0	0	0	0	0	0	0	0
26S protease regulatory subunit 6B	PSMC4	P43686	P43686	26		0.52393	0.280727	-0.311659	0.805715	30.2279	29.678	30.2674	31.5735	31.4283	31.4861	30.1488	30.4934	30.4041	31.874	31.7851	31.8257	0	1	1	0	0	0	0	0	0	0	0	0	0	0	0	0	0	0	0	0	0	0
Peptidyl-prolyl cis-trans isomerase C	PPIC	P45877	P45877	7		0.467277	0.330425	-0.320601	0.800736	30.3245	30.7611	30.6343	29.7703	29.4018	29.6141	31.3656	31.1646	31.0108	29.9073	29.4202	29.5612	0	1	0	0	0	0	0	0	0	0	0	0	0	0	0	0	0	0	0	0	0	0
Chromobox protein homolog 5	CBX5	P45973	P45973	11		0.306853	0.513069	-0.234018	0.850264	29.5711	29.1551	29.7208	28.6295	28.8469	28.6766	29.5744	29.2105	28.9318	29.2549	29.3852	29.6473	0	0	1	0	0	0	0	0	0	0	0	0	0	0	0	0	0	0	0	0	0	0
Ubiquitin carboxyl-terminal hydrolase 5	USP5	P45974	P45974	44		0.462097	0.335267	-0.0691408	0.953206	31.4978	31.1495	31.704	31.6795	31.5167	31.5811	31.5243	31.5511	31.5766	31.7778	31.5346	31.5791	0	0	0	0	0	0	0	0	0	0	0	0	0	1	0	0	0	0	0	0	0	0
Mitogen-activated protein kinase 9;Mitogen-activated protein kinase 10	MAPK9;MAPK10	P45984;P53779	P45984;P53779	6		0.361308	0.442123	-0.214376	0.861919	n. def.	25.2283	n. def.	25.8954	25.8676	25.584	n. def.	n. def.	25.4056	25.9723	26.0373	26.0176	0	1	1	0	0	0	0	0	0	0	0	0	0	0	0	0	0	0	0	0	0	0
Antigen KI-67	MKI67	P46013	P46013	50		0.984739	0.00667895	0.0159817	1.01114	28.47	26.2691	28.5426	29.9015	30.2733	30.1691	27.342	28.2676	27.8083	30.4516	29.9751	29.6852	0	0	1	0	0	0	0	0	0	0	0	0	0	0	0	0	0	0	0	0	0	0
Ran GTPase-activating protein 1	RANGAP1	P46060	P46060	28		0.18311	0.737288	-0.536101	0.689632	30.9788	30.9282	31.2179	29.4248	29.1961	29.6767	30.8885	30.7077	30.7414	30.6409	30.581	31.0797	0	1	1	0	0	0	0	0	0	0	0	0	0	0	0	0	0	0	0	0	0	0
ATP-dependent DNA helicase Q1	RECQL	P46063	P46063	29		0.923918	0.0343668	-0.0163552	0.988727	30.6115	30.5913	30.7113	31.0235	30.8298	30.7811	30.4083	30.5095	30.3827	31.1568	31.0887	31.1005	0	0	1	0	0	0	0	0	0	0	0	0	0	0	0	0	0	0	0	0	0	0
Probable 28S rRNA (cytosine(4447)-C(5))-methyltransferase	NOP2	P46087	P46087	19		0.422226	0.374455	-0.146129	0.903672	29.829	28.8148	29.5828	29.5369	29.4895	29.5031	29.604	29.454	29.213	29.9845	29.7333	29.644	0	0	1	0	0	0	0	0	0	0	0	0	0	0	0	0	0	0	0	0	0	0
Transcriptional regulator ATRX	ATRX	P46100	P46100	8		0.00367329	2.43495	-0.63777	0.642706	24.9465	n. def.	25.1453	24.6925	24.7908	n. def.	25.2298	25.536	25.6385	25.9466	25.5901	25.2482	0	0	1	0	0	0	0	0	0	0	0	0	0	0	0	0	0	0	0	0	0	0
Adapter molecule crk	CRK	P46108	P46108	21		5.9499e-06	5.22549	0.501681	1.41586	31.7108	31.9337	31.8444	31.9429	31.9998	31.9992	31.2568	31.3707	31.4062	31.4316	31.427	31.5285	0	1	0	1	0	0	0	0	0	0	0	0	0	0	0	0	0	0	0	0	0	1
Crk-like protein	CRKL	P46109	P46109	17		0.401207	0.396632	0.240479	1.18139	30.9719	31.1287	30.8145	31.6624	31.7886	31.6369	30.6517	30.5837	30.599	31.5619	31.5047	31.6589	0	0	0	0	0	0	0	0	0	0	0	0	0	1	0	0	0	0	0	0	0	0
Large proline-rich protein BAG6	BAG6	P46379	P46379	26		0.769832	0.113604	-0.0636009	0.956873	29.7851	29.6436	29.6707	30.5234	30.4189	30.3392	29.6923	30.0922	29.7958	30.4584	30.3781	30.3456	1	1	1	0	0	1	0	0	0	0	0	0	0	0	0	0	0	0	0	0	0	0
Vesicle-fusing ATPase	NSF	P46459	P46459	28		0.706107	0.151129	-0.142134	0.906178	28.2904	28.7681	28.6275	29.6005	29.3876	29.5608	28.5629	28.3547	28.72	29.7328	29.7805	29.9368	0	1	0	0	0	0	0	0	0	0	0	0	0	0	0	0	0	0	0	0	0	0
Lys-63-specific deubiquitinase BRCC36	BRCC3	P46736	P46736	10		0.665576	0.176802	-0.0911655	0.938764	28.4295	28.3916	28.2643	28.8082	28.795	28.8356	28.0892	28.4199	28.4585	28.8326	29.2624	29.0086	0	1	1	0	0	0	0	0	0	0	0	0	0	0	0	0	0	0	0	0	0	0
60S ribosomal protein L5	RPL5	P46777	P46777	16		0.000599028	3.22255	-0.69758	0.616605	30.4756	30.2772	30.3195	30.0409	29.678	30.1823	30.4813	30.7612	30.9753	31.0429	30.9464	30.9517	0	1	1	0	0	0	0	0	0	0	0	0	0	0	0	0	0	0	0	0	0	0
40S ribosomal protein S9	RPS9	P46781	P46781	11		0.000661243	3.17964	-0.543605	0.686055	27.7308	28.1683	27.4681	27.7525	27.5472	27.5917	28.1379	28.1209	28.3937	28.3307	28.2095	28.3274	0	1	0	0	0	0	0	0	0	0	0	0	0	0	0	0	0	0	0	0	0	0
40S ribosomal protein S5;40S ribosomal protein S5, N-terminally processed	RPS5	P46782	P46782	9		0.00551251	2.25865	-0.554958	0.680677	28.6601	28.3412	28.4188	29.2171	28.5531	28.6396	28.8931	29.2635	29.0498	29.4424	29.0555	29.4553	0	0	0	0	0	0	0	0	0	0	0	0	0	1	0	0	0	0	0	0	0	0
40S ribosomal protein S10	RPS10	P46783;Q9NQ39	P46783	12		0.579321	0.237081	-0.18652	0.878723	30.084	28.7977	29.687	30.2654	30.458	30.9697	29.8423	30.3604	29.9265	30.4415	30.5695	30.2406	0	1	1	0	0	0	0	0	0	0	0	0	0	0	0	0	0	0	0	0	0	0
Microtubule-associated protein 1B;MAP1B heavy chain;MAP1 light chain LC1	MAP1B	P46821;P78559	P46821	82		0.0336272	1.47331	0.320473	1.24874	31.8557	32.3511	32.2199	31.8564	31.6226	31.6389	31.6676	31.475	31.4588	31.6885	31.6455	31.6865	0	1	0	0	0	0	0	0	0	0	0	0	0	0	0	0	0	0	0	0	0	0
Glucosamine-6-phosphate isomerase 1	GNPDA1	P46926	P46926	18		0.903886	0.0438863	0.0121816	1.00848	31.4394	31.3474	31.2104	31.5604	31.0591	31.2107	31.1762	31.5581	31.3476	31.3547	31.1504	31.1673	0	1	0	0	0	0	0	0	0	0	0	0	0	0	0	0	0	0	0	0	0	0
Yorkie homolog	YAP1	P46937	P46937	6		0.427551	0.369012	0.117757	1.08505	27.3562	27.7874	27.2249	27.6191	27.5002	27.1081	27.7417	27.1027	27.3922	27.2159	27.335	27.1019	0	1	1	0	0	0	0	0	0	0	0	0	0	0	0	0	0	0	0	0	0	0
Utrophin	UTRN	P46939	P46939	13		0.828865	0.0815163	-0.049921	0.965989	26.5354	27.3333	27.1322	26.2909	26.4624	26.4545	26.3825	26.2948	27.125	27.003	27.0124	26.6905	0	1	0	1	0	0	0	0	0	0	0	0	0	0	0	0	0	0	0	0	0	1
Ras GTPase-activating-like protein IQGAP1	IQGAP1	P46940;Q86VI3	P46940	105		0.722075	0.141418	0.0652593	1.04627	34.4016	34.5747	34.4462	34.0252	33.8017	33.7732	34.2032	34.4126	34.3692	33.8557	33.7892	34.0013	0	1	1	1	0	0	0	0	0	0	0	0	0	0	0	0	0	0	0	0	0	1
Glycogenin-1	GYG1	P46976	P46976	11		0.406636	0.390794	0.137783	1.10021	29.6461	29.6131	29.6806	29.852	30.0267	29.7512	29.3983	29.2494	29.2909	29.7761	30.079	29.9495	0	0	0	0	0	0	0	0	0	0	0	0	0	1	0	0	0	0	0	0	0	0
F-actin-capping protein subunit alpha-2	CAPZA2	P47755	P47755	16		0.924114	0.0342744	0.0184631	1.01288	31.7685	32.3028	31.658	31.4452	31.2782	31.1878	31.6464	31.9087	31.6916	31.4537	31.5786	31.2507	0	0	0	0	0	0	0	0	0	0	0	0	0	1	0	0	0	0	0	0	0	0
F-actin-capping protein subunit beta	CAPZB	P47756	P47756	20		0.037373	1.42744	0.254284	1.19274	33.156	33.6545	33.2629	33.2062	33.0116	32.956	33.0314	33.0304	32.9223	32.9941	32.8409	32.9024	0	1	0	0	0	0	0	0	0	0	0	0	0	0	0	0	0	0	0	0	0	0
Eukaryotic translation initiation factor 1A, X-chromosomal;Eukaryotic translation initiation factor 1A, Y-chromosomal	EIF1AX;EIF1AY	P47813;O14602	P47813;O14602	10		0.491539	0.308442	-0.267564	0.830721	31.156	31.6299	31.4297	30.8444	30.4279	30.8942	30.6538	30.4829	30.6547	32.1122	31.9643	32.1195	0	0	0	0	0	0	0	0	0	0	0	0	0	1	0	0	0	0	0	0	0	0
Glutamine--tRNA ligase	QARS	P47897	P47897	54		0.828174	0.0818786	-0.0497176	0.966125	31.9735	31.6811	32.0548	32.6118	32.5729	32.4838	31.8713	32.0708	31.8512	32.713	32.5868	32.5832	1	1	0	0	0	0	0	0	0	0	0	0	0	0	0	0	0	0	0	0	0	0
60S ribosomal protein L29	RPL29	P47914	P47914	4		0.182588	0.738527	-0.298178	0.813279	29.8353	29.3804	29.8004	29.177	29.6198	29.9851	29.7265	29.3158	29.7177	30.3694	30.2293	30.2284	0	0	0	0	0	0	0	0	0	0	0	0	0	1	0	0	0	0	0	0	0	0
Prolyl endopeptidase	PREP	P48147	P48147	44		0.135811	0.867065	0.245572	1.18556	31.5376	32.1981	31.6328	32.1059	32.1158	32.1526	31.7017	31.493	31.3948	31.9058	31.8	31.974	0	1	0	0	0	0	0	0	0	0	0	0	0	0	0	0	0	0	0	0	0	0
NADP-dependent malic enzyme	ME1	P48163	P48163	32		0.298117	0.525614	0.18797	1.13916	31.6116	31.9988	31.4148	32.1091	31.9894	31.9478	31.5377	31.3035	31.2936	31.9844	31.9708	31.8537	0	1	0	0	0	0	0	0	0	0	0	0	0	0	0	0	0	0	0	0	0	0
Iron-responsive element-binding protein 2	IREB2	P48200	P48200	10		0.707398	0.150336	0.100605	1.07222	26.612	27.6094	n. def.	26.6464	26.3706	26.4677	26.5843	26.7061	n. def.	26.7595	n. def.	26.5125	0	1	0	0	0	0	0	0	0	0	0	0	0	0	0	0	0	0	0	0	0	0
Coatomer subunit delta	ARCN1	P48444	P48444	38		0.955801	0.0196323	0.00948715	1.0066	32.822	33.0821	32.7601	32.3375	32.3392	32.212	32.7872	32.7797	32.78	32.4227	32.3566	32.3697	0	1	0	1	0	0	0	0	0	1	0	0	0	0	0	0	0	0	0	0	0	1
Glutamate--cysteine ligase catalytic subunit	GCLC	P48506	P48506	24		0.769721	0.113667	0.118941	1.08594	28.9282	29.09	28.7101	29.767	29.8942	29.8627	28.7117	28.3813	28.4703	29.9549	30.0388	29.9815	0	0	0	0	0	0	0	0	0	0	0	0	0	1	0	0	0	0	0	0	0	0
Glutamate--cysteine ligase regulatory subunit	GCLM	P48507	P48507	8		0.0394375	1.40409	0.42824	1.34559	28.9525	29.0216	28.6088	29.0327	29.3433	28.9772	28.4066	28.2148	28.1675	28.5655	28.9278	29.0844	0	0	0	0	0	0	0	0	0	0	0	0	0	1	0	0	0	0	0	0	0	0
26S proteasome non-ATPase regulatory subunit 8	PSMD8	P48556	P48556	12		0.86605	0.0624572	-0.0500304	0.965916	29.0305	28.4059	28.9141	29.4275	29.6475	29.636	28.3991	28.8912	29.1929	29.808	29.5272	29.5432	0	0	0	0	0	0	0	0	0	0	0	0	0	1	0	0	0	0	0	0	0	0
Protein PRRC2A	PRRC2A	P48634	P48634	33		0.922793	0.0348957	0.022459	1.01569	29.2922	28.9785	29.1643	29.6785	29.8465	29.824	29.1812	29.0153	29.0141	29.8382	29.7361	29.8643	0	1	1	0	0	0	0	0	0	0	0	0	0	0	0	0	0	0	0	0	0	0
Glutathione synthetase	GSS	P48637	P48637	29		0.28471	0.545597	0.221166	1.16568	32.0996	32.1116	31.9286	32.5584	32.7608	32.7175	31.788	31.8342	31.9551	32.3377	32.4791	32.4553	0	0	0	0	0	0	0	0	0	0	0	0	0	1	0	0	0	0	0	0	0	0
T-complex protein 1 subunit epsilon	CCT5	P48643	P48643	41		0.750018	0.124928	-0.118231	0.921316	33.6352	33.3272	33.4593	34.3757	34.4557	34.4856	33.2615	33.7247	33.3755	34.6494	34.8325	34.6044	0	1	0	0	0	0	0	0	0	0	0	0	0	0	0	0	0	0	0	0	0	0
Heat shock 70 kDa protein 13	HSPA13	P48723	P48723	19		0.338433	0.470527	0.195232	1.14491	31.7009	31.2714	31.8521	32.2149	32.27	32.1594	31.3243	31.4953	31.6353	31.8321	31.9715	32.0389	0	0	0	0	0	0	0	0	0	0	0	1	0	0	0	0	0	0	0	0	0	0
Casein kinase I isoform alpha	CSNK1A1	P48729;Q8N752	P48729	5		0.201882	0.694903	0.564954	1.47934	25.9725	25.8538	25.7063	27.1978	27.3152	27.0007	25.4693	25.2873	25.2941	26.113	26.6799	26.813	0	1	1	0	0	0	0	0	0	0	0	0	0	0	0	0	0	0	0	0	0	0
Phosphatidylinositol transfer protein beta isoform	PITPNB	P48739	P48739	24		0.737979	0.131956	-0.0502014	0.965801	31.9084	31.956	31.6962	32.2219	32.218	32.028	31.8503	31.7981	31.7157	32.3112	32.2952	32.3592	0	1	0	0	0	0	0	0	0	1	0	0	0	0	0	0	0	0	0	0	0	0
Paxillin	PXN	P49023	P49023	11		0.989379	0.00463719	0.00302238	1.0021	26.803	27.6148	27.1975	26.3509	n. def.	26.7371	26.6565	27.0634	27.223	26.657	26.9802	27.0457	0	1	0	0	0	0	0	0	0	0	0	0	0	0	0	0	0	0	0	0	0	0
4-trimethylaminobutyraldehyde dehydrogenase	ALDH9A1	P49189	P49189	28		0.639046	0.194468	0.12717	1.09215	31.4222	31.6536	31.1787	32.3223	32.2157	32.2534	31.4698	31.2072	31.3394	32.1432	32.0614	32.0618	1	1	0	0	0	0	0	0	0	0	0	0	0	0	0	0	0	0	0	0	0	0
Ribose-5-phosphate isomerase	RPIA	P49247	P49247	9		0.0886551	1.0523	0.345187	1.27032	29.0126	28.876	28.7683	29.3548	29.329	29.3086	28.4924	28.539	28.2901	28.9774	29.1395	29.1398	0	0	0	0	0	0	0	0	0	0	0	0	0	1	0	0	0	0	0	0	0	0
Nuclear autoantigenic sperm protein	NASP	P49321	P49321	46		0.972985	0.0118941	-0.0164579	0.988657	33.0596	32.5151	32.958	34.1717	33.9698	34.0531	32.8056	32.5183	32.5661	34.3659	34.1823	34.3879	0	1	1	0	0	0	0	0	0	0	0	0	0	0	0	0	0	0	0	0	0	0
Fatty acid synthase;[Acyl-carrier-protein] S-acetyltransferase;[Acyl-carrier-protein] S-malonyltransferase;3-oxoacyl-[acyl-carrier-protein] synthase;3-oxoacyl-[acyl-carrier-protein] reductase;3-hydroxyacyl-[acyl-carrier-protein] dehydratase;Enoyl-[acyl-carrier-protein] reductase;Oleoyl-[acyl-carrier-protein] hydrolase	FASN	P49327	P49327	142		0.535689	0.271088	-0.168923	0.889506	34.8136	35.0709	34.6863	35.7129	35.7076	35.6523	35.0909	35.1759	34.8901	35.8422	35.8367	35.8214	0	1	0	0	0	0	0	0	1	0	0	0	0	0	0	0	0	0	0	0	0	0
Protein farnesyltransferase/geranylgeranyltransferase type-1 subunit alpha	FNTA	P49354	P49354	14		0.723732	0.140422	-0.112303	0.92511	28.3442	28.2283	28.3256	29.2236	29.1743	29.2741	28.4349	28.4111	28.2536	29.4068	29.3415	29.3961	0	0	0	0	0	0	0	0	0	0	0	0	0	1	0	0	0	0	0	0	0	0
Deoxyhypusine synthase	DHPS	P49366	P49366	15		0.18375	0.735774	0.295385	1.22721	28.8228	29.4256	28.6447	28.2232	28.2182	28.1814	28.3863	28.3227	28.2268	28.489	28.1745	28.1442	0	0	0	0	0	0	0	0	0	0	0	0	0	1	0	0	0	0	0	0	0	0
T-complex protein 1 subunit gamma	CCT3	P49368	P49368	42		0.616783	0.209868	-0.197224	0.872227	32.9742	32.6789	32.6336	33.8451	33.8794	33.931	32.6357	33.3109	32.8648	34.0687	34.3768	33.8686	0	1	0	0	0	0	0	0	0	0	0	0	0	0	0	0	0	0	0	0	0	0
Beta-arrestin-1	ARRB1	P49407;P10523	P49407	8		0.915582	0.0383028	-0.0184511	0.987292	27.2714	27.2714	27.2322	27.1652	27.3421	27.2254	27.3607	27.7777	27.7239	26.9725	26.883	26.9007	0	1	1	1	0	0	0	0	0	0	0	0	0	0	0	0	0	0	0	0	0	1
Elongation factor Tu, mitochondrial	TUFM	P49411	P49411	33		0.534356	0.272169	-0.288096	0.818982	31.5053	30.2753	31.5696	30.3198	30.429	30.5364	31.7973	32.0124	31.8679	30.1004	30.2104	30.3758	0	0	0	0	1	0	0	0	0	0	0	0	0	0	0	0	0	0	0	0	0	0
Alpha-aminoadipic semialdehyde dehydrogenase	ALDH7A1	P49419	P49419	17		0.734956	0.133739	-0.0678479	0.95406	28.9243	29.6903	29.044	29.6587	29.6707	29.5247	29.4075	29.0178	29.2028	29.6819	29.7819	29.828	1	1	1	0	1	0	0	0	0	0	0	0	0	0	0	0	0	0	0	0	0	0
Inositol polyphosphate 1-phosphatase	INPP1	P49441	P49441	4		0.503647	0.297874	0.1776	1.131	25.9542	26.3633	25.9392	26.7247	26.309	26.6613	25.5855	25.6251	n. def.	26.6959	26.4368	26.3952	0	0	0	0	0	0	0	0	0	0	0	0	0	1	0	0	0	0	0	0	0	0
Signal recognition particle 9 kDa protein	SRP9	P49458	P49458	7		0.464349	0.333155	-0.246833	0.842745	30.0849	28.6763	29.814	30.107	30.556	30.8486	29.9111	30.6	30.1641	30.4935	30.1095	30.2896	0	1	0	0	0	0	0	0	0	0	0	0	0	0	0	0	0	0	0	0	0	0
Ubiquitin-conjugating enzyme E2 A	UBE2A	P49459	P49459	6		0.442615	0.353974	-0.241147	0.846072	27.887	28.0785	28.1128	28.8017	28.6154	28.063	28.009	27.9808	27.7801	29.1594	28.9064	29.1697	0	0	0	0	0	0	0	0	0	0	0	0	0	1	0	0	0	0	0	0	0	0
Alanine--tRNA ligase, cytoplasmic	AARS	P49588	P49588	55		0.120732	0.918176	0.109706	1.07901	32.8178	32.7772	32.8756	32.8757	32.7886	32.7614	32.8531	32.556	32.4862	32.79	32.7333	32.8196	0	1	0	0	0	0	0	0	0	0	0	0	0	0	0	0	0	0	0	0	0	0
Cysteine--tRNA ligase, cytoplasmic	CARS	P49589	P49589	54		0.00133742	2.87373	0.444249	1.36061	32.7364	33.2626	32.9294	32.7777	32.7469	32.7694	32.545	32.2351	32.294	32.4212	32.4734	32.5883	0	1	0	0	0	0	0	0	0	0	0	0	0	0	0	0	0	0	0	0	0	0
Serine--tRNA ligase, cytoplasmic	SARS	P49591	P49591	30		0.518332	0.285392	-0.195516	0.873261	30.988	30.8259	30.8836	31.6928	31.711	31.5809	31.1621	30.9858	30.7461	32.0094	32.0358	31.9161	0	1	1	0	0	0	0	0	0	0	0	0	0	0	0	0	0	0	0	0	0	0
Protein phosphatase 1F	PPM1F	P49593	P49593	20		0.745031	0.127826	0.0399857	1.0281	30.6201	31.1494	30.4356	30.7542	30.6818	30.5568	30.6993	30.673	30.5926	30.8988	30.6854	30.4087	0	0	0	0	0	0	0	0	0	0	0	0	0	1	0	0	0	0	0	0	0	0
DNA primase large subunit	PRIM2	P49643	P49643	4		0.292569	0.533772	-0.377887	0.769564	24.4418	24.7734	25.0057	25.3508	25.8927	24.9819	n. def.	n. def.	24.7354	26.0134	25.3443	25.716	0	0	0	0	0	0	0	0	0	0	0	0	0	1	0	0	0	0	0	0	0	0
Proteasome subunit beta type-3	PSMB3	P49720	P49720	18		0.609586	0.214965	-0.0809069	0.945463	32.5101	32.3974	32.3792	31.9742	31.7345	31.7199	31.9742	32.2501	32.2597	32.3479	32.2073	32.1616	0	1	1	0	0	0	0	0	0	0	0	0	0	0	0	0	0	0	0	0	0	0
Proteasome subunit beta type-2	PSMB2	P49721	P49721	24		0.749978	0.124951	0.0306829	1.0215	32.639	32.5582	32.5034	32.5296	32.3398	32.3047	32.1016	32.3667	32.5069	32.6105	32.5461	32.5588	0	1	1	0	0	0	0	0	0	0	0	0	0	0	0	0	0	0	0	0	0	0
DNA replication licensing factor MCM2	MCM2	P49736	P49736	42		0.834508	0.0785697	-0.0738386	0.950107	30.2598	29.8621	30.1353	30.9448	31.0755	31.1687	30.3448	30.0866	29.856	31.162	31.3978	31.042	0	0	1	0	0	0	0	0	0	0	0	0	0	0	0	0	0	0	0	0	0	0
Thrombospondin-3	THBS3	P49746;P35443	P49746	24		0.502237	0.299091	-0.359868	0.779236	30.5899	29.8829	30.218	29.5187	29.3392	29.0978	30.5333	31.4748	31.3428	29.171	29.3841	28.8995	0	0	0	0	0	0	0	0	0	0	0	0	0	1	0	0	0	0	0	0	0	0
YLP motif-containing protein 1	YLPM1	P49750	P49750	19		0.303209	0.518258	-0.119863	0.920275	28.3728	27.7633	28.3114	28.5013	28.2047	28.2804	28.2492	28.3512	28.3815	28.4931	28.4205	28.2575	0	0	1	0	0	0	0	0	0	0	0	0	0	0	0	0	0	0	0	0	0	0
RNA-binding protein 25	RBM25	P49756	P49756	18		0.930606	0.0312342	-0.0225128	0.984516	29.9859	30.0545	29.8504	28.8706	29.2651	29.0885	30.0117	29.8109	29.6371	29.2434	29.0657	29.4813	0	1	1	0	0	0	0	0	0	0	0	0	0	0	0	0	0	0	0	0	0	0
Vascular endothelial growth factor C	VEGFC	P49767	P49767	17		0.675192	0.170573	-0.215281	0.861378	29.8009	30.096	29.8352	28.4285	28.3367	28.2203	30.0316	30.0214	30.1809	28.3005	28.4384	29.0363	0	0	0	0	0	1	0	0	0	0	0	0	0	0	0	0	0	0	0	0	0	0
Translation initiation factor eIF-2B subunit beta	EIF2B2	P49770	P49770	14		0.89266	0.0493137	-0.0506808	0.965481	28.3405	28.1303	28.5551	29.3585	29.1964	29.359	28.1269	28.5058	28.1856	29.8979	29.2182	29.3094	0	0	0	0	0	0	0	0	0	0	0	0	0	1	0	0	0	0	0	0	0	0
Histidine triad nucleotide-binding protein 1	HINT1	P49773	P49773	11		0.23984	0.620079	0.234796	1.17674	33.0587	33.2601	32.7478	33.419	33.3449	33.4695	32.6952	32.7581	32.5881	33.4449	33.4166	32.9884	0	1	1	0	0	0	0	0	0	0	0	0	0	0	0	0	0	0	0	0	0	0
Nuclear pore complex protein Nup153	NUP153	P49790	P49790	15		0.475527	0.322825	-0.112089	0.925247	27.0984	26.907	27.6707	27.4559	27.5742	27.2052	27.7877	27.3092	27.1577	27.557	27.4576	27.3148	0	0	1	1	0	0	0	0	0	0	0	0	0	0	0	0	0	0	0	0	0	1
E3 SUMO-protein ligase RanBP2	RANBP2	P49792	P49792	53		0.183919	0.735372	-0.111824	0.925417	30.2193	30.226	30.135	29.8782	29.9912	30.0272	30.0381	30.0643	30.3311	30.1371	30.2254	30.3518	0	0	1	1	0	0	0	0	0	0	0	0	0	0	0	0	0	0	0	0	0	1
Glycogen synthase kinase-3 alpha	GSK3A	P49840	P49840	12		0.897133	0.0471432	0.0421635	1.02966	26.7255	26.7737	26.2626	27.4726	27.6635	27.2582	26.2078	26.6998	26.9229	27.8563	27.3889	26.8275	0	0	0	0	0	0	0	0	0	0	0	0	0	1	0	0	0	0	0	0	0	0
Cytosolic purine 5-nucleotidase	NT5C2	P49902	P49902	13		0.967579	0.0143138	-0.0111895	0.992274	29.3544	29.5812	29.6704	28.8125	28.1842	28.4289	29.2577	29.0329	29.201	28.9535	28.6613	28.9923	0	1	0	0	0	0	0	0	0	0	0	0	0	0	0	0	0	0	0	0	0	0
Selenide, water dikinase 1	SEPHS1	P49903	P49903	13		0.65277	0.18524	0.0594454	1.04207	30.6614	30.7491	30.6054	31.1393	31.0423	30.9622	30.5477	30.7277	30.5706	31.1216	30.8855	30.9501	0	1	1	1	0	0	0	0	0	0	0	0	0	0	0	0	0	0	0	0	0	1
5-formyltetrahydrofolate cyclo-ligase	MTHFS	P49914	P49914	4		0.612149	0.213143	-0.187109	0.878364	26.5107	26.6909	26.3875	27.0558	27.2267	27.241	26.5575	26.5719	25.9998	27.3915	27.5831	28.1314	0	1	0	0	0	0	0	0	0	0	0	0	0	0	0	0	0	0	0	0	0	0
GMP synthase [glutamine-hydrolyzing]	GMPS	P49915	P49915	36		0.603019	0.219669	0.235126	1.17701	30.9323	31.4503	31.018	32.6038	32.4678	32.4481	31.0905	30.869	30.8028	32.3314	32.371	32.0448	0	1	0	0	0	0	0	0	0	0	0	0	0	0	0	0	0	0	0	0	0	0
Double-strand break repair protein MRE11A	MRE11A	P49959	P49959	16		0.102929	0.987464	-0.572252	0.672566	27.6174	27.4533	27.8108	28.1732	27.7131	28.2457	27.6842	27.8993	27.6935	29.0939	29.0162	29.0599	0	0	1	0	0	0	0	0	0	0	0	0	0	0	0	0	0	0	0	0	0	0
Histamine N-methyltransferase	HNMT	P50135	P50135	5		0.917297	0.0374898	0.0559936	1.03957	25.4544	26.3849	25.441	25.4012	n. def.	n. def.	26.5578	25.7586	26.382	n. def.	25.0774	24.296	0	1	0	0	0	0	0	0	0	0	0	0	0	0	0	0	0	0	0	0	0	0
Sulfotransferase 1A1;Sulfotransferase 1A2	SULT1A1;SULT1A2	P50225;P50226	P50225;P50226	10		0.0344057	1.46337	0.364082	1.28706	27.0798	28.0284	27.4296	27.2971	27.4836	27.4193	27.2632	27.1639	27.2738	26.7925	27.0592	27.0006	0	1	0	0	0	0	0	0	0	0	0	0	0	0	0	0	0	0	0	0	0	0
Matrix metalloproteinase-14	MMP14	P50281;P51511	P50281	18		0.571564	0.242935	0.264925	1.20157	31.6883	31.6306	31.62	30.1055	30.4372	30.1577	31.2069	31.488	31.4662	30.0048	29.9493	29.9347	0	1	0	1	0	0	0	0	1	0	0	0	0	0	1	0	1	0	0	0	0	0
Rab GDP dissociation inhibitor beta	GDI2	P50395	P50395	53		0.164284	0.784405	0.226191	1.16974	34.5589	34.6017	34.4338	35.0053	34.9774	34.8231	34.2612	34.2525	34.2361	34.7742	34.8083	34.7108	0	1	0	1	0	0	0	0	0	0	0	0	0	0	0	0	0	0	0	0	0	1
Serpin B8	SERPINB8	P50452;P50453	P50452	17		0.0804281	1.09459	0.832498	1.78077	29.4352	29.8346	29.3106	28.395	28.3558	28.2165	28.8116	28.7166	28.9089	27.3703	27.2667	27.4787	0	1	0	0	0	0	0	0	0	0	0	0	0	0	0	0	0	0	0	0	0	0
Serpin H1	SERPINH1	P50454	P50454	20		0.717489	0.144185	-0.157115	0.896817	32.0663	31.8703	32.0497	30.7025	30.7979	30.6557	32.0181	32.2595	32.3137	30.8912	30.7221	30.8806	0	0	0	0	0	0	0	0	0	0	0	1	0	0	0	0	0	0	0	0	0	0
Hsc70-interacting protein;Putative protein FAM10A5;Putative protein FAM10A4	ST13;ST13P5;ST13P4	P50502;Q8NFI4;Q8IZP2	P50502;Q8NFI4;Q8IZP2	14		0.172292	0.763736	-0.375242	0.770976	33.3059	33.2963	33.3278	32.4346	31.9997	32.2331	33.1615	33.1139	33.0871	33.2848	32.9314	33.27	0	1	0	0	0	0	0	0	0	0	0	0	0	0	0	0	0	0	0	0	0	0
Vasodilator-stimulated phosphoprotein	VASP	P50552	P50552	21		0.170054	0.769414	0.422265	1.34003	31.4345	31.5939	31.3497	30.4544	30.7187	30.6224	31.2415	31.0088	30.8802	29.9813	30.2223	30.306	0	1	0	1	0	0	0	0	0	0	0	0	0	0	0	0	0	0	0	0	0	1
Dynamin-2	DNM2	P50570	P50570	27		0.260528	0.584146	-0.470701	0.721614	27.7327	26.6713	28.2798	28.7187	28.9493	28.8561	28.5635	28.1053	28.3281	29.1696	28.8458	29.0198	0	1	0	1	0	0	0	0	0	0	0	0	0	0	0	0	0	0	0	0	0	1
Methionine aminopeptidase 2	METAP2	P50579	P50579	23		0.207426	0.683138	-0.439132	0.737578	29.4731	30.0006	29.4023	29.9043	29.7342	29.9068	29.6945	29.505	29.285	30.8342	30.8079	30.9295	0	1	0	0	0	0	0	0	0	0	0	0	0	0	0	0	0	0	0	0	0	0
Bis(5-nucleosyl)-tetraphosphatase [asymmetrical]	NUDT2	P50583	P50583	8		0.0309391	1.50949	0.339012	1.26489	28.8525	29.3801	29.0921	29.0835	29.3492	28.9784	29.0975	28.4189	28.6009	29.0177	28.8667	28.7	0	0	0	0	0	0	0	0	0	0	0	0	0	1	0	0	0	0	0	0	0	0
Cyclin-dependent kinase 7	CDK7	P50613	P50613	7		0.196677	0.706246	0.373575	1.29556	27.1341	27.3655	27.5983	26.7526	26.5086	26.7037	26.6141	27.1859	27.2498	26.599	26.1259	26.0465	0	1	1	0	0	0	0	0	0	0	0	0	0	0	0	0	0	0	0	0	0	0
Lipopolysaccharide-responsive and beige-like anchor protein	LRBA	P50851;Q8NFP9	P50851	23		0.519646	0.284292	-0.257149	0.83674	n. def.	27.5138	27.8941	28.7545	28.794	28.4931	27.8132	27.7937	28.2349	29.3374	29.1139	28.9892	0	0	0	1	0	0	1	0	0	1	0	1	1	0	1	0	0	0	0	0	0	1
Basal cell adhesion molecule	BCAM	P50895	P50895	11		0.226615	0.644711	0.380672	1.30195	26.7956	27.2607	26.8411	27.2564	27.4402	27.612	27.6297	26.9438	25.818	27.1421	26.3188	27.0696	0	0	0	1	0	0	0	0	0	0	0	0	0	0	1	0	1	0	0	0	0	0
Palmitoyl-protein thioesterase 1	PPT1	P50897	P50897	15		0.234986	0.628958	-0.310658	0.806274	31.0241	30.4787	30.8692	31.4067	31.4235	31.1854	31.5856	31.9506	31.841	31.0859	31.0178	30.7707	0	0	0	0	0	1	1	0	0	0	0	0	0	0	0	0	0	0	0	0	0	0
T-complex protein 1 subunit theta	CCT8	P50990	P50990	50		0.999445	0.000241044	-0.000204086	0.999859	34.2403	34.1077	34.1517	34.8216	34.9153	34.9397	33.8314	34.2702	33.9748	35.008	35.1592	34.934	0	1	0	0	0	0	0	0	0	0	0	0	0	0	0	0	0	0	0	0	0	0
T-complex protein 1 subunit delta	CCT4	P50991	P50991	36		0.935423	0.0289922	-0.030838	0.978852	32.8462	32.861	32.8289	33.7137	33.9356	33.9062	32.5418	33.1671	32.6432	33.91	34.3428	33.6718	0	1	0	0	0	0	0	0	1	0	0	0	0	0	0	0	0	0	0	0	0	0
Poly(A) polymerase alpha	PAPOLA	P51003;Q9NRJ5;Q9BWT3	P51003	23		0.0449397	1.34737	-0.522433	0.696197	28.5116	27.7375	28.3848	28.8196	28.8184	28.6334	28.6543	28.8026	28.7103	29.6968	29.1222	29.0538	0	1	1	0	0	0	0	0	0	0	0	0	0	0	0	0	0	0	0	0	0	0
Fragile X mental retardation syndrome-related protein 1	FXR1	P51114	P51114	12		0.102277	0.990222	0.290984	1.22347	27.0001	27.7538	27.4469	27.8001	28.1146	27.8139	27.5356	27.2636	27.3322	27.3485	27.4002	27.3033	0	1	0	0	0	0	0	0	0	0	0	0	0	0	0	0	0	0	0	0	0	0
Fragile X mental retardation syndrome-related protein 2	FXR2	P51116	P51116	7		0.466543	0.331108	0.277233	1.21187	27.1601	24.9894	26.3219	26.4844	26.6016	27.0901	26.6499	25.6663	25.7328	25.9462	26.5173	26.4718	0	1	0	0	0	0	0	0	0	0	0	0	0	0	0	0	0	0	0	0	0	0
Ras-related protein Rab-5C	RAB5C	P51148	P51148	8		0.105294	0.977596	-0.704604	0.613611	26.2213	26.0493	25.6137	26.7892	27.2139	27.3924	26.6004	26.7061	26.6179	27.7831	27.8386	27.9613	0	0	0	1	0	0	0	1	1	0	0	0	0	0	0	0	0	0	0	0	0	1
Ras-related protein Rab-7a	RAB7A	P51149;Q2WGJ9;Q9HC10	P51149	13		0.516023	0.287331	0.234275	1.17632	29.6508	29.6841	29.7383	30.6467	30.9871	30.8283	29.3269	29.7246	29.4772	30.5742	30.5142	30.5125	0	0	0	1	0	0	1	1	1	0	0	0	0	0	0	0	0	0	0	0	0	1
Dual specificity protein phosphatase 3	DUSP3	P51452	P51452	8		0.0482825	1.31621	0.193771	1.14375	29.8493	29.9164	29.7695	29.5551	29.457	29.469	29.4742	29.5446	29.5227	29.479	29.3571	29.476	0	0	1	0	0	0	0	0	0	0	0	0	0	0	0	0	0	0	0	0	0	0
Transcription activator BRG1	SMARCA4	P51532	P51532	14		0.473493	0.324687	-0.209927	0.864581	26.3773	25.2524	26.4257	25.4059	24.9964	25.9	26.2291	26.2749	25.995	25.4031	26.0567	25.6585	0	0	1	0	0	0	0	0	0	0	0	0	0	0	0	0	0	0	0	0	0	0
Galactokinase	GALK1	P51570	P51570	12		0.422179	0.374504	-0.645863	0.63911	25.4428	26.7199	25.776	27.7689	27.514	27.8449	25.6575	26.3414	26.2171	28.8292	28.7291	29.1674	0	0	0	0	0	0	0	0	0	0	0	0	0	1	0	0	0	0	0	0	0	0
Thiopurine S-methyltransferase	TPMT	P51580	P51580	11		0.0307501	1.51215	0.475314	1.39022	28.9264	29.531	28.8387	29.4561	29.4275	29.3542	28.7826	28.388	28.3149	29.1389	28.9477	29.11	0	1	0	0	0	0	0	0	0	0	0	0	0	0	0	0	0	0	0	0	0	0
Methyl-CpG-binding protein 2	MECP2	P51608	P51608	2		0.229988	0.638296	-0.304874	0.809513	25.8674	25.1323	25.216	25.5984	25.3932	26.0033	25.4341	25.7545	25.394	26.1334	26.6224	25.7015	0	0	1	0	0	0	0	0	0	0	0	0	0	0	0	0	0	0	0	0	0	0
Host cell factor 1;HCF N-terminal chain 1;HCF N-terminal chain 2;HCF N-terminal chain 3;HCF N-terminal chain 4;HCF N-terminal chain 5;HCF N-terminal chain 6;HCF C-terminal chain 1;HCF C-terminal chain 2;HCF C-terminal chain 3;HCF C-terminal chain 4;HCF C-terminal chain 5;HCF C-terminal chain 6	HCFC1	P51610;Q9Y5Z7	P51610	44		0.70446	0.152144	0.0932236	1.06675	31.1557	31.1765	31.2354	31.7497	31.9598	31.9144	31.1025	31.047	30.9628	31.837	31.8754	31.8076	0	1	1	0	0	0	0	0	0	0	0	0	0	0	0	0	0	0	0	0	0	0
Peroxisomal multifunctional enzyme type 2;(3R)-hydroxyacyl-CoA dehydrogenase;Enoyl-CoA hydratase 2	HSD17B4	P51659	P51659	6		0.530438	0.275365	-0.149712	0.90143	26.1096	26.0516	26.4295	26.1186	n. def.	26.7347	25.9836	n. def.	n. def.	26.8713	26.2621	26.6371	0	0	0	0	0	0	0	0	0	0	0	0	0	1	0	0	0	0	0	0	0	0
26S proteasome non-ATPase regulatory subunit 7	PSMD7	P51665	P51665	17		0.577942	0.238116	-0.114266	0.923852	30.1024	29.3996	29.7242	30.4485	30.2554	30.3836	29.7028	30.1834	30.1753	30.2719	30.1621	30.5037	0	0	0	0	0	0	0	0	0	0	0	0	0	1	0	0	0	0	0	0	0	0
Amyloid-like protein 1;C30	APLP1	P51693	P51693	7		0.117623	0.929509	-0.45066	0.731708	27.4205	27.3396	27.1659	26.4342	26.3773	26.4818	27.6111	27.4426	27.6976	26.7715	26.8055	27.595	0	1	0	1	0	0	0	0	0	0	0	0	0	0	1	0	1	0	0	0	0	0
Ubiquitin carboxyl-terminal hydrolase 11	USP11	P51784	P51784	8		0.228756	0.640627	-0.447573	0.733275	n. def.	25.6404	n. def.	25.4471	26.0399	25.4688	25.1856	n. def.	25.778	26.8005	26.3397	26.3791	0	1	1	0	0	0	0	0	0	0	0	0	0	0	0	0	0	0	0	0	0	0
Vesicle-associated membrane protein 7	VAMP7	P51809	P51809	11		0.406441	0.391003	0.270111	1.2059	28.9213	29.0531	28.9306	28.2464	27.944	27.6202	28.4664	28.8531	28.3896	28.0333	27.6352	27.7173	0	0	0	1	0	0	1	1	0	1	0	1	1	0	1	0	0	0	0	0	0	1
Hepatoma-derived growth factor	HDGF	P51858	P51858	26		0.0406319	1.39113	-0.583659	0.667269	32.9731	33.0038	32.8585	33.0921	32.2519	32.8847	33.1909	32.7657	32.9315	33.9215	33.8346	33.9218	0	1	1	0	0	1	0	0	0	0	0	0	0	0	0	0	0	0	0	0	0	0
CDK-activating kinase assembly factor MAT1	MNAT1	P51948	P51948	6		0.129531	0.887625	0.179288	1.13232	27.3674	27.3704	27.2294	27.3629	27.129	27.2174	26.7144	26.9563	27.1406	27.1308	27.4394	27.2193	0	0	1	0	0	0	0	0	0	0	0	0	0	0	0	0	0	0	0	0	0	0
NADH dehydrogenase [ubiquinone] 1 alpha subcomplex subunit 8	NDUFA8	P51970	P51970	5		0.508373	0.293818	0.170057	1.1251	27.1151	26.5067	27.0809	26.6224	26.5043	26.5687	27.0133	27.117	26.9225	26.4331	26.0382	25.8537	0	0	0	1	1	0	0	0	0	0	0	0	0	0	0	0	0	0	0	0	0	1
Heterogeneous nuclear ribonucleoprotein A3	HNRNPA3	P51991	P51991	25		0.99248	0.00327806	0.00452296	1.00314	32.1671	32.2708	32.066	33.5101	33.5371	33.4976	32.1056	32.0115	32.0065	33.6153	33.7512	33.5315	0	0	1	0	0	0	0	0	0	0	0	0	0	0	0	0	0	0	0	0	0	0
6-phosphogluconate dehydrogenase, decarboxylating	PGD	P52209	P52209	41		0.00527378	2.27788	0.362908	1.28602	34.6314	34.9746	34.5018	34.7584	34.6541	34.7018	34.6583	34.1158	34.1622	34.3485	34.3454	34.4143	0	1	0	0	0	0	0	0	0	0	0	0	0	0	0	0	0	0	0	0	0	0
Heterogeneous nuclear ribonucleoprotein M	HNRNPM	P52272	P52272	32		0.756674	0.121091	-0.0583378	0.96037	30.5454	30.5765	30.6348	30.9333	30.7761	31.007	30.53	30.5482	30.2667	31.2138	31.0666	31.1979	0	0	1	0	0	0	0	0	0	0	0	0	0	0	0	0	0	0	0	0	0	0
Importin subunit alpha-1	KPNA2	P52292	P52292	26		0.857627	0.0667016	0.144294	1.10519	29.9661	30.0388	30.0008	31.9873	31.9238	31.7842	29.4683	29.6806	28.9186	32.4338	32.31	32.0238	0	1	1	0	0	0	0	0	0	0	0	0	0	0	0	0	0	0	0	0	0	0
Importin subunit alpha-5;Importin subunit alpha-5, N-terminally processed	KPNA1	P52294	P52294	17		0.186212	0.729993	-0.225957	0.855028	27.4289	27.8994	27.7512	28.172	27.9101	27.7619	27.8101	27.8682	27.7288	28.4858	28.0586	28.3278	0	1	1	0	0	0	0	0	0	0	0	0	0	0	0	0	0	0	0	0	0	0
Nuclear cap-binding protein subunit 2	NCBP2	P52298	P52298	6		0.0553025	1.25725	0.4955	1.40981	27.4006	27.3762	27.2253	28.0754	27.7293	28.0754	27.1604	26.745	26.5891	27.2336	27.6476	27.5335	0	1	1	0	0	0	0	0	0	0	0	0	0	0	0	0	0	0	0	0	0	0
Rap1 GTPase-GDP dissociation stimulator 1	RAP1GDS1	P52306;REV__Q8N1E6	P52306	24		0.739524	0.131047	0.0937462	1.06714	30.0711	30.6177	30.1252	29.3569	29.2907	29.1635	30.2157	29.8052	29.8198	29.4303	29.3408	29.4509	0	0	0	0	0	0	0	0	0	0	0	0	0	1	0	0	0	0	0	0	0	0
DNA-directed RNA polymerases I, II, and III subunit RPABC3	POLR2H	P52434	P52434	10		0.607043	0.216781	0.182492	1.13484	29.1668	29.3789	28.783	30.0238	30.1147	30.1408	28.8013	28.8231	28.9619	30.063	30.0231	29.8406	0	0	1	0	0	0	0	0	0	0	0	0	0	0	0	0	0	0	0	0	0	0
Rho GDP-dissociation inhibitor 1	ARHGDIA	P52565	P52565	23		0.00805549	2.09391	0.251362	1.19033	33.8247	34.1211	33.9348	34.0844	33.7999	33.9639	33.7763	33.591	33.536	33.8293	33.8522	33.6358	0	1	0	0	0	0	0	0	0	0	0	0	0	0	0	0	0	0	0	0	0	0
Rho GDP-dissociation inhibitor 2	ARHGDIB	P52566	P52566	8		0.278585	0.555042	0.194586	1.1444	27.6104	27.7664	27.3326	27.5021	26.8535	27.2299	27.2244	27.0718	n. def.	n. def.	27.2492	27.2062	1	1	0	0	0	0	0	0	0	0	0	0	0	0	0	0	0	0	0	0	0	0
Heterogeneous nuclear ribonucleoprotein F;Heterogeneous nuclear ribonucleoprotein F, N-terminally processed	HNRNPF	P52597	P52597	22		0.932949	0.0301419	0.0242519	1.01695	31.5933	32.1219	31.63	32.442	32.2436	32.168	31.6247	31.3393	31.4651	32.6579	32.3985	32.5676	0	0	1	0	0	0	0	0	0	0	0	0	0	0	0	0	0	0	0	0	0	0
Ribonuclease UK114	HRSP12	P52758	P52758	5		0.0577996	1.23808	-0.442644	0.735785	28.3306	28.427	28.3345	28.87	28.5406	28.5774	28.4405	28.6971	28.51	29.5302	29.3322	29.226	0	1	1	0	1	0	0	0	0	0	0	0	0	0	0	0	0	0	0	0	0	0
Spermine synthase	SMS	P52788	P52788	21		0.434243	0.362268	0.104301	1.07497	30.5313	30.7167	30.6528	31.1269	31.0624	31.0308	30.4818	30.6666	30.6927	31.0403	30.7509	30.8627	0	0	0	0	0	0	0	0	0	0	0	0	0	1	0	0	0	0	0	0	0	0
Hexokinase-2	HK2	P52789	P52789	14		0.339795	0.468783	-0.689355	0.620131	25.3155	n. def.	25.8821	27.2695	27.43	27.1618	26.3666	n. def.	25.708	28.3439	27.9889	28.0982	1	1	0	1	1	0	0	0	0	0	0	0	0	0	0	0	0	0	0	0	0	1
Ephrin-B2	EFNB2	P52799	P52799	8		0.707047	0.150552	-0.232165	0.851356	27.3226	27.152	27.3253	29.1007	29.3666	29.1347	27.3102	27.4605	27.939	29.5465	29.4367	29.1019	0	0	0	1	0	0	0	0	0	0	0	0	0	0	1	0	1	0	0	0	0	0
Ephrin-A5	EFNA5	P52803	P52803	7		0.61494	0.211167	-0.155739	0.897672	28.7401	28.8108	28.7317	30.0987	29.7476	29.7365	29.2276	28.9945	29.1811	29.9201	29.5371	29.9394	0	0	0	1	0	0	0	0	0	0	0	0	0	0	0	1	0	0	0	0	0	0
39S ribosomal protein L12, mitochondrial	MRPL12	P52815	P52815	8		0.291828	0.534873	0.14161	1.10314	30.0692	30.012	30.0006	29.7196	29.9048	29.5071	29.8607	29.7954	29.98	29.756	29.3283	29.6434	0	0	0	0	1	0	0	0	0	0	0	0	0	0	0	0	0	0	0	0	0	0
Stanniocalcin-1	STC1	P52823	P52823	12		0.358947	0.44497	0.550089	1.46418	32.9673	33.0425	32.8209	30.7486	30.8422	30.9725	32.1559	31.7539	32.2375	30.4561	30.5327	30.9575	0	0	0	0	0	1	0	0	0	0	0	0	0	0	0	0	0	0	0	0	0	0
Bifunctional heparan sulfate N-deacetylase/N-sulfotransferase 1;Heparan sulfate N-deacetylase 1;Heparan sulfate N-sulfotransferase 1	NDST1	P52848;Q9H3R1;O95803;P52849	P52848	9		0.977046	0.0100851	-0.00614643	0.995749	27.2041	27.1274	27.224	26.9544	26.8385	26.5307	27.5714	27.2341	27.2937	26.6842	26.5128	26.6196	0	0	0	1	0	0	0	0	0	1	0	0	0	0	1	0	0	1	0	0	0	0
Thimet oligopeptidase	THOP1	P52888	P52888	33		0.268607	0.570883	0.351522	1.27591	30.7696	31.2662	30.6854	31.8312	31.8325	31.8776	30.7231	30.4548	30.6258	31.3206	31.3803	31.6486	0	1	0	0	0	0	0	0	0	0	0	0	0	0	0	0	0	0	0	0	0	0
F-actin-capping protein subunit alpha-1	CAPZA1	P52907	P52907	18		0.11449	0.941234	0.199196	1.14806	32.016	32.7222	32.2961	32.3727	32.3455	32.2144	32.1004	32.0514	31.8574	32.2218	32.2682	32.2726	0	1	0	0	0	0	0	0	0	0	0	0	0	0	0	0	0	0	0	0	0	0
High mobility group protein HMGI-C	HMGA2	P52926	P52926	6		0.493214	0.306964	-0.220269	0.858405	30.5684	30.0957	29.8489	29.3807	28.7352	29.1455	30.1375	29.9847	30.1994	29.2303	29.6835	29.8606	0	0	1	0	0	0	0	0	0	0	0	0	0	0	0	0	0	0	0	0	0	0
Nuclear pore complex protein Nup98-Nup96;Nuclear pore complex protein Nup98;Nuclear pore complex protein Nup96	NUP98	P52948	P52948	6		0.578562	0.23765	0.0895658	1.06405	n. def.	26.7093	26.2745	26.9375	26.5575	n. def.	n. def.	26.5327	26.4322	26.4899	26.8381	26.3577	0	0	1	1	0	0	0	0	0	0	0	0	0	0	0	0	0	0	0	0	0	1
Biliverdin reductase A	BLVRA	P53004	P53004	21		0.378152	0.422334	0.230729	1.17343	31.2223	32.256	31.3518	31.1547	30.8631	30.6148	31.4398	30.9726	31.1349	30.8842	30.8775	30.7693	0	1	0	0	0	0	0	0	0	0	0	0	0	0	0	0	0	0	0	0	0	0
Serine/threonine-protein phosphatase 5	PPP5C	P53041;O94769	P53041	23		0.493676	0.306558	0.267767	1.20394	31.1965	31.637	31.0302	32.0713	32.2184	32.1179	31.0113	30.662	30.5859	32.203	32.1084	32.0942	0	1	1	1	0	0	0	0	0	0	0	0	0	0	0	0	0	0	0	0	0	1
Arfaptin-2	ARFIP2	P53365	P53365	12		0.340104	0.468388	0.153116	1.11197	28.3603	27.959	28.0702	28.0131	27.6227	27.4079	27.7248	27.8598	27.7465	27.9725	27.7082	27.5028	0	0	0	1	0	0	0	0	0	1	0	0	1	0	0	0	0	0	0	0	0	1
Arfaptin-1	ARFIP1	P53367	P53367	11		0.740283	0.130602	-0.0653432	0.955718	28.404	28.5108	28.207	27.9256	27.6155	27.8995	28.328	28.6132	28.1045	28.2199	27.6377	28.0511	0	0	0	1	0	0	0	0	0	1	0	0	1	0	0	0	0	0	0	0	0	1
Cytosolic Fe-S cluster assembly factor NUBP1	NUBP1	P53384	P53384	6		0.946978	0.0236602	-0.0226514	0.984422	25.9993	26.9401	25.9533	26.599	26.5915	26.9864	25.9121	26.0891	25.7685	27.1538	27.2434	27.0387	0	1	1	0	0	0	0	0	0	0	0	0	0	0	0	0	0	0	0	0	0	0
ATP-citrate synthase	ACLY	P53396	P53396	72		0.687465	0.162749	-0.150508	0.900933	32.9009	32.8552	32.9408	34.1058	34.1967	34.1312	33.0707	33.3147	33.0884	34.2056	34.1958	34.1585	1	1	0	0	0	0	0	0	0	0	0	0	0	0	0	0	0	0	0	0	0	0
Methionine aminopeptidase 1	METAP1	P53582	P53582	15		0.728656	0.137477	0.172108	1.1267	27.7671	28.3128	n. def.	28.8049	28.5873	28.8127	27.949	27.2574	27.0824	28.9458	29.081	29.3935	0	1	0	0	0	0	0	0	0	0	0	0	0	0	0	0	0	0	0	0	0	0
Diphosphomevalonate decarboxylase	MVD	P53602	P53602	16		0.126976	0.896277	0.373579	1.29556	29.5026	30.4972	29.789	29.8043	29.2295	29.2979	29.7241	29.4528	29.2303	29.2263	28.8394	29.4059	0	0	0	0	0	0	0	0	0	0	0	0	0	1	0	0	0	0	0	0	0	0
Geranylgeranyl transferase type-2 subunit beta	RABGGTB	P53611	P53611	6		0.673402	0.171726	-0.12129	0.919365	27.4172	27.4966	26.8853	26.8501	27.4001	26.9861	27.0459	26.7044	26.5203	27.8102	27.7174	27.9648	0	0	0	0	0	0	0	0	0	0	0	0	0	1	0	0	0	0	0	0	0	0
Coatomer subunit beta	COPB1	P53618	P53618	41		0.192103	0.716467	-0.239385	0.847106	31.7638	31.4781	31.785	31.1198	30.9595	30.9663	31.6369	31.7158	31.7743	31.5714	31.2854	31.5249	0	1	0	1	0	0	0	0	0	1	1	0	0	0	0	0	0	0	0	0	0	1
Coatomer subunit alpha;Xenin;Proxenin	COPA	P53621	P53621	50		0.179574	0.745757	-0.150064	0.90121	31.7788	31.3461	31.4406	31.7087	31.4495	31.4363	31.3839	31.9529	31.6337	31.7694	31.6439	31.6766	0	1	0	1	0	1	0	0	0	1	0	0	0	0	0	0	0	0	0	0	0	1
AP-2 complex subunit sigma	AP2S1	P53680	P53680	6		0.40882	0.388468	0.439778	1.3564	29.1883	29.0532	28.4703	n. def.	27.6672	27.7131	28.7843	28.9268	28.6849	26.8251	27.4553	27.1954	0	0	0	1	0	0	0	0	0	0	0	0	0	0	0	0	0	0	0	0	0	1
IST1 homolog	IST1	P53990	P53990	9		0.529838	0.275857	0.0493202	1.03478	29.3947	29.6274	29.3387	29.6478	29.5159	29.447	29.6353	29.5567	29.4976	29.3116	29.366	29.3084	0	1	1	0	0	0	0	0	0	0	0	0	0	0	0	0	0	0	0	0	0	0
Protein transport protein Sec24C	SEC24C	P53992;REV__Q8IY22	P53992	36		0.0107672	1.9679	0.173224	1.12758	30.9639	31.1304	30.9528	31.0607	30.9922	30.8926	30.7385	30.8796	30.9779	30.8903	30.7604	30.7065	1	1	0	1	0	0	0	0	0	0	0	1	0	0	0	0	0	0	0	0	0	1
Activated RNA polymerase II transcriptional coactivator p15	SUB1	P53999	P53999	13		0.542433	0.265654	-0.240157	0.846653	31.2869	30.4905	31.4463	29.7605	29.9877	29.7826	30.99	31.2807	31.2946	30.1793	30.1119	30.3389	0	0	1	0	0	0	0	0	0	0	0	0	0	0	0	0	0	0	0	0	0	0
Methylosome subunit pICln	CLNS1A	P54105	P54105	8		0.246052	0.608972	-0.347679	0.785847	28.6069	29.6217	29.3367	29.2289	28.1169	28.6236	29.0073	28.8806	29.0821	29.8202	29.1029	29.7277	1	1	1	0	0	0	0	0	0	0	0	0	0	0	0	0	0	0	0	0	0	0
Arginine--tRNA ligase, cytoplasmic	RARS	P54136	P54136	54		0.335443	0.474381	0.143941	1.10492	33.1677	33.3141	33.1379	33.5646	33.5127	33.3688	32.9803	33.0779	32.7691	33.4992	33.3961	33.4794	1	1	0	0	0	0	0	0	0	0	0	0	0	0	0	0	0	0	0	0	0	0
Tyrosine--tRNA ligase, cytoplasmic;Tyrosine--tRNA ligase, cytoplasmic, N-terminally processed	YARS	P54577	P54577	48		0.703988	0.152435	0.149574	1.10924	32.6235	33.3147	32.5192	33.5668	33.5179	33.6065	32.663	32.1858	32.1541	33.6537	33.7957	33.7989	0	1	0	0	0	0	0	0	0	0	0	0	0	0	0	0	0	0	0	0	0	0
Ubiquitin carboxyl-terminal hydrolase 14	USP14	P54578	P54578	35		0.0497437	1.30326	0.245553	1.18555	32.3408	32.5682	32.2661	32.702	32.5227	32.4646	32.1291	32.0059	31.9804	32.4602	32.4191	32.3965	0	1	0	1	0	0	0	0	0	0	0	0	0	0	0	0	0	0	0	0	0	1
5-AMP-activated protein kinase subunit gamma-1	PRKAG1	P54619;Q9UGJ0	P54619	8		0.0201642	1.69542	-0.580227	0.668858	25.6394	24.884	25.4807	25.975	25.3684	25.4174	25.566	25.6207	26.4141	26.0379	26.2427	26.365	0	0	0	0	0	0	0	0	0	0	0	0	0	1	0	0	0	0	0	0	0	0
Branched-chain-amino-acid aminotransferase, cytosolic	BCAT1	P54687	P54687	15		0.279101	0.554239	0.438076	1.3548	29.6017	30.3839	29.7604	30.7312	30.6595	30.7474	29.6135	28.9122	29.0575	30.4788	30.7096	30.4841	0	1	0	0	0	0	0	0	0	0	0	0	0	0	0	0	0	0	0	0	0	0
Sodium/potassium-transporting ATPase subunit beta-3	ATP1B3	P54709	P54709	5		0.677258	0.169246	0.0796265	1.05674	27.5439	26.6019	27.1466	27.6353	27.4286	27.3872	n. def.	27.069	26.983	27.2272	27.389	27.3866	0	0	0	1	0	0	0	0	1	0	0	0	0	0	1	0	0	1	0	0	0	0
UV excision repair protein RAD23 homolog A	RAD23A	P54725	P54725	18		0.258544	0.587466	0.245567	1.18556	29.9414	29.9053	30.2366	30.6161	30.6154	30.5997	29.9167	29.679	29.6981	30.1579	30.5263	30.4631	0	0	1	0	0	0	0	0	0	0	0	0	0	0	0	0	0	0	0	0	0	0
UV excision repair protein RAD23 homolog B	RAD23B	P54727	P54727	19		0.689605	0.161399	0.0990413	1.07106	32.4241	31.5509	32.5945	32.798	33.0499	33.0887	32.3184	32.3702	32.3644	32.7341	32.5465	32.5782	0	1	1	0	0	0	0	0	0	0	0	0	0	0	0	0	0	0	0	0	0	0
Alpha-N-acetylglucosaminidase;Alpha-N-acetylglucosaminidase 82 kDa form;Alpha-N-acetylglucosaminidase 77 kDa form	NAGLU	P54802	P54802	29		0.380926	0.41916	-0.367413	0.775171	30.8066	30.4862	30.9208	29.7815	29.6842	29.7513	30.9417	31.4422	31.5344	29.7169	29.9041	30.0958	0	0	0	0	0	0	1	0	0	0	0	0	0	0	0	0	0	0	0	0	0	0
Adenylate kinase 2, mitochondrial;Adenylate kinase 2, mitochondrial, N-terminally processed	AK2	P54819	P54819	21		0.0157637	1.80234	0.231689	1.17421	33.6744	33.7452	33.4948	33.5807	33.6138	33.5351	33.5108	33.4902	33.4871	33.4438	33.0963	33.2256	0	0	0	0	1	0	0	0	0	0	0	0	0	0	0	0	0	0	0	0	0	0
Delta-1-pyrroline-5-carboxylate synthase;Glutamate 5-kinase;Gamma-glutamyl phosphate reductase	ALDH18A1	P54886	P54886	24		0.550428	0.2593	-0.407719	0.753814	29.5943	28.7299	29.2662	27.9428	27.5216	27.51	30.0653	30.1029	29.9682	27.6345	27.2972	27.9432	0	0	0	1	1	0	0	0	0	0	0	0	0	0	0	0	0	0	0	0	0	1
Alpha-soluble NSF attachment protein	NAPA	P54920;Q9H115	P54920	18		0.126863	0.896665	0.119324	1.08623	30.6488	30.4822	30.551	30.2253	30.4126	30.3238	30.2049	30.3721	30.3741	30.4277	30.2484	30.3004	0	0	0	1	0	0	0	0	0	0	0	0	0	0	0	0	0	0	0	0	0	1
Eukaryotic translation initiation factor 5	EIF5	P55010	P55010	26		0.401728	0.396068	-0.294458	0.815378	31.5449	31.8692	31.2442	30.501	30.0884	30.5505	31.2371	30.8028	30.718	31.727	31.2889	31.7914	0	0	0	0	0	0	0	0	0	0	0	0	0	1	0	0	0	0	0	0	0	0
Solute carrier family 12 member 2	SLC12A2	P55011	P55011	6		0.607356	0.216557	-0.168153	0.889981	n. def.	25.5217	n. def.	26.4441	26.4979	26.7158	25.9788	n. def.	n. def.	26.5734	26.657	26.6429	0	0	0	1	0	0	0	0	0	0	0	0	0	0	1	0	0	0	0	0	0	1
26S proteasome non-ATPase regulatory subunit 4	PSMD4	P55036;A2A3N6	P55036	12		0.28866	0.539614	-0.387152	0.764638	30.0441	28.7998	30.0518	30.5173	30.869	30.3918	29.7694	30.6431	30.1923	30.906	30.9703	30.5158	0	0	0	0	0	0	0	0	0	0	0	0	0	1	0	0	0	0	0	0	0	0
Exportin-2	CSE1L	P55060	P55060	58		0.882737	0.0541686	0.0329971	1.02314	33.3145	33.7634	33.5932	33.8052	33.6497	33.5913	33.3057	33.1329	32.9832	34.1572	34.0306	33.9098	0	1	1	0	0	0	0	0	0	0	0	0	0	0	0	0	0	0	0	0	0	0
Transitional endoplasmic reticulum ATPase	VCP	P55072	P55072	68		0.70291	0.1531	-0.351532	0.783751	31.5825	30.6434	30.7317	34.0567	33.9854	33.9765	30.7008	32.148	32.1342	34.07	34.0603	33.972	1	1	1	0	0	0	0	0	0	0	0	1	0	0	0	0	0	0	0	0	0	0
Mesencephalic astrocyte-derived neurotrophic factor	MANF	P55145	P55145	14		0.0036196	2.44134	0.51612	1.4301	30.6008	30.4047	30.4605	30.6118	30.724	30.4536	29.9369	30.1823	30.5841	29.7282	29.8615	29.8655	0	0	0	0	0	1	0	0	0	0	0	1	0	0	0	0	0	0	0	0	0	0
Afadin	MLLT4	P55196	P55196	51		0.407317	0.390067	0.115001	1.08298	29.9089	30.1152	29.6912	30.0821	30.105	30.2077	29.8079	29.7076	29.5358	30.1285	30.2368	30.0034	0	0	0	0	0	0	0	0	0	0	0	0	0	1	0	0	0	0	0	0	0	0
Nucleosome assembly protein 1-like 1	NAP1L1	P55209	P55209	14		0.215429	0.666696	-0.457341	0.728327	32.192	32.3247	32.7057	31.5728	30.9237	31.3711	32.1185	31.6677	31.9506	32.8822	32.2431	32.9721	0	1	1	0	0	0	0	0	1	0	0	0	0	0	0	0	0	0	0	0	0	0
Caspase-6;Caspase-6 subunit p18;Caspase-6 subunit p11	CASP6	P55212	P55212	5		0.564469	0.24836	0.214517	1.16032	26.8213	26.9734	27.2408	25.8192	26.2846	25.9643	26.7145	26.9688	27.0113	25.8358	25.7225	25.5637	0	1	0	0	0	0	0	0	0	0	0	0	0	0	0	0	0	0	0	0	0	0
Adenosine kinase	ADK	P55263	P55263	25		0.30445	0.516484	0.115009	1.08298	31.4762	31.6669	31.4273	31.8331	31.8444	31.6935	31.4843	31.333	31.3087	31.6954	31.6945	31.7355	0	1	1	0	0	0	0	0	0	0	0	0	0	0	0	0	0	0	0	0	0	0
Double-stranded RNA-specific adenosine deaminase	ADAR	P55265	P55265	22		0.126666	0.89734	0.211438	1.15784	29.437	29.6513	29.2687	29.0802	29.1204	29.3297	29.4351	29.0852	28.9519	29.0695	28.7967	29.2802	0	1	1	0	0	0	0	0	0	0	0	0	0	0	0	0	0	0	0	0	0	0
Cadherin-4	CDH4	P55283	P55283	15		0.326365	0.486296	-0.262897	0.833412	30.2693	30.3301	30.3421	29.479	29.6482	29.6826	31.0512	30.2309	30.3128	29.6018	29.937	30.195	0	0	0	1	0	0	0	0	0	0	0	0	0	0	1	0	1	0	0	0	0	0
Cadherin-11	CDH11	P55287;Q9ULB5;P55286	P55287	29		0.595986	0.224764	-0.374468	0.77139	32.2741	32.1127	32.2825	30.4685	30.507	30.4128	33.2675	32.7092	32.8589	30.2035	30.7422	30.5231	0	0	0	1	0	0	0	0	0	0	0	0	0	0	1	0	1	0	0	0	0	0
Cadherin-13	CDH13	P55290	P55290	13		0.825248	0.0834154	-0.117651	0.921687	31.9391	31.99	32.3025	30.7188	30.6595	30.638	32.5238	32.3217	32.3232	30.3158	30.5539	30.9154	0	0	0	1	0	0	0	0	0	0	0	0	0	0	0	1	0	0	0	0	0	0
Tumor protein D52	TPD52	P55327	P55327	7		0.802595	0.0955035	-0.0734193	0.950383	28.96	29.1378	29.1403	29.6979	29.5211	29.6907	29.0487	28.8036	28.7576	29.9721	29.9491	30.0572	0	0	0	0	0	0	0	0	0	0	0	0	0	1	0	0	0	0	0	0	0	0
Protein SEC13 homolog	SEC13	P55735	P55735	15		0.226279	0.645355	0.0652418	1.04626	31.2586	31.3934	31.2685	31.2685	31.2173	31.1777	31.0965	31.3564	31.2339	31.0984	31.2467	31.1606	0	0	1	1	0	0	1	0	0	0	0	1	0	0	0	0	0	0	0	0	0	1
NHP2-like protein 1;NHP2-like protein 1, N-terminally processed	NHP2L1	P55769	P55769	8		0.754127	0.122555	0.10762	1.07745	29.7606	30.2992	29.7537	30.8448	30.719	30.621	29.9234	29.3591	29.6506	30.8835	30.7779	30.7581	0	0	1	0	0	0	0	0	0	0	0	0	0	0	0	0	0	0	0	0	0	0
Puromycin-sensitive aminopeptidase	NPEPPS	P55786;A6NEC2	P55786	51		0.669757	0.174083	0.188314	1.13943	32.5432	33.1935	32.5908	33.9594	33.858	33.7659	32.5737	32.2199	32.3452	33.9175	33.7703	33.9545	1	1	1	0	0	0	0	0	0	0	0	0	0	0	0	0	0	0	0	0	0	0
Succinyl-CoA:3-ketoacid coenzyme A transferase 1, mitochondrial	OXCT1	P55809;Q9BYC2	P55809	16		0.701373	0.154051	-0.236784	0.848635	29.0863	29.0328	28.102	27.8481	27.4282	27.0886	28.8951	29.4136	29.2044	27.1599	26.9993	n. def.	0	0	0	0	1	0	0	0	0	0	0	0	0	0	0	0	0	0	0	0	0	0
Eukaryotic translation initiation factor 3 subunit B	EIF3B	P55884	P55884	47		0.410378	0.386815	-0.135592	0.910296	32.6877	32.3274	32.543	32.5474	32.2705	32.3698	32.046	32.3642	32.5151	32.9143	32.7705	32.9491	0	1	0	0	0	0	0	0	0	0	0	0	0	0	0	0	0	0	0	0	0	0
BH3-interacting domain death agonist;BH3-interacting domain death agonist p15;BH3-interacting domain death agonist p13;BH3-interacting domain death agonist p11	BID	P55957	P55957	9		0.7797	0.108072	0.185391	1.13713	26.2808	27.7205	25.9893	27.8163	27.8151	27.884	25.9781	26.1407	25.544	28.5873	28.0579	28.0857	0	1	0	1	1	0	0	0	0	0	0	0	0	0	0	0	0	0	0	0	0	1
Methionine--tRNA ligase, cytoplasmic	MARS	P56192	P56192	35		0.822083	0.0850842	-0.139321	0.907946	29.704	28.4836	29.3338	31.08	31.2418	31.2918	29.4009	29.7773	29.4078	31.1609	31.0905	31.1335	1	1	1	0	0	0	0	0	0	0	0	0	0	0	0	0	0	0	0	0	0	0
cAMP-regulated phosphoprotein 19	ARPP19	P56211	P56211	8		0.892473	0.0494051	0.066487	1.04716	28.2558	28.2444	28.0346	29.6316	29.2911	29.4737	28.5859	27.4913	27.9135	29.4951	29.8847	29.1619	0	1	0	0	0	0	0	0	0	0	0	0	0	0	0	0	0	0	0	0	0	0
Eukaryotic translation initiation factor 6	EIF6	P56537	P56537	14		0.0216675	1.66419	0.438467	1.35516	32.5057	32.9316	32.4959	33.0863	32.8457	33.0035	32.3358	31.9404	32.1102	32.5984	32.5189	32.7343	0	1	1	0	0	0	0	0	0	0	0	0	0	0	0	0	0	0	0	0	0	0
C-terminal-binding protein 2	CTBP2	P56545	P56545	9		0.319922	0.494955	0.126487	1.09163	n. def.	n. def.	26.6986	26.4709	26.923	26.6779	26.7817	26.7953	26.3878	26.4445	26.4081	26.5792	0	0	1	0	0	0	0	0	0	0	0	0	0	0	0	0	0	0	0	0	0	0
Breast cancer anti-estrogen resistance protein 1	BCAR1	P56945	P56945	10		0.934304	0.0295117	0.0235968	1.01649	27.9489	28.1025	27.9858	n. def.	n. def.	27.0835	27.5108	27.9857	28.0214	n. def.	n. def.	27.5085	0	1	0	0	0	0	0	0	0	0	0	0	0	0	0	0	0	0	0	0	0	0
UPF0769 protein C21orf59	C21orf59	P57076	P57076	9		0.888934	0.0511305	0.0513833	1.03626	27.0775	27.5513	n. def.	28.0486	27.8778	28.0208	27.3008	27.5069	26.5699	28.5107	27.8115	28.2833	0	1	0	0	0	0	0	0	0	0	0	0	0	0	0	0	0	0	0	0	0	0
Inhibin beta E chain	INHBE	P58166	P58166	12		0.195579	0.708679	-0.350474	0.784326	29.3872	28.0943	29.2292	28.7502	28.8871	28.717	29.6869	29.0293	29.0454	28.5591	29.2204	29.6267	0	0	0	0	0	1	0	0	0	0	0	0	0	0	0	0	0	0	0	0	0	0
Lysyl oxidase homolog 3	LOXL3	P58215	P58215	25		0.501582	0.299658	-0.3658	0.776038	30.4371	30.38	30.3829	29.1442	28.7747	28.7935	30.9815	30.9371	30.7899	28.8827	29.2369	29.2791	0	1	1	0	0	1	0	0	0	0	0	0	0	0	0	0	0	0	0	0	0	0
A disintegrin and metalloproteinase with thrombospondin motifs 12	ADAMTS12	P58397	P58397	36		0.387765	0.411431	-0.460355	0.726807	30.9056	30.3735	31.1162	29.3922	29.3513	29.6052	31.2325	31.3598	31.7297	29.3899	30.0256	29.7685	0	0	0	0	0	1	0	0	0	0	0	0	0	0	0	0	0	0	0	0	0	0
Myotrophin	MTPN	P58546	P58546	10		0.451804	0.34505	0.11307	1.08153	32.9583	33.569	33.2094	32.6448	33.0782	32.6845	32.8858	32.8694	32.8746	32.9812	32.8303	33.0244	0	1	1	0	0	0	0	0	0	0	0	0	0	0	0	0	0	0	0	0	0	0
Actin-related protein 2/3 complex subunit 4	ARPC4	P59998	P59998	11		0.257474	0.589267	-0.380142	0.768362	30.677	30.8269	30.3949	29.5006	29.6752	29.6465	31.2174	30.6487	30.9116	30.2324	30.1164	29.8754	0	1	1	0	0	0	0	0	0	0	0	0	0	0	0	0	0	0	0	0	0	0
CD81 antigen	CD81	P60033	P60033	3		0.328306	0.483722	0.496412	1.4107	29.6035	29.3803	29.4064	31.0678	31.2359	31.1244	29.0313	29.1767	29.2438	30.4007	30.7313	30.2561	0	0	0	1	0	0	0	0	0	0	0	0	0	0	1	0	0	0	0	0	0	1
Triosephosphate isomerase	TPI1	P60174	P60174	27		0.339431	0.469249	0.223712	1.16773	36.37	36.5477	36.3429	37.0516	37.1889	37.1357	36.3524	36.0415	36.2703	36.8351	36.8174	36.9778	0	1	0	0	0	0	0	0	0	0	0	0	0	0	0	0	0	0	0	0	0	0
Eukaryotic translation initiation factor 3 subunit E	EIF3E	P60228	P60228	22		0.0179839	1.74512	-0.509067	0.702677	30.2376	29.9682	30.2606	29.6396	29.4028	29.557	30.0062	30.6476	30.5601	30.4413	30.1225	30.3423	0	1	1	0	0	0	0	0	0	0	0	0	0	0	0	0	0	0	0	0	0	0
Serine/threonine-protein phosphatase 4 catalytic subunit	PPP4C	P60510	P60510	17		0.804994	0.0942073	-0.0301104	0.979345	29.2596	29.6023	29.4551	29.7538	29.6972	29.6562	29.6529	29.2537	29.393	29.7739	29.7188	29.8127	0	1	1	0	0	0	0	0	0	0	0	0	0	0	0	0	0	0	0	0	0	0
Gamma-aminobutyric acid receptor-associated protein-like 2	GABARAPL2	P60520	P60520	7		0.0101106	1.99522	0.672667	1.59402	27.5133	28.0369	27.5201	27.8212	27.8724	27.6525	26.982	26.4577	26.5612	27.3235	27.4495	27.6065	0	0	0	0	0	0	0	0	0	1	0	0	0	0	0	0	0	0	0	0	0	0
Myosin light polypeptide 6	MYL6	P60660	P60660	15		0.714188	0.146188	-0.143085	0.905581	32.9085	32.9265	32.865	31.9108	31.9689	31.793	32.8569	33.4143	33.313	31.988	31.8741	31.7851	0	0	0	0	0	0	0	0	0	0	0	0	0	1	0	0	0	0	0	0	0	0
Eukaryotic initiation factor 4A-I	EIF4A1	P60842	P60842	38		0.783839	0.105773	0.0743726	1.0529	33.2646	33.9276	32.4731	33.7787	33.5677	33.6202	33.4166	32.971	33.0688	33.882	33.7419	33.1052	0	0	0	0	0	0	0	0	0	0	0	0	0	1	0	0	0	0	0	0	0	0
40S ribosomal protein S20	RPS20	P60866	P60866	7		0.91163	0.0401814	-0.0258201	0.982262	30.4603	31.3017	30.6089	31.026	30.8652	30.884	30.6278	30.4652	30.312	31.3884	31.2822	31.2254	0	1	0	0	0	0	0	0	0	0	0	0	0	0	0	0	0	0	0	0	0	0
Ribose-phosphate pyrophosphokinase 1	PRPS1	P60891	P60891	19		0.732191	0.135376	0.142888	1.10411	27.9584	28.5949	27.8928	28.5906	28.5648	28.8424	27.8008	27.2852	27.2713	29.2052	28.8833	29.1407	0	0	0	0	0	0	0	0	0	0	0	0	0	1	0	0	0	0	0	0	0	0
Proteasome subunit alpha type-6	PSMA6	P60900	P60900	20		0.536129	0.27073	0.153366	1.11216	33.0348	32.8677	32.8296	33.7895	33.7074	33.642	32.6028	33.012	32.8931	33.5431	33.4645	33.4353	0	1	1	0	0	0	0	0	0	0	0	0	0	0	0	0	0	0	0	0	0	0
Protein S100-A10	S100A10	P60903	P60903	4		0.374904	0.426079	-0.321596	0.800184	30.7989	29.1726	30.6807	29.9935	29.7072	29.5234	30.635	30.9699	30.7568	29.8441	29.6917	29.9084	0	0	0	0	0	0	0	0	0	0	0	0	0	1	0	0	0	0	0	0	0	0
Cell division control protein 42 homolog	CDC42	P60953;P17081;Q9H4E5	P60953	10		0.106959	0.970781	-0.294554	0.815324	29.4224	29.4956	29.6852	29.6365	29.8022	29.9699	29.4118	30.0096	29.7591	30.2792	30.3881	29.9313	0	1	0	1	0	0	0	0	0	0	0	0	0	0	0	0	0	0	0	0	0	1
Destrin	DSTN	P60981	P60981	16		0.943887	0.02508	0.01579	1.011	32.4197	32.8749	32.3406	31.755	31.8004	31.8033	32.3673	32.4995	32.3483	31.888	31.9	31.896	0	0	0	0	0	0	0	0	0	0	0	0	0	1	0	0	0	0	0	0	0	0
Glia maturation factor beta	GMFB	P60983	P60983	12		0.539275	0.26819	0.139813	1.10176	30.0233	30.3565	29.6702	30.6929	30.2156	30.4077	30.015	29.7798	29.4636	30.476	30.4285	30.3644	0	0	0	0	0	0	0	0	0	0	0	0	0	1	0	0	0	0	0	0	0	0
Ras-related protein Rab-8A	RAB8A	P61006;P51153;P59190	P61006	6		0.139408	0.855713	-0.648254	0.638052	26.1081	25.7553	26.3938	25.9155	26.0345	27.1205	26.103	25.8836	n. def.	27.4272	27.7343	27.1996	0	1	0	1	0	0	0	1	0	1	0	0	0	0	0	0	0	0	0	0	0	1
Signal recognition particle 54 kDa protein	SRP54	P61011	P61011	9		0.700351	0.154684	-0.157678	0.896467	n. def.	27.426	26.9662	26.6503	25.9018	25.7768	27.3939	27.4661	26.7586	26.2382	26.3571	25.9975	0	1	1	0	0	0	0	0	0	0	0	0	0	0	0	0	0	0	0	0	0	0
Ras-related protein Rab-2A;Ras-related protein Rab-2B	RAB2A;RAB2B	P61019;Q8WUD1	P61019;Q8WUD1	11		0.541826	0.26614	0.177527	1.13094	28.1647	28.3551	28.3577	29.0764	28.4689	28.4828	27.7458	27.8833	27.6311	28.9464	28.7709	28.8629	0	0	0	1	0	0	0	0	1	1	1	1	0	0	0	0	0	0	0	0	0	1
Cyclin-dependent kinases regulatory subunit 1	CKS1B	P61024	P61024	4		0.85999	0.0655064	-0.173166	0.886894	26.7157	26.5783	26.6914	29.8027	30.2397	30.0565	27.0456	27.9378	26.7907	29.8742	29.6826	29.7924	0	0	0	0	0	0	0	0	0	0	0	0	0	1	0	0	0	0	0	0	0	0
Ras-related protein Rab-10	RAB10	P61026	P61026	3		0.914244	0.0389377	-0.0362401	0.975193	26.1033	26.7162	25.7147	26.4915	26.5222	26.933	n. def.	25.6243	25.931	26.631	26.9829	27.0795	0	1	0	1	0	0	0	1	0	1	0	1	1	0	0	0	0	0	0	0	0	1
NEDD8-conjugating enzyme Ubc12	UBE2M	P61081	P61081	13		0.466445	0.331199	0.175066	1.12902	30.9675	31.5333	31.1913	31.7872	31.6778	31.3553	31.0145	30.8507	30.6182	31.5845	31.7373	31.6567	0	0	0	0	0	0	0	0	0	0	0	0	0	1	0	0	0	0	0	0	0	0
Ubiquitin-conjugating enzyme E2 K	UBE2K	P61086	P61086	14		0.0644726	1.19062	0.215124	1.1608	31.634	32.123	31.9002	32.0661	32.06	31.8636	31.5921	31.514	31.7199	32.0245	31.7941	31.7114	0	1	0	0	0	0	0	0	0	0	0	0	0	0	0	0	0	0	0	0	0	0
Ubiquitin-conjugating enzyme E2 N	UBE2N	P61088;Q5JXB2;REV__Q8NCH0	P61088	14		0.0235992	1.6271	0.238761	1.17998	33.3046	33.677	33.2305	33.2814	33.3548	33.3286	33.249	32.9102	33.0285	33.3086	33.0595	33.1885	0	1	1	0	0	0	0	0	0	0	0	0	0	0	0	0	0	0	0	0	0	0
Ras-related protein Rab-14	RAB14	P61106	P61106	7		0.800479	0.0966501	0.0569617	1.04027	26.9255	27.0718	26.4643	26.766	27.1855	27.4404	26.651	26.616	26.3882	27.1968	27.3916	27.2681	0	0	0	1	0	0	0	1	0	1	0	0	1	0	0	0	0	0	0	0	0	1
Actin-related protein 3	ACTR3	P61158;Q9P1U1;Q9C0K3	P61158	28		0.722393	0.141226	0.0327613	1.02297	33.0302	33.0799	32.8792	33.1375	32.8855	32.7966	32.8963	33.056	33.115	33.0672	32.8056	32.6721	0	1	1	0	0	0	0	0	0	0	0	0	0	0	0	0	0	0	0	0	0	0
Actin-related protein 2	ACTR2	P61160	P61160	23		0.772677	0.112002	-0.0585931	0.9602	32.4459	32.4768	31.3811	32.1883	32.4236	32.3049	32.4989	32.297	32.3122	32.3015	32.3759	31.7868	0	1	1	0	0	0	0	0	0	0	0	0	0	0	0	0	0	0	0	0	0	0
Alpha-centractin	ACTR1A	P61163	P61163	21		0.39916	0.398853	-0.174294	0.886201	28.7604	29.1513	28.8179	29.2573	29.1685	29.2354	29.2273	28.5702	28.8866	29.6459	29.5202	29.5865	0	1	0	0	0	0	0	0	0	0	0	0	0	0	0	0	0	0	0	0	0	0
COP9 signalosome complex subunit 2	COPS2	P61201	P61201	25		0.324366	0.488964	-0.131549	0.912851	30.816	31.0421	30.9093	30.7858	30.5363	30.4811	30.7475	30.652	30.8424	31.0357	30.8135	31.2687	0	1	1	0	0	0	0	0	0	0	0	0	0	0	0	0	0	0	0	0	0	0
ATP-binding cassette sub-family E member 1	ABCE1	P61221	P61221	27		0.336852	0.472561	-0.266384	0.831401	29.9004	29.2785	29.6292	30.3284	30.451	30.3662	29.9001	29.9201	29.7703	30.7912	30.5986	30.5718	0	1	0	0	1	0	0	0	0	0	0	0	0	0	0	0	0	0	0	0	0	0
40S ribosomal protein S3a	RPS3A	P61247	P61247	15		0.0306619	1.5134	-0.393708	0.761171	29.3688	29.2628	29.0776	29.6315	29.5312	29.5318	29.3492	29.6971	29.5863	29.8108	30.1221	30.2003	0	1	1	0	0	0	0	0	0	0	0	0	0	0	0	0	0	0	0	0	0	0
60S ribosomal protein L26;60S ribosomal protein L26-like 1	RPL26;RPL26L1	P61254;Q9UNX3	P61254;Q9UNX3	6		0.639734	0.194001	-0.1968	0.872484	27.4234	27.8353	27.0933	28.7581	28.6038	28.8248	27.6145	27.4367	28.1368	28.9741	28.9804	28.5769	0	0	0	0	0	0	0	0	0	0	0	0	0	1	0	0	0	0	0	0	0	0
Proteasome activator complex subunit 3	PSME3	P61289	P61289	14		0.338478	0.47047	-0.149965	0.901273	30.5537	30.3109	30.2713	30.5517	30.677	30.3886	30.1268	30.7109	30.3163	30.7812	31.0283	30.6895	0	1	1	0	0	0	0	0	0	0	0	0	0	0	0	0	0	0	0	0	0	0
60S ribosomal protein L15	RPL15	P61313	P61313	5		0.187452	0.72711	-0.37939	0.768762	25.8998	25.1954	n. def.	25.5651	25.9675	26.0999	25.5734	26.0967	26.6106	26.5256	26.4481	25.4954	0	0	0	1	0	0	0	0	0	0	0	0	0	0	0	0	0	0	0	0	0	1
60S ribosomal protein L27	RPL27	P61353	P61353	5		0.756796	0.121021	-0.098745	0.933845	27.3687	28.5319	26.4765	27.2766	27.4233	26.8453	27.8504	27.5783	27.5795	27.0868	27.3347	27.0849	1	1	0	0	0	0	0	0	0	0	0	1	0	0	0	0	0	0	0	0	0	0
Transforming protein RhoA	RHOA	P61586;P62745	P61586	11		0.68037	0.167255	-0.124693	0.917199	27.8735	28.581	28.163	28.9188	28.463	28.6001	27.7251	27.9697	28.6335	29.3994	28.6712	28.9487	0	1	0	1	0	0	0	0	0	0	0	0	0	0	0	0	0	0	0	0	0	1
N-alpha-acetyltransferase 20	NAA20	P61599	P61599	5		0.797923	0.0980389	-0.0632082	0.957133	28.2727	28.3074	28.3393	28.2741	28.0861	28.3577	28.214	n. def.	27.445	29.0259	28.3859	28.6097	0	1	1	0	0	0	0	0	0	0	0	0	0	0	0	0	0	0	0	0	0	0
10 kDa heat shock protein, mitochondrial	HSPE1	P61604	P61604	16		0.985551	0.00632072	0.00508308	1.00353	34.7482	33.9849	34.758	34.2578	34.4441	34.1457	34.7085	35.0613	34.9505	34.0214	33.8158	33.7505	0	0	0	0	1	0	0	0	0	0	0	0	0	0	0	0	0	0	0	0	0	0
Prefoldin subunit 3	VBP1	P61758	P61758	14		0.884743	0.053183	0.0485888	1.03425	30.9192	30.4078	30.9547	31.5501	31.554	31.4146	30.4503	30.5132	30.5405	31.9533	31.5371	31.5144	0	1	1	0	0	0	0	0	0	0	0	0	0	0	0	0	0	0	0	0	0	0
Syntaxin-binding protein 1	STXBP1	P61764	P61764	21		0.138032	0.860021	0.381524	1.30272	29.3811	30.1257	29.1553	29.1067	29.0674	28.84	29.0543	29.1633	29.3319	28.6366	28.8671	28.3339	1	1	0	1	0	0	0	0	0	0	0	0	0	0	0	0	0	0	0	0	0	1
Beta-2-microglobulin;Beta-2-microglobulin form pI 5.3	B2M	P61769	P61769	9		0.623851	0.204919	-0.145514	0.904058	36.2097	35.4355	35.8943	35.3873	35.426	35.4845	36.4528	36.1779	36.3969	35.1792	35.1968	35.3067	0	0	0	0	0	1	0	0	0	0	0	0	0	0	0	0	0	0	0	0	0	0
Transforming growth factor beta-2;Latency-associated peptide	TGFB2	P61812	P61812	19		0.645454	0.190135	-0.190001	0.876605	32.6762	32.234	33.055	31.9468	32.0181	31.5922	32.9912	33.3668	33.1973	31.8021	31.7567	31.5482	0	0	0	0	0	1	0	0	0	0	0	0	0	0	0	0	0	0	0	0	0	0
Epididymal secretory protein E1	NPC2	P61916	P61916	12		0.464875	0.332664	-0.190367	0.876383	33.7533	33.2325	33.8095	33.7514	33.726	33.5316	34.0798	34.34	34.5438	33.167	33.3174	33.4985	0	0	0	0	0	1	1	0	0	0	0	1	0	0	0	0	0	0	0	0	0	0
Coatomer subunit zeta-1	COPZ1	P61923	P61923	8		0.74881	0.125628	0.0848354	1.06057	29.0945	28.912	29.6086	28.5528	28.9647	29.22	29.3851	29.2962	29.5714	28.8459	28.3139	28.4311	0	1	0	1	0	0	0	0	0	1	0	0	0	0	0	0	0	0	0	0	0	1
Small ubiquitin-related modifier 2	SUMO2	P61956;Q6EEV6	P61956	4		0.771726	0.112537	0.113343	1.08173	28.6328	27.5721	27.2389	27.7398	27.8051	29.5229	28.2229	27.6461	27.3271	28.1118	28.3625	28.1611	0	0	1	0	0	0	0	0	0	0	0	0	0	0	0	0	0	0	0	0	0	0
Ubiquitin-fold modifier 1	UFM1	P61960	P61960	6		0.463869	0.333604	-0.108296	0.927683	30.4015	30.8797	30.4686	30.9393	31.0439	30.7975	30.6445	30.6138	30.7348	31.153	31.0758	30.9584	0	1	1	0	0	0	0	0	0	0	0	0	0	0	0	0	0	0	0	0	0	0
WD repeat-containing protein 5	WDR5	P61964	P61964	13		0.513802	0.289204	0.287965	1.22092	29.3849	29.4788	29.12	30.5984	30.3882	30.5322	29.1274	28.8718	28.7286	30.3259	30.1845	30.5366	0	0	1	0	0	0	0	0	0	0	0	0	0	0	0	0	0	0	0	0	0	0
AP-1 complex subunit sigma-1A	AP1S1	P61966	P61966	5		0.427933	0.368625	0.136111	1.09894	27.1302	27.0826	27.1935	26.7236	n. def.	n. def.	26.9918	27.1837	26.7737	n. def.	26.6363	n. def.	0	0	0	1	0	0	0	0	0	1	0	0	0	0	0	0	0	0	0	0	0	1
Nuclear transport factor 2	NUTF2	P61970	P61970	7		0.133926	0.873134	0.14926	1.109	32.9954	33.3513	33.0163	33.0939	33.1691	33.1838	33.1769	32.6832	32.9106	32.98	33.1639	32.9996	1	1	1	1	0	0	0	0	0	0	0	0	0	0	0	0	0	0	0	0	0	1
Heterogeneous nuclear ribonucleoprotein K	HNRNPK	P61978	P61978	35		0.486979	0.31249	0.129065	1.09358	34.4216	34.9698	34.602	34.9957	35.0861	35.0411	34.5151	34.3294	34.4188	35.0324	34.9229	35.1232	0	1	1	0	0	0	0	0	0	0	0	0	0	0	0	0	0	0	0	0	0	0
14-3-3 protein gamma;14-3-3 protein gamma, N-terminally processed	YWHAG	P61981	P61981	23		0.102403	0.989689	0.266983	1.20329	34.1646	34.3734	34.3006	33.6769	33.764	33.9436	34.0029	33.7593	34.0609	33.6812	33.4766	33.6402	0	1	0	0	0	0	0	0	0	0	0	0	0	0	0	0	0	0	0	0	0	0
Mitochondrial import inner membrane translocase subunit Tim10	TIMM10	P62072	P62072	2		0.103139	0.986579	0.388144	1.30871	27.4501	27.0791	26.8114	27.8069	28.207	27.3113	27.3504	27.0666	26.8406	27.0799	26.9919	27.0074	0	0	0	1	1	0	0	0	0	0	0	0	0	0	0	0	0	0	0	0	0	1
40S ribosomal protein S7	RPS7	P62081	P62081	10		0.0924267	1.0342	-0.404801	0.755341	29.7822	30.5825	29.6816	29.6184	29.0602	29.5462	30.0947	30.1356	30.2399	30.3311	30.1458	29.7528	0	1	0	0	0	0	0	0	0	0	0	0	0	0	0	0	0	0	0	0	0	0
Serine/threonine-protein phosphatase PP1-alpha catalytic subunit	PPP1CA	P62136	P62136	20		0.0272631	1.56442	-0.373424	0.771948	29.4835	28.9619	28.9871	29.1444	28.8572	28.8617	29.1993	29.4028	29.1867	29.4816	29.361	29.9048	0	1	1	0	0	0	0	0	0	0	0	0	0	0	0	0	0	0	0	0	0	0
Serine/threonine-protein phosphatase PP1-beta catalytic subunit	PPP1CB	P62140	P62140	18		0.00034138	3.46676	-0.504424	0.704942	29.6212	29.02	29.2865	29.5253	29.4738	29.4291	29.8324	30.0061	30.0194	29.8194	29.8801	29.8251	0	1	1	0	0	0	0	0	0	0	0	0	0	0	0	0	0	0	0	0	0	0
Calmodulin	CALM1	P62158;P27482;P02585	P62158	18		0.368949	0.433034	0.17886	1.13199	34.8879	34.8686	34.6134	35.3736	35.3676	35.4265	34.766	34.58	34.5493	35.153	35.2133	35.2027	0	0	0	0	0	0	0	0	0	0	0	0	0	1	0	0	0	0	0	0	0	0
Neuronal calcium sensor 1	NCS1	P62166	P62166	6		0.646529	0.189412	-0.0647682	0.956099	26.0464	26.1806	26.0514	25.9402	n. def.	26.1399	25.7199	26.1516	26.3712	26.4344	26.0053	n. def.	0	1	0	1	0	0	0	0	0	1	0	0	0	0	0	0	0	0	0	0	0	1
26S protease regulatory subunit 4	PSMC1	P62191	P62191	25		0.469404	0.328453	-0.389689	0.763294	30.0121	28.4883	29.4924	30.872	30.7755	30.8739	29.5742	29.9034	29.706	31.2696	31.0955	31.3036	0	1	1	1	0	0	0	0	0	0	0	0	0	0	0	0	0	0	0	0	0	1
26S protease regulatory subunit 8	PSMC5	P62195;Q8NB90	P62195	26		0.269077	0.570123	-0.67149	0.627858	29.8669	27.9622	29.6593	30.9193	31.0603	30.8015	29.7654	30.2254	30.0842	31.3284	31.3996	31.4954	0	1	1	0	0	0	0	0	0	0	0	0	0	0	0	0	0	0	0	0	0	0
40S ribosomal protein S8	RPS8	P62241	P62241	7		0.456409	0.340646	-0.309199	0.80709	26.9018	27.7033	26.8083	27.9082	27.4161	27.9426	27.1623	26.6004	27.3077	28.3922	28.4015	28.6715	0	1	0	1	0	0	0	0	0	0	0	0	0	0	0	0	0	0	0	0	0	1
40S ribosomal protein S15a	RPS15A	P62244	P62244	9		0.000325387	3.4876	-0.644567	0.639685	28.4219	28.1033	28.0149	28.372	28.1137	28.1529	28.491	29.0727	28.6098	28.815	28.9895	29.0683	0	0	0	0	0	0	0	0	0	0	0	0	0	1	0	0	0	0	0	0	0	0
40S ribosomal protein S16	RPS16	P62249	P62249	9		0.000706299	3.15101	-0.724021	0.605408	28.178	27.8216	27.8693	28.4287	27.9348	28.0792	28.2306	28.9776	28.7689	28.9055	28.7455	29.0277	0	0	0	0	0	0	0	0	0	0	0	0	0	1	0	0	0	0	0	0	0	0
Ubiquitin-conjugating enzyme E2 G1;Ubiquitin-conjugating enzyme E2 G1, N-terminally processed	UBE2G1	P62253	P62253	9		0.595694	0.224977	0.0732253	1.05207	28.1024	28.4155	28.1512	28.5407	28.5447	28.551	28.0127	28.1593	28.167	28.458	28.3496	28.7196	0	0	0	0	0	0	0	0	0	0	0	0	0	1	0	0	0	0	0	0	0	0
Ubiquitin-conjugating enzyme E2 H	UBE2H	P62256	P62256	6		0.339065	0.469717	0.371057	1.2933	30.214	30.1096	30.111	28.9647	29.0816	28.8502	29.8598	29.7273	29.6789	28.6035	28.6517	28.5835	0	0	0	0	0	0	0	0	0	0	0	0	0	1	0	0	0	0	0	0	0	0
14-3-3 protein epsilon	YWHAE	P62258	P62258	29		0.676737	0.16958	0.102655	1.07375	35.6208	35.747	35.5018	36.3481	36.1953	36.2279	35.4908	35.4368	35.3304	36.3027	36.2713	36.1928	0	1	1	0	0	0	0	0	1	0	0	0	0	0	0	0	0	0	0	0	0	0
40S ribosomal protein S14	RPS14	P62263	P62263	7		0.0190455	1.72021	-0.639766	0.641817	28.9351	28.507	28.986	29.4333	29.3061	29.3488	29.045	29.6147	29.4701	30.2383	30.0973	29.8895	0	0	0	0	0	0	0	0	0	0	0	0	0	1	0	0	0	0	0	0	0	0
40S ribosomal protein S18	RPS18	P62269	P62269	11		0.0591402	1.22812	-0.522442	0.696193	28.9123	28.0196	28.9243	29.1673	29.2949	29.4764	28.8608	29.7526	29.5846	29.5556	29.5815	29.5943	0	1	0	0	0	0	0	0	0	0	0	0	0	0	0	0	0	0	0	0	0	0
40S ribosomal protein S11	RPS11	P62280	P62280	13		0.00100542	2.99765	-0.926618	0.52609	28.5232	27.9505	28.1329	28.042	28.4422	28.6166	28.509	29.1138	29.091	29.4731	29.6793	29.4009	0	0	0	0	0	0	0	0	0	0	0	0	0	1	0	0	0	0	0	0	0	0
Small nuclear ribonucleoprotein E	SNRPE	P62304	P62304	5		0.622608	0.205785	-0.219543	0.858838	29.3172	28.4857	29.1928	28.3326	27.4166	27.4268	29.024	29.1626	29.0653	28.7478	27.8553	27.6339	1	1	1	0	0	0	0	0	0	0	0	0	0	0	0	0	0	0	0	0	0	0
Small nuclear ribonucleoprotein F	SNRPF	P62306	P62306	7		0.28126	0.550892	-0.320643	0.800713	30.2639	29.459	30.1581	30.8716	30.307	30.4872	29.8677	30.3952	30.1877	31.1763	31.0021	30.8417	1	1	1	0	0	0	0	0	0	0	0	0	0	0	0	0	0	0	0	0	0	0
Small nuclear ribonucleoprotein G;Putative small nuclear ribonucleoprotein G-like protein 15	SNRPG;SNRPGP15	P62308;A8MWD9	P62308;A8MWD9	4		0.796254	0.0989484	-0.0378205	0.974125	29.2422	28.6999	29.1664	29.302	28.8007	29.0936	28.9648	29.1284	28.672	29.359	29.3027	29.1047	1	1	1	0	0	0	0	0	0	0	0	0	0	0	0	0	0	0	0	0	0	0
U6 snRNA-associated Sm-like protein LSm3	LSM3	P62310;REV__Q9Y4P9	P62310	7		0.659334	0.180894	0.128708	1.09331	30.0152	29.3795	29.7034	30.8366	30.7793	30.6434	29.7771	29.8755	29.7628	30.4094	30.3796	30.3807	0	0	1	0	0	0	0	0	0	0	0	0	0	0	0	0	0	0	0	0	0	0
U6 snRNA-associated Sm-like protein LSm6	LSM6	P62312	P62312	6		0.223686	0.65036	0.371462	1.29366	29.2429	28.8888	29.1183	30.5312	30.0146	29.9306	28.9051	28.976	29.072	29.4815	29.4571	29.606	0	1	1	0	0	0	0	0	0	0	0	0	0	0	0	0	0	0	0	0	0	0
Small nuclear ribonucleoprotein Sm D1	SNRPD1	P62314	P62314	4		0.0533743	1.27267	-0.351309	0.783873	30.6659	30.151	30.8224	30.3512	29.9438	30.3311	30.7135	30.3375	30.7852	30.9401	30.9363	30.6607	1	1	1	0	0	0	0	0	0	0	0	0	0	0	0	0	0	0	0	0	0	0
Small nuclear ribonucleoprotein Sm D2	SNRPD2	P62316	P62316	11		0.213529	0.670544	-0.330743	0.795127	31.5179	30.2843	31.3866	31.6651	31.27	31.651	31.1833	31.5752	31.3819	32.0867	31.8193	31.713	1	1	1	0	0	0	0	0	0	0	0	0	0	0	0	0	0	0	0	0	0	0
Small nuclear ribonucleoprotein Sm D3	SNRPD3	P62318	P62318	8		0.0236654	1.62589	-0.474919	0.719507	31.1329	30.44	31.3865	30.5785	30.6123	30.6167	31.0684	31.0779	31.2367	31.6674	31.2018	31.3642	1	1	1	0	0	0	0	0	0	0	0	0	0	0	0	0	0	0	0	0	0	0
Thymosin beta-4;Hematopoietic system regulatory peptide	TMSB4X	P62328	P62328	9		0.674936	0.170737	0.119419	1.0863	35.3255	35.6581	34.7842	34.6891	34.5674	34.6247	35.2855	35.2947	35.264	34.4621	34.2078	34.4185	0	1	0	0	0	0	0	0	0	0	0	0	0	0	0	0	0	0	0	0	0	0
26S protease regulatory subunit 10B	PSMC6	P62333	P62333	23		0.491664	0.308332	-0.405529	0.754959	29.5645	28.6014	29.4524	30.9754	30.884	31.0422	29.2879	29.8627	29.7987	31.3999	31.3076	31.2964	0	1	1	0	0	0	0	0	0	0	0	0	0	0	0	0	0	0	0	0	0	0
60S ribosomal protein L7a	RPL7A	P62424	P62424	8		0.627367	0.202479	-0.129873	0.913912	29.9997	28.9402	29.138	29.8313	30.4487	30.1934	29.5815	30.099	29.7748	29.9893	29.7605	30.1253	0	0	0	0	0	0	0	0	0	0	0	0	0	1	0	0	0	0	0	0	0	0
DNA-directed RNA polymerase II subunit RPB7	POLR2G	P62487	P62487	7		0.679292	0.167944	0.0680545	1.0483	28.257	28.7423	28.281	28.7905	28.3854	28.2641	28.0449	28.0475	28.291	28.6558	28.7422	28.5306	0	0	1	0	0	0	0	0	0	0	0	0	0	0	0	0	0	0	0	0	0	0
Eukaryotic peptide chain release factor subunit 1	ETF1	P62495	P62495	28		0.990294	0.00423594	0.00107892	1.00075	32.4044	32.7092	32.2037	32.4309	32.4517	32.2897	32.3449	32.4121	32.2219	32.5874	32.4673	32.4495	0	1	0	0	0	0	0	0	0	0	0	0	0	0	0	0	0	0	0	0	0	0
Cellular nucleic acid-binding protein	CNBP	P62633	P62633	9		0.500581	0.300525	0.295258	1.2271	31.262	31.3453	30.4586	31.8053	32.3493	32.4633	30.9938	30.5494	30.8169	31.2892	31.7751	32.4879	0	1	0	0	0	0	0	0	0	0	0	1	0	0	0	0	0	0	0	0	0	0
40S ribosomal protein S4, X isoform	RPS4X	P62701;Q8TD47;P22090	P62701	14		0.346154	0.460731	-0.304066	0.809966	28.6433	28.054	28.2737	29.264	28.8599	29.272	28.0715	29.1276	28.7226	29.3472	29.2684	29.6539	0	1	0	0	0	0	0	0	0	0	0	0	0	0	0	0	0	0	0	0	0	0
60S ribosomal protein L23a	RPL23A	P62750	P62750	7		0.134747	0.87048	-0.648608	0.637895	27.9861	28.9464	29.2589	26.9342	27.1212	27.635	28.5939	28.4511	28.9683	28.8335	28.4336	28.4931	0	0	0	0	0	0	0	0	0	0	0	0	0	1	0	0	0	0	0	0	0	0
40S ribosomal protein S6	RPS6	P62753	P62753	6		0.0320943	1.49357	-0.34105	0.789466	28.9292	28.7314	28.6258	28.2044	28.3154	28.3104	28.6648	28.8653	28.6475	29.0682	28.892	29.0252	0	0	0	0	0	0	0	0	0	0	0	0	0	1	0	0	0	0	0	0	0	0
Histone H4	HIST1H4A	P62805	P62805	17		0.211264	0.675174	-0.522778	0.696031	33.8442	32.5985	34.7803	34.5089	34.1081	34.3423	33.5588	34.3532	34.5965	35.2206	34.9019	34.6881	0	0	1	0	0	0	0	0	0	0	0	0	0	0	0	0	0	0	0	0	0	0
Ras-related protein Rab-1A	RAB1A	P62820	P62820	12		0.29027	0.537198	-0.485697	0.714152	26.6313	26.7662	n. def.	27.6028	27.6783	27.1242	26.569	n. def.	n. def.	27.9714	27.6011	28.4435	1	1	0	1	0	0	0	1	1	1	0	1	0	0	0	0	0	0	0	0	0	1
GTP-binding nuclear protein Ran	RAN	P62826	P62826	18		0.156339	0.805934	-0.304249	0.809863	32.5976	32.3102	32.5588	33.063	33.177	33.2637	32.841	32.9481	32.8877	33.5786	33.3236	33.2167	1	1	1	0	0	0	0	0	1	0	0	0	0	0	0	0	0	0	0	0	0	0
60S ribosomal protein L23	RPL23	P62829	P62829	6		0.387854	0.411332	-0.419545	0.747661	27.5126	26.7637	27.455	28.2443	28.4083	28.4657	27.1039	27.65	27.4836	29.1993	29.0391	28.8909	0	0	0	0	0	0	0	0	0	0	0	0	0	1	0	0	0	0	0	0	0	0
40S ribosomal protein S15	RPS15	P62841	P62841	4		0.185061	0.732684	-0.412697	0.751218	27.6956	27.8634	28.2485	26.9945	27.001	27.2408	27.2815	28.0329	28.1737	28.6689	27.5075	27.8556	0	0	0	0	0	0	0	0	0	0	0	0	0	1	0	0	0	0	0	0	0	0
40S ribosomal protein S25	RPS25	P62851	P62851	4		0.400337	0.397574	-0.3207	0.800682	28.126	29.1866	28.3524	27.3907	27.3345	27.4858	28.375	27.8622	n. def.	28.913	28.1007	28.2492	0	0	0	0	0	0	0	0	0	0	0	0	0	1	0	0	0	0	0	0	0	0
40S ribosomal protein S28	RPS28	P62857	P62857	7		0.894893	0.0482287	-0.0459083	0.96868	31.8093	30.8227	31.9005	32.4725	32.7003	32.6068	31.7003	31.5057	32.0465	32.5837	32.5227	32.2288	1	1	0	0	0	0	0	0	0	0	0	1	0	0	0	0	0	0	0	0	0	0
Guanine nucleotide-binding protein G(I)/G(S)/G(T) subunit beta-1	GNB1	P62873	P62873	11		0.958558	0.0183814	0.00852051	1.00592	27.0478	n. def.	27.1968	27.4361	27.4066	27.5613	n. def.	27.1993	26.8872	27.565	27.3639	27.5907	0	0	0	0	0	0	0	0	0	0	0	0	0	1	0	0	0	0	0	0	0	0
E3 ubiquitin-protein ligase RBX1;E3 ubiquitin-protein ligase RBX1, N-terminally processed	RBX1	P62877	P62877	8		0.140249	0.8531	0.296263	1.22796	28.7527	28.3394	28.3073	28.9814	28.8569	29.0203	27.8199	28.5124	28.449	28.3097	28.674	28.7155	0	1	1	0	0	0	0	0	0	0	0	0	0	0	0	0	0	0	0	0	0	0
Guanine nucleotide-binding protein G(I)/G(S)/G(T) subunit beta-2	GNB2	P62879	P62879	11		0.518411	0.285326	0.201692	1.15005	25.9977	n. def.	26.4782	26.9659	27.0654	26.7886	25.679	26.9666	25.9578	26.4996	26.6161	27.0255	0	1	0	0	0	0	0	0	0	0	0	0	0	0	0	0	0	0	0	0	0	0
60S ribosomal protein L30	RPL30	P62888	P62888	9		0.173961	0.759548	-0.249413	0.841238	30.5222	30.8802	30.0101	30.0186	30.2128	29.8338	30.2099	30.4883	30.5152	30.6498	30.5322	30.5788	0	0	0	0	0	0	0	0	0	0	0	0	0	1	0	0	0	0	0	0	0	0
60S ribosomal protein L31	RPL31	P62899	P62899	3		0.0320602	1.49403	-0.26308	0.833307	27.3541	27.4146	27.0292	n. def.	27.0659	n. def.	27.397	27.6021	27.4271	27.5573	27.4116	n. def.	0	0	0	0	0	0	0	0	0	0	0	0	0	1	0	0	0	0	0	0	0	0
60S ribosomal protein L10a	RPL10A	P62906	P62906	13		0.236759	0.625693	-0.341091	0.789444	31.0172	30.6216	32.0511	30.488	30.3078	30.519	31.0909	31.1603	31.0428	31.0732	31.1737	31.5103	0	0	0	0	0	0	0	0	0	0	0	0	0	1	0	0	0	0	0	0	0	0
60S ribosomal protein L11	RPL11	P62913	P62913	6		0.0964261	1.01581	-0.446052	0.734049	28.669	28.1158	28.323	28.6519	28.6442	29.7119	28.9137	28.9238	29.0728	29.4712	29.0636	29.3472	0	1	1	0	0	0	0	0	0	0	0	0	0	0	0	0	0	0	0	0	0	0
60S ribosomal protein L8	RPL8	P62917	P62917	6		0.15712	0.803767	-0.217121	0.86028	27.2231	27.2242	27.2185	27.337	27.5383	27.592	27.2667	27.4782	27.2005	27.8115	27.7373	27.9416	0	1	0	0	0	0	0	0	0	0	0	0	0	0	0	0	0	0	0	0	0	0
Peptidyl-prolyl cis-trans isomerase A;Peptidyl-prolyl cis-trans isomerase A, N-terminally processed	PPIA	P62937;P0DN26;A0A0B4J2A2;A0A075B759;Q9Y536;F5H284;P0DN37	P62937	24		0.01625	1.78915	0.35113	1.27556	37.2404	37.6254	37.2721	37.1799	37.2286	37.1154	37.3253	36.9488	37.0357	36.8256	36.6457	36.7739	0	1	0	0	0	1	0	0	0	0	0	0	0	0	0	0	0	0	0	0	0	0
Peptidyl-prolyl cis-trans isomerase FKBP1A	FKBP1A	P62942	P62942	10		0.717471	0.144196	-0.0496445	0.966174	33.82	34.0242	33.6189	33.5038	33.3999	33.3692	33.884	33.4821	33.9651	33.6246	33.5185	33.5597	1	1	0	1	0	0	0	0	0	0	0	0	0	0	0	0	0	0	0	0	0	1
Ubiquitin-40S ribosomal protein S27a;Ubiquitin;40S ribosomal protein S27a;Ubiquitin-60S ribosomal protein L40;Ubiquitin;60S ribosomal protein L40;Polyubiquitin-B;Ubiquitin;Polyubiquitin-C;Ubiquitin	RPS27A;UBA52;UBB;UBC	P62979;P62987;P0CG47;P0CG48	P62979;P62987;P0CG47;P0CG48	12		0.578473	0.237717	0.194541	1.14436	35.1384	35.1643	34.9403	36.107	36.211	36.2811	35.016	35.0294	34.8035	35.8569	35.9817	35.9874	0	1	1	0	0	0	0	0	0	0	0	0	0	0	0	0	0	0	0	0	0	0
Growth factor receptor-bound protein 2	GRB2	P62993	P62993	17		0.134511	0.871243	0.327811	1.25511	31.421	31.6537	31.2241	32.1996	32.1337	31.9844	31.1262	31.2483	31.1793	31.7978	31.6277	31.6704	0	1	1	0	0	0	0	1	0	1	0	0	0	0	0	0	0	0	0	0	0	0
Transformer-2 protein homolog beta	TRA2B	P62995	P62995	7		0.527883	0.277462	0.115508	1.08336	26.891	26.6859	26.1416	27.0802	26.9983	26.98	26.3536	26.8127	26.3964	26.7171	27.0169	26.7873	0	0	1	0	0	0	0	0	0	0	0	0	0	0	0	0	0	0	0	0	0	0
Ras-related C3 botulinum toxin substrate 1;Ras-related C3 botulinum toxin substrate 3	RAC1;RAC3	P63000;P60763	P63000;P60763	10		0.089289	1.0492	0.245409	1.18543	30.2734	30.7668	30.4888	30.7099	30.6592	30.6294	30.2172	30.1004	30.1291	30.7753	30.5385	30.2945	0	1	0	1	0	0	0	0	1	0	0	0	0	0	0	0	0	0	0	0	0	1
AP-2 complex subunit beta	AP2B1	P63010	P63010	53		0.898479	0.046492	0.0360953	1.02533	31.5209	32.0195	31.3518	30.7476	30.7711	30.6598	31.5494	31.532	31.4084	30.9435	30.7667	30.6542	0	0	0	1	0	0	0	0	0	0	0	0	0	0	0	0	0	0	0	0	0	1
Guanine nucleotide-binding protein G(s) subunit alpha isoforms short;Guanine nucleotide-binding protein G(s) subunit alpha isoforms XLas	GNAS	P63092;Q5JWF2	P63092;Q5JWF2	8		0.516473	0.286953	0.205832	1.15335	26.6016	n. def.	26.3559	26.9087	26.9393	27.1475	26.1755	25.5801	26.5833	27.2233	26.9188	27.0277	0	0	0	1	0	0	0	0	0	0	0	0	0	0	0	0	0	0	0	0	0	1
Calcineurin subunit B type 1	PPP3R1	P63098;Q96LZ3	P63098	9		0.741291	0.130011	-0.0587184	0.960117	28.8125	29.1756	28.4224	28.4542	28.8391	28.2523	28.7336	29.029	28.3875	28.6207	28.9817	28.5559	1	1	0	1	0	0	0	0	0	0	0	0	0	0	0	0	0	0	0	0	0	1
14-3-3 protein zeta/delta	YWHAZ	P63104;REV__P53355;O00213;Q92674	P63104	25		0.679919	0.167543	-0.0807425	0.945571	34.682	34.1489	35.057	35.3142	35.1462	35.1183	34.727	34.8811	34.923	35.2253	35.1417	35.0529	0	1	0	0	0	0	0	0	1	0	0	0	0	0	0	0	0	0	0	0	0	0
Ubiquitin-conjugating enzyme E2 B	UBE2B	P63146	P63146	4		0.423241	0.373412	0.192415	1.14267	26.9583	n. def.	n. def.	27.6357	27.4076	27.6838	n. def.	27.0532	26.7524	27.4654	27.2544	27.6193	0	0	1	1	0	0	0	0	0	0	0	0	0	0	0	0	0	0	0	0	0	1
Serine/threonine-protein phosphatase 2A 55 kDa regulatory subunit B alpha isoform	PPP2R2A	P63151;Q00005;Q9Y2T4	P63151	25		0.969526	0.0134407	-0.0119282	0.991766	29.6353	29.6854	29.7529	30.4587	30.4379	30.5108	29.4702	29.6032	29.537	30.595	30.6486	30.6988	0	0	0	0	0	0	0	0	0	0	0	0	0	1	0	0	0	0	0	0	0	0
Small ubiquitin-related modifier 1	SUMO1	P63165	P63165	5		0.227606	0.642817	0.314156	1.24328	29.8245	29.7499	29.7513	30.3193	30.5323	30.6363	29.4619	29.318	29.5044	30.1365	30.2658	30.2419	0	1	1	1	0	0	0	0	0	0	0	0	0	0	0	0	0	0	0	0	0	1
Dynein light chain 1, cytoplasmic	DYNLL1	P63167	P63167	6		0.517214	0.28633	0.180026	1.1329	27.7862	28.8559	27.5016	28.6121	27.9009	28.8486	27.9187	27.6905	27.8935	28.3866	28.1519	28.384	0	1	1	0	1	0	0	0	0	0	0	0	0	0	0	0	0	0	0	0	0	0
Dynein light chain Tctex-type 1	DYNLT1	P63172	P63172	3		0.133379	0.874914	-0.464268	0.724839	26.6453	27.8727	27.2813	27.5985	27.9648	27.7681	27.7077	27.5136	27.4229	28.5313	28.3611	28.3797	0	1	0	0	0	0	0	0	0	1	0	0	0	0	0	0	0	0	0	0	0	0
60S ribosomal protein L38	RPL38	P63173	P63173	4		0.313122	0.504287	-0.354996	0.781872	28.7299	26.903	28.8719	28.8342	28.9136	28.9738	28.6671	29.0159	28.965	29.0624	28.8427	28.8031	0	0	0	0	0	0	0	0	0	0	0	0	0	1	0	0	0	0	0	0	0	0
S-phase kinase-associated protein 1	SKP1	P63208	P63208	14		0.110945	0.954892	0.188776	1.1398	31.7245	32.0784	31.5885	31.7804	31.3989	31.591	31.3848	31.3694	31.5324	31.5027	31.7311	31.5086	0	0	0	0	0	0	0	0	0	0	0	0	0	1	0	0	0	0	0	0	0	0
40S ribosomal protein S21	RPS21	P63220	P63220	8		0.872935	0.0590182	0.0418901	1.02946	31.8728	30.9469	32.1081	32.3585	32.5576	32.3182	31.7926	31.8226	31.7789	32.3877	32.0911	32.0379	1	1	0	0	0	0	0	0	0	0	0	1	0	0	0	0	0	0	0	0	0	0
Eukaryotic translation initiation factor 5A-1;Eukaryotic translation initiation factor 5A-1-like	EIF5A;EIF5AL1	P63241;Q6IS14;Q9GZV4	P63241;Q6IS14	17		0.314306	0.502647	0.291503	1.22391	34.4751	34.6387	34.3862	35.2026	35.3628	35.2362	34.3319	34.1296	33.9393	35.0256	35.0338	35.0924	0	1	1	1	0	0	0	0	0	0	0	1	0	0	0	0	0	0	0	0	0	1
Guanine nucleotide-binding protein subunit beta-2-like 1;Guanine nucleotide-binding protein subunit beta-2-like 1, N-terminally processed	GNB2L1	P63244	P63244	23		0.590514	0.22877	0.18884	1.13985	33.1839	32.9748	33.3979	34.4639	34.198	34.1341	32.9779	33.1655	32.9554	33.9464	34.102	34.0724	0	1	1	1	0	0	0	0	0	0	0	0	0	0	0	0	0	0	0	0	0	1
Actin, cytoplasmic 2;Actin, cytoplasmic 2, N-terminally processed	ACTG1	P63261;P0CG38;Q562R1;Q9BYX7	P63261	36		0.225776	0.646323	-0.210662	0.86414	30.8616	n. def.	30.749	30.8224	31.2459	30.4758	31.1224	31.1005	n. def.	31.3335	30.9282	30.7235	0	1	0	0	0	0	0	0	0	0	0	0	0	0	0	0	0	0	0	0	0	0
SUMO-conjugating enzyme UBC9	UBE2I	P63279	P63279	12		0.638311	0.194968	0.159898	1.11721	31.6583	31.9323	31.6274	32.6439	32.5544	32.6637	31.4811	31.4465	31.3871	32.5972	32.5877	32.6208	0	1	1	0	0	0	0	0	0	0	0	0	0	0	0	0	0	0	0	0	0	0
Serine/threonine-protein phosphatase 2A catalytic subunit alpha isoform	PPP2CA	P67775	P67775	17		0.430125	0.366405	-0.277541	0.824996	26.4992	26.2569	n. def.	27.496	27.2979	n. def.	26.4688	27.1606	26.9327	27.8552	27.3588	27.2144	0	1	1	0	0	0	0	0	0	0	0	0	0	0	0	0	0	0	0	0	0	0
Nuclease-sensitive element-binding protein 1	YBX1	P67809;Q9Y2T7	P67809	25		0.603385	0.219406	0.109142	1.07859	32.8158	31.8944	32.416	32.3063	31.9404	32.1203	31.9309	31.7547	31.8651	32.1312	32.5712	32.5852	0	1	1	0	0	1	0	0	0	0	0	0	0	0	0	0	0	0	0	0	0	0
Casein kinase II subunit beta	CSNK2B	P67870	P67870	6		0.0474904	1.32339	-0.951563	0.517072	n. def.	26.9157	25.9792	25.9856	n. def.	25.4041	n. def.	n. def.	26.4351	27.3619	27.3642	26.9296	0	0	0	0	0	0	0	0	0	0	0	0	0	1	0	0	0	0	0	0	0	0
Tropomyosin alpha-4 chain	TPM4	P67936;Q2TAC2	P67936	32		0.559322	0.252338	-0.113754	0.92418	33.5967	33.4045	33.5141	33.0327	32.7943	33.0429	33.5826	33.7391	33.594	32.9347	33.0867	33.1305	0	1	0	0	0	0	0	0	0	0	0	0	0	0	0	0	0	0	0	0	0	0
Actin, alpha skeletal muscle;Actin, alpha cardiac muscle 1;Actin, gamma-enteric smooth muscle;Actin, aortic smooth muscle	ACTA1;ACTC1;ACTG2;ACTA2	P68133;P68032;P63267;P62736	P68133;P68032;P63267;P62736	22		0.0745287	1.12768	-0.368086	0.774809	33.074	32.5762	33.1336	32.8194	32.8541	32.8111	33.2085	33.59	33.8287	32.8327	32.8092	33.2076	0	1	0	0	0	0	0	0	0	0	0	0	0	0	0	0	0	0	0	0	0	0
Ubiquitin-conjugating enzyme E2 L3	UBE2L3	P68036	P68036	11		0.157103	0.803815	0.257261	1.19521	32.5845	32.732	32.4609	33.1235	33.2946	33.0916	32.3608	32.4621	32.405	32.7745	32.864	32.8772	0	1	1	0	0	0	0	0	0	0	0	0	0	0	0	0	0	0	0	0	0	0
Elongation factor 1-alpha 1;Putative elongation factor 1-alpha-like 3	EEF1A1;EEF1A1P5	P68104;Q5VTE0	P68104;Q5VTE0	38		0.893334	0.0489862	-0.0340449	0.976678	34.538	34.6218	34.7072	35.0552	35.212	35.2216	34.4911	34.4164	34.4552	35.5304	35.3295	35.3375	0	1	1	1	0	0	0	0	0	0	0	0	0	0	0	0	0	0	0	0	0	1
Casein kinase II subunit alpha;Casein kinase II subunit alpha 3	CSNK2A1;CSNK2A3	P68400;Q8NEV1	P68400;Q8NEV1	7		0.0577618	1.23836	-0.39795	0.758936	27.1154	n. def.	26.9849	26.7544	26.1924	26.7802	26.7223	27.0501	27.4148	27.1659	27.2523	27.375	0	0	1	0	0	0	0	0	0	0	0	0	0	0	0	0	0	0	0	0	0	0
Platelet-activating factor acetylhydrolase IB subunit beta	PAFAH1B2	P68402	P68402	14		0.3109	0.507379	0.129932	1.09424	31.4342	32.0977	31.8031	31.8124	31.3857	31.46	31.5816	31.4119	31.6698	31.5711	31.4556	31.5235	0	1	0	0	0	0	0	0	0	0	0	0	0	0	0	0	0	0	0	0	0	0
Histone H3.1	HIST1H3A	P68431	P68431	12		0.119836	0.921414	-0.572557	0.672424	27.8954	27.0543	28.4291	28.3551	28.3653	27.6041	27.722	28.3587	28.2598	29.5783	28.756	28.4638	0	0	1	0	0	0	0	0	0	0	0	0	0	0	0	0	0	0	0	0	0	0
Nodal modulator 3;Nodal modulator 2;Nodal modulator 1	NOMO3;NOMO2;NOMO1	P69849;Q5JPE7;Q15155	P69849;Q5JPE7;Q15155	22		0.395971	0.402337	0.122849	1.08888	29.1531	29.0346	29.2298	29.0144	29.0564	29.0411	29.4345	29.0223	29.2105	28.5368	28.7105	28.8777	0	0	0	1	0	0	0	0	0	0	0	0	0	0	1	0	1	0	0	0	0	0
Immunoglobulin-binding protein 1	IGBP1	P78318	P78318	11		0.537367	0.269729	-0.15039	0.901007	27.8646	28.2358	28.0753	28.6798	28.142	28.4089	27.7329	28.1456	27.9661	28.8729	28.6726	28.9188	0	1	0	0	0	0	0	0	0	0	0	0	0	0	0	0	0	0	0	0	0	0
Phosphoserine phosphatase	PSPH	P78330	P78330	19		0.000888162	3.05151	0.522512	1.43645	32.6628	32.9666	32.6215	32.9466	32.7589	33.003	32.3843	32.0508	32.0096	32.4637	32.396	32.5199	0	0	0	0	0	0	0	0	0	0	0	0	0	1	0	0	0	0	0	0	0	0
Eukaryotic translation initiation factor 4 gamma 2	EIF4G2	P78344	P78344	19		0.679953	0.167521	-0.11831	0.921266	28.1926	29.046	28.2638	27.3766	27.3444	27.5785	28.2679	27.8961	27.9078	28.0486	28.1256	28.2658	0	0	0	0	0	0	0	0	0	0	0	0	0	1	0	0	0	0	0	0	0	0
Ribonuclease P protein subunit p30	RPP30	P78346	P78346	6		0.576929	0.238878	-0.0852865	0.942597	26.1316	26.236	26.6065	26.9018	26.4658	26.4915	26.2699	26.554	26.3835	26.5987	26.9655	26.5732	0	0	1	0	0	0	0	0	0	0	0	0	0	0	0	0	0	0	0	0	0	0
General transcription factor II-I	GTF2I	P78347;Q86UP8;Q6EKJ0	P78347	33		0.281871	0.549949	-0.233955	0.8503	29.0714	29.1348	29.2452	29.6028	29.7446	29.8159	29.4568	29.2634	29.254	29.9845	30.0371	30.0225	0	1	1	0	0	0	0	0	0	0	0	0	0	0	0	0	0	0	0	0	0	0
T-complex protein 1 subunit beta	CCT2	P78371	P78371	41		0.955086	0.0199574	-0.0202058	0.986092	33.5752	33.2557	33.3892	34.3196	34.4564	34.5883	33.1485	33.9043	33.352	34.3837	34.7977	34.1195	0	1	0	0	0	0	0	0	0	0	0	0	0	0	0	0	0	0	0	0	0	0
mRNA export factor	RAE1	P78406	P78406	21		0.278367	0.555383	0.267719	1.2039	29.5812	29.431	29.2216	30.0426	30.677	30.1115	29.3143	29.4214	29.4942	29.7139	29.859	29.6557	0	1	1	0	0	0	0	0	0	0	0	0	0	0	0	0	0	0	0	0	0	0
Glutathione S-transferase omega-1	GSTO1	P78417	P78417	28		0.0593079	1.22689	0.273001	1.20832	34.3478	34.5849	34.173	34.5662	34.5416	34.4126	34.3225	33.8147	33.8428	34.3057	34.2375	34.4651	1	1	0	0	0	0	0	0	0	0	0	0	0	0	0	0	0	0	0	0	0	0
Protein jagged-1	JAG1	P78504	P78504	10		0.25659	0.59076	0.872824	1.83124	27.8938	30.0255	28.0491	26.3749	26.3479	26.5885	27.5913	27.8291	27.4478	25.5259	25.7843	25.8644	0	0	0	1	0	0	0	0	0	0	0	0	0	0	1	0	1	0	0	0	0	0
DNA-dependent protein kinase catalytic subunit	PRKDC	P78527	P78527	129		0.595812	0.224891	-1.01468	0.494937	25.7069	25.6379	26.1418	32.047	32.1203	32.0939	26.7259	27.5433	27.5723	32.7698	32.7639	32.4607	0	0	1	0	0	0	0	0	0	0	0	0	0	0	0	0	0	0	0	0	0	0
Disintegrin and metalloproteinase domain-containing protein 17	ADAM17	P78536	P78536	7		0.4449	0.351737	-0.439934	0.737168	29.8862	29.5064	29.7918	28.1163	28.5991	28.5876	30.7387	30.6298	30.2372	28.7046	28.5974	28.2194	0	0	0	1	0	0	0	0	0	0	0	0	0	0	1	0	1	0	0	0	0	0
Sushi repeat-containing protein SRPX	SRPX	P78539	P78539	24		0.44868	0.348064	-0.510235	0.702108	31.6677	31.2363	31.919	29.8724	29.5059	29.5886	32.2841	32.1419	32.1101	29.9053	30.1488	30.2613	0	0	0	0	0	0	0	0	0	0	0	0	0	1	0	0	0	0	0	0	0	0
Arginase-2, mitochondrial	ARG2	P78540	P78540	9		0.632038	0.199257	0.0908805	1.06502	27.3557	26.8869	26.9889	26.7814	27.167	26.6915	27.1188	27.2262	27.0975	26.4656	n. def.	26.5304	0	0	0	0	1	0	0	0	0	0	0	0	0	0	0	0	0	0	0	0	0	0
Interferon-induced 35 kDa protein	IFI35	P80217	P80217	13		0.590395	0.228857	-0.156133	0.897427	28.5473	28.2588	28.2028	27.7912	27.4611	27.4299	28.391	28.6084	28.6139	27.7473	27.3615	27.9059	0	0	1	0	0	0	0	0	0	0	0	0	0	0	0	0	0	0	0	0	0	0
Nucleobindin-2;Nesfatin-1	NUCB2	P80303	P80303	12		0.288549	0.539781	-0.485427	0.714286	28.6163	26.8747	29.1373	29.345	29.5301	29.2073	28.9345	29.5866	29.2124	29.6585	29.5417	28.6895	0	1	1	1	0	1	0	0	0	1	0	1	0	0	0	0	0	0	0	0	0	1
Brain acid soluble protein 1	BASP1	P80723	P80723	15		0.951097	0.0217753	-0.00920582	0.993639	31.899	31.563	31.6257	32.033	31.2502	31.8517	31.8403	31.5037	31.6775	31.4091	31.9067	31.9406	0	0	0	1	0	0	0	0	0	0	0	0	0	0	0	0	0	0	0	0	0	1
28S ribosomal protein S36, mitochondrial	MRPS36	P82909	P82909	3		0.12697	0.8963	-0.562384	0.677182	27.6399	26.405	27.6925	26.4463	27.2032	26.8158	27.8392	27.4152	28.0022	n. def.	27.1281	n. def.	0	0	0	0	1	0	0	0	0	0	0	0	0	0	0	0	0	0	0	0	0	0
High mobility group nucleosome-binding domain-containing protein 5	HMGN5	P82970	P82970	11		0.232481	0.633613	-2.02021	0.246523	n. def.	24.9611	24.4808	27.7025	27.2905	28.6072	n. def.	24.5179	n. def.	29.3165	29.6216	31.0585	0	0	1	0	0	0	0	0	0	0	0	0	0	0	0	0	0	0	0	0	0	0
SAP domain-containing ribonucleoprotein	SARNP	P82979	P82979	10		0.375601	0.425273	-0.302757	0.810702	29.4214	29.3305	29.588	29.9097	30.3389	30.3726	29.7731	29.3307	29.6015	30.9552	30.3728	30.7444	0	0	1	0	0	0	0	0	0	0	0	0	0	0	0	0	0	0	0	0	0	0
Thioredoxin-like protein 4A	TXNL4A	P83876	P83876	10		0.291872	0.534808	0.251258	1.19024	29.1823	29.4433	29.089	29.738	29.7214	29.8907	28.7909	28.8246	28.978	29.8205	29.5439	29.5993	0	0	1	0	0	0	0	0	0	0	0	0	0	0	0	0	0	0	0	0	0	0
Chromobox protein homolog 1	CBX1	P83916	P83916	8		0.382336	0.417555	-0.298587	0.813048	29.7397	29.4627	29.6389	29.9745	29.0802	29.5606	29.7335	28.8141	29.2216	30.5383	30.341	30.5997	0	0	1	0	0	0	0	0	0	0	0	0	0	0	0	0	0	0	0	0	0	0
ADP-ribosylation factor 5	ARF5	P84085	P84085	10		0.199554	0.699939	0.144441	1.1053	27.2617	27.5034	27.0854	27.3248	27.1532	27.1317	27.2602	26.8889	27.2051	27.0415	n. def.	n. def.	0	1	0	1	0	0	0	0	0	1	0	0	1	0	0	0	0	0	0	0	0	1
Enhancer of rudimentary homolog	ERH	P84090	P84090	7		0.0279192	1.5541	0.398015	1.31769	32.93	33.1707	32.7492	33.3727	33.4962	33.3875	32.756	32.4318	32.5875	32.9018	33.0553	32.9858	0	0	0	0	0	0	0	0	0	0	0	0	0	1	0	0	0	0	0	0	0	0
60S ribosomal protein L19	RPL19	P84098	P84098	8		0.164288	0.784394	-0.43998	0.737145	29.9056	29.8401	30.1407	28.6537	28.9996	28.771	29.5392	29.4632	29.7586	30.0345	29.8771	30.278	0	0	0	0	0	0	0	0	0	0	0	0	0	1	0	0	0	0	0	0	0	0
Small EDRK-rich factor 2	SERF2	P84101	P84101	3		0.893132	0.0490842	0.0458139	1.03227	26.0024	25.6246	24.9515	24.8703	24.4693	25.7404	26.0185	25.3856	25.6923	24.6831	24.8531	24.7509	0	0	0	0	0	0	0	0	0	0	0	0	0	1	0	0	0	0	0	0	0	0
Serine/arginine-rich splicing factor 3	SRSF3	P84103	P84103	7		0.912431	0.0397998	0.0227982	1.01593	28.3238	28.4084	28.3533	28.6476	29.0171	28.8285	28.1151	28.377	28.1476	28.9793	28.924	28.899	0	1	1	0	0	0	0	0	0	0	0	0	0	0	0	0	0	0	0	0	0	0
Histone H3.3	H3F3A	P84243	P84243	12		0.120902	0.917565	-0.556832	0.679793	28.2946	27.2626	29.2407	28.3237	28.4935	28.2955	28.1964	28.3701	28.8751	29.4584	29.1357	29.2158	0	0	1	0	0	0	0	0	0	0	0	0	0	0	0	0	0	0	0	0	0	0
Forkhead box protein K1	FOXK1	P85037;Q96C12	P85037	12		0.45625	0.340797	-0.114315	0.923821	26.1793	26.3903	26.5355	26.9245	26.2573	26.7817	26.6438	26.5737	26.9927	26.3435	26.6112	26.5895	0	1	1	0	0	0	0	0	0	0	0	0	0	0	0	0	0	0	0	0	0	0
Basement membrane-specific heparan sulfate proteoglycan core protein;Endorepellin;LG3 peptide	HSPG2	P98160	P98160	44		0.00995555	2.00193	-0.806801	0.571648	31.6091	31.3522	31.7611	31.1151	30.9034	30.8938	32.6363	32.462	32.5136	31.5777	31.6594	31.6265	0	0	0	0	0	1	0	0	0	0	0	0	0	0	0	0	0	0	0	0	0	0
RNA-binding protein 10	RBM10	P98175	P98175	12		0.411345	0.385794	-0.143204	0.905506	28.5544	28.4746	28.4722	28.0304	27.7768	27.7146	28.3158	28.2137	28.3966	28.5834	28.1582	28.2145	0	0	1	0	0	0	0	0	0	0	0	0	0	0	0	0	0	0	0	0	0	0
Putative RNA-binding protein 3	RBM3	P98179	P98179	9		0.974263	0.0113237	0.0202579	1.01414	30.3943	29.6776	30.6496	32.4771	32.0838	32.2305	30.3717	30.2531	30.4845	31.978	32.2464	32.0577	0	1	1	0	0	0	0	0	0	0	0	0	0	0	0	0	0	0	0	0	0	0
Cytochrome c	CYCS	P99999;CON__P62894	P99999	13		0.217371	0.662798	0.535798	1.44974	33.6039	33.5038	33.33	32.327	32.4132	32.4309	33.2312	32.8723	33.2253	31.5476	31.7901	31.7276	0	0	0	0	1	0	0	0	0	0	0	0	0	0	0	0	0	0	0	0	0	0
Transcription factor A, mitochondrial	TFAM	Q00059	Q00059	9		0.120765	0.918059	-0.371949	0.772738	28.2544	27.3282	28.3202	27.6788	28.1856	27.7131	28.1924	28.7701	28.4653	28.4772	27.7533	28.0537	0	0	0	0	1	0	0	0	0	0	0	0	0	0	0	0	0	0	0	0	0	0
Phosphatidylinositol transfer protein alpha isoform	PITPNA	Q00169	Q00169	20		0.0156473	1.80556	0.224737	1.16856	31.2394	31.4025	31.0285	30.9728	30.9473	30.9577	30.8292	30.8901	30.9084	30.8568	30.86	30.8552	0	1	0	0	0	0	0	0	0	0	0	0	0	0	0	0	0	0	0	0	0	0
Vigilin	HDLBP	Q00341	Q00341	36		0.0521973	1.28235	-0.388843	0.763742	30.2846	29.4804	30.4721	29.9116	29.6657	29.6893	30.4571	30.4388	30.4683	30.2825	30.2165	29.9735	0	1	1	0	0	0	0	0	0	0	0	0	0	0	0	0	0	0	0	0	0	0
Cyclin-dependent kinase 6	CDK6	Q00534;REV__P35606	Q00534	18		0.098303	1.00743	0.218758	1.16373	29.1741	29.6938	29.0786	29.3186	29.576	29.3258	28.9316	29.1504	28.9905	29.4321	29.1314	29.2183	0	1	1	0	0	0	0	0	0	0	0	0	0	0	0	0	0	0	0	0	0	0
Cyclin-dependent-like kinase 5	CDK5	Q00535	Q00535	3		0.430026	0.366506	-0.200057	0.870516	25.0738	25.4878	25.3592	24.8315	n. def.	25.0743	25.9901	25.6497	25.7234	24.848	25.0944	24.8868	0	1	1	1	0	0	0	0	0	0	0	0	0	0	0	0	0	0	0	0	0	1
Transcriptional activator protein Pur-alpha	PURA	Q00577	Q00577	12		0.397071	0.401132	-0.182945	0.880903	28.8891	28.5885	28.8922	28.8952	28.6261	28.6209	28.6207	28.4358	28.5359	29.401	29.0243	29.592	0	0	1	0	0	0	0	0	0	0	0	0	0	0	0	0	0	0	0	0	0	0
Clathrin heavy chain 1	CLTC	Q00610	Q00610	113		0.14596	0.835767	-0.120073	0.920141	34.45	34.4562	34.2221	34.5833	34.453	34.4801	34.3633	34.5618	34.5192	34.7651	34.6798	34.4759	0	1	0	1	0	0	0	0	1	0	0	0	0	0	0	0	0	0	0	0	0	1
Peptidyl-prolyl cis-trans isomerase FKBP3	FKBP3	Q00688	Q00688	15		0.787117	0.103961	-0.0780608	0.94733	32.32	32.1419	32.3609	33.0763	33.251	33.0869	32.3458	32.3841	32.3021	33.3514	33.2601	33.0619	0	0	1	0	0	0	0	0	0	0	0	0	0	0	0	0	0	0	0	0	0	0
Receptor expression-enhancing protein 5	REEP5	Q00765	Q00765	5		0.882957	0.0540602	0.0399895	1.02811	26.7219	26.6006	26.8559	26.0214	25.9251	25.7411	26.5978	n. def.	26.5076	26.1452	25.6463	26.4582	0	0	0	1	0	0	0	0	0	0	0	1	0	0	1	0	0	0	0	0	0	1
Sorbitol dehydrogenase	SORD	Q00796	Q00796	20		0.767689	0.114815	0.0509084	1.03592	31.0148	31.1877	30.6627	30.934	30.9271	31.0157	30.6206	30.6626	30.4371	31.2417	31.2754	31.1992	0	0	0	1	1	0	0	0	0	0	0	0	0	0	0	0	0	0	0	0	0	1
Heterogeneous nuclear ribonucleoprotein U	HNRNPU	Q00839	Q00839	32		0.0955471	1.01978	-0.291592	0.817	32.6312	32.3763	32.4807	31.8715	31.8051	31.8392	32.577	32.5078	32.3942	32.5033	32.2505	32.5209	0	1	1	0	0	0	0	0	0	0	0	0	0	0	0	0	0	0	0	0	0	0
Pregnancy-specific beta-1-glycoprotein 4	PSG4	Q00888	Q00888	10		0.990988	0.0039314	-0.0031414	0.997825	28.3965	27.7655	28.2051	28.3348	28.337	27.9715	28.2363	29.0715	28.673	27.4331	27.911	27.7043	0	0	0	0	0	1	0	0	0	0	0	0	0	0	0	0	0	0	0	0	0	0
Spectrin beta chain, non-erythrocytic 1	SPTBN1	Q01082;REV__A6NFT4;REV__Q96CN4;Q86UT5	Q01082	146		0.0111169	1.95402	-0.125114	0.916931	33.2418	33.241	33.2415	33.3704	33.3659	33.2376	33.3095	33.3696	33.389	33.5149	33.3965	33.4695	0	1	0	1	0	0	0	0	0	0	0	0	0	0	0	0	0	0	0	0	0	1
Nucleolysin TIAR	TIAL1	Q01085	Q01085	14		0.0328966	1.48285	0.176799	1.13037	29.4258	29.6199	29.7081	29.4825	29.3027	29.4551	29.3843	29.3208	29.3004	29.4057	29.3836	29.1386	0	1	1	0	0	0	0	0	0	0	0	0	0	0	0	0	0	0	0	0	0	0
Protein SET;Protein SETSIP	SET;SETSIP	Q01105;P0DME0	Q01105;P0DME0	15		0.365073	0.43762	-0.536361	0.689508	33.8138	34.6262	34.5814	32.1602	31.8213	32.4918	34.4866	33.0871	34.0249	33.6807	33.1081	34.3256	1	1	1	0	0	0	0	0	0	0	0	1	0	0	0	0	0	0	0	0	0	0
Serine/arginine-rich splicing factor 2;Serine/arginine-rich splicing factor 8	SRSF2;SRSF8	Q01130;Q9BRL6	Q01130;Q9BRL6	5		0.0443835	1.35278	-0.405143	0.755161	28.0253	27.8697	27.8096	27.3239	27.962	28.0449	28.5126	28.0404	28.6795	27.8647	27.9409	28.4282	0	0	1	0	0	0	0	0	0	0	0	0	0	0	0	0	0	0	0	0	0	0
N-acetylgalactosamine kinase	GALK2	Q01415	Q01415	10		0.557457	0.253789	0.168804	1.12413	26.8221	27.4925	26.6026	27.5834	27.6663	27.5368	27.1441	26.6262	26.5307	27.3097	27.9399	27.1402	0	0	0	0	0	0	0	0	0	0	0	0	0	1	0	0	0	0	0	0	0	0
AMP deaminase 2	AMPD2	Q01433;Q01432;P23109	Q01433	28		0.941524	0.0261686	0.0092926	1.00646	29.9364	30.0366	29.7555	30.2736	30.2253	30.2591	29.7868	29.9885	29.8875	30.2789	30.3302	30.1588	0	0	0	0	0	0	0	0	0	0	0	0	0	1	0	0	0	0	0	0	0	0
Di-N-acetylchitobiase	CTBS	Q01459	Q01459	10		0.722794	0.140986	-0.0774892	0.947706	28.8476	28.6229	28.8828	28.5984	28.6761	28.5498	28.962	29.3546	29.3241	28.3037	28.3263	28.3718	0	0	0	0	0	0	1	0	0	0	0	0	0	0	0	0	0	0	0	0	0	0
Fatty acid-binding protein, epidermal	FABP5	Q01469;A8MUU1	Q01469	14		0.824622	0.083745	0.144855	1.10562	31.8013	31.928	31.7317	33.346	33.4578	33.6873	31.3483	31.3615	31.4004	33.6597	33.5701	33.7429	0	1	1	0	0	1	0	0	0	0	0	0	0	0	0	0	0	0	0	0	0	0
Adenylyl cyclase-associated protein 1	CAP1	Q01518	Q01518	34		0.196549	0.706529	0.166367	1.12223	34.1093	34.5019	34.1188	33.8488	33.8379	33.9346	33.803	33.7367	33.8042	34.1724	33.8787	33.958	0	0	0	1	0	0	0	0	0	0	0	0	0	0	0	0	0	0	0	0	0	1
Hydroxymethylglutaryl-CoA synthase, cytoplasmic	HMGCS1	Q01581;P54868	Q01581	28		0.00174209	2.75893	0.815841	1.76032	31.6162	32.0564	31.7889	32.1516	31.9943	32.012	31.4413	30.5537	30.6133	31.2805	31.2801	31.5554	0	1	0	0	0	0	0	0	0	0	0	0	0	0	0	0	0	0	0	0	0	0
Protein Dr1	DR1	Q01658	Q01658	6		0.614128	0.211741	-0.0993357	0.933463	29.1031	28.8123	29.0009	28.6275	28.0571	28.469	28.9883	28.8022	28.5423	29.1919	28.5901	28.5511	0	0	1	0	0	0	0	0	0	0	0	0	0	0	0	0	0	0	0	0	0	0
Exosome component 10	EXOSC10	Q01780	Q01780	10		0.0973576	1.01163	-0.254015	0.838559	25.8288	n. def.	n. def.	25.6716	26.046	26.1208	26.0303	26.0453	n. def.	26.2593	n. def.	26.3483	0	1	1	0	0	0	0	0	0	0	0	0	0	0	0	0	0	0	0	0	0	0
ATP-dependent 6-phosphofructokinase, platelet type	PFKP	Q01813	Q01813	30		0.144783	0.839283	-0.512291	0.701108	29.2941	28.6701	29.3593	30.1121	30.0728	30.0552	29.3256	29.9514	29.7336	30.6238	30.2949	30.708	0	1	0	0	0	0	0	0	0	0	0	0	0	0	0	0	0	0	0	0	0	0
RNA-binding protein EWS	EWSR1	Q01844	Q01844	7		0.691606	0.160141	0.139375	1.10143	30.6079	30.723	30.3696	31.4226	31.498	31.401	30.0751	30.3194	30.477	31.4443	31.7679	31.1021	0	1	1	1	0	0	0	0	0	0	0	0	0	0	0	0	0	0	0	0	0	1
1-phosphatidylinositol 4,5-bisphosphate phosphodiesterase beta-3	PLCB3	Q01970	Q01970	36		0.972098	0.0122901	0.00333214	1.00231	29.6092	29.867	29.6031	29.5652	29.2483	29.3826	29.599	29.4769	29.4203	29.537	29.634	29.5884	0	0	0	1	0	0	0	0	0	0	0	0	0	0	0	0	0	0	0	0	0	1
Transgelin	TAGLN	Q01995	Q01995	16		0.00904619	2.04353	0.996147	1.99467	30.3921	30.9488	30.8258	30.2285	30.3147	30.2322	29.7292	30.2477	30.2667	29.0878	28.9834	28.6504	0	1	0	0	0	0	0	0	0	0	0	0	0	0	0	0	0	0	0	0	0	0
Pro-neuregulin-1, membrane-bound isoform;Neuregulin-1	NRG1	Q02297	Q02297	3		0.494248	0.306055	-0.556152	0.680114	27.8342	27.3008	27.4198	n. def.	25.3011	25.855	27.942	27.7503	28.017	n. def.	n. def.	25.484	0	0	1	1	0	1	0	0	0	0	0	0	0	0	1	0	1	0	0	0	0	0
Collagen alpha-1(VII) chain	COL7A1	Q02388	Q02388	46		0.914146	0.0389846	0.191451	1.14191	30.2662	29.6741	30.1356	26.0543	n. def.	n. def.	31.7544	31.5207	31.2911	25.2243	26.9997	26.2563	0	0	0	0	0	1	0	0	0	0	0	0	0	0	0	0	0	0	0	0	0	0
Desmocollin-2	DSC2	Q02487	Q02487	3		0.00294262	2.53127	-1.06859	0.476785	26.4315	n. def.	26.1291	n. def.	26.4535	26.2499	27.8566	26.8114	27.8689	27.715	27.1113	26.9445	0	0	0	1	0	0	0	0	0	0	0	0	0	0	1	0	1	0	0	0	0	0
Dual specificity mitogen-activated protein kinase kinase 1	MAP2K1	Q02750	Q02750	19		0.553918	0.256555	0.197401	1.14663	28.67	29.1561	28.7855	29.6522	29.4835	29.4221	28.6917	28.2361	28.2658	29.5862	29.4605	29.7447	0	1	1	1	0	0	0	0	0	0	0	0	0	0	0	0	0	0	0	0	0	1
Peptidyl-prolyl cis-trans isomerase FKBP4;Peptidyl-prolyl cis-trans isomerase FKBP4, N-terminally processed	FKBP4	Q02790	Q02790	41		0.64109	0.193081	0.21422	1.16008	33.7259	33.8053	33.4736	34.6865	34.8723	34.8393	33.4392	33.0761	33.1326	34.7564	34.8276	34.8857	1	1	1	0	1	0	0	0	0	0	0	0	0	0	0	0	0	0	0	0	0	0
Procollagen-lysine,2-oxoglutarate 5-dioxygenase 1	PLOD1	Q02809	Q02809	48		0.292527	0.533834	-0.50912	0.702651	33.8945	33.3766	34.0117	32.5869	32.4139	32.1435	34.2855	34.3662	34.2453	32.8417	32.8059	32.9372	0	0	0	1	0	0	0	0	0	0	0	1	0	0	0	0	0	0	0	0	0	1
Nucleobindin-1	NUCB1	Q02818	Q02818	47		0.268306	0.571369	-0.573797	0.671846	35.9148	34.1914	35.9447	34.7518	34.6186	34.6219	36.4976	36.4289	36.3994	34.7136	34.7663	34.6802	0	1	0	1	0	1	0	0	0	1	0	0	0	0	0	0	0	0	0	0	0	1
60S ribosomal protein L6	RPL6	Q02878	Q02878	14		0.409874	0.387349	-0.261852	0.834016	28.6391	28.4144	28.558	27.1595	27.1557	27.4341	28.1969	27.8635	28.0086	28.3818	28.0937	28.3876	1	1	0	0	0	0	0	0	0	0	0	1	0	0	0	0	0	0	0	0	0	0
DNA topoisomerase 2-beta	TOP2B	Q02880	Q02880	6		0.308108	0.511297	-0.235973	0.849112	26.6324	26.2157	26.5284	n. def.	25.7104	n. def.	26.4388	26.7537	26.4389	26.9082	26.3725	26.1341	0	1	1	0	0	0	0	0	0	0	0	0	0	0	0	0	0	0	0	0	0	0
A-kinase anchor protein 12	AKAP12	Q02952	Q02952	47		0.150784	0.821645	1.87399	3.66546	29.2157	28.5971	29.3481	31.0822	31.0644	31.8329	26.3514	25.0849	26.3776	30.5324	30.8056	30.7446	0	1	0	1	0	0	0	0	0	0	0	0	0	0	0	0	0	0	0	0	0	1
Dystonin	DST	Q03001	Q03001	22		0.558927	0.252645	-0.146744	0.903287	26.8429	27.1359	27.3981	26.7698	26.6578	26.731	27.3222	27.4892	27.4925	26.4612	26.5816	n. def.	0	1	1	1	0	0	0	0	0	0	0	1	0	0	0	0	0	0	0	0	0	1
Aminoacylase-1	ACY1	Q03154	Q03154	25		0.362418	0.44079	0.143869	1.10486	31.4941	31.648	31.1864	31.4933	31.4554	31.4345	31.5788	31.571	31.6648	30.8739	31.0221	31.1377	0	1	0	0	0	0	0	0	0	0	0	0	0	0	0	0	0	0	0	0	0	0
Transforming growth factor beta receptor type 3	TGFBR3	Q03167	Q03167	8		0.531124	0.274804	0.232699	1.17503	26.4724	26.6053	26.53	27.4148	26.9364	27.1622	27.7573	26.6984	27.0977	26.6517	26.0076	25.5122	0	0	0	1	0	1	0	0	0	0	0	0	0	0	1	0	1	0	0	0	0	0
Lamin-B2	LMNB2	Q03252	Q03252	34		0.293753	0.532018	-0.103009	0.931089	31.9622	31.4665	31.7246	31.9093	31.8588	31.5768	32.0466	31.8637	31.8981	31.7104	31.8068	31.7906	0	0	1	1	0	0	0	0	0	0	0	0	0	0	0	0	0	0	0	0	0	1
Urokinase plasminogen activator surface receptor	PLAUR	Q03405	Q03405	10		0.0601283	1.22092	0.70048	1.62505	30.6551	31.1076	30.7864	29.8497	29.8472	29.9014	30.1154	30.3026	30.0447	28.9049	29.0622	29.5148	0	0	0	1	0	1	0	0	0	0	0	0	0	0	0	1	0	0	0	0	0	0
Transcription factor p65	RELA	Q04206	Q04206	8		0.0461541	1.33579	-0.339821	0.790139	26.4625	26.3757	26.6642	26.1853	26.5009	26.7321	26.5771	n. def.	26.5722	26.7686	26.9545	27.2606	0	1	1	0	0	0	0	0	0	0	0	0	0	0	0	0	0	0	0	0	0	0
UBX domain-containing protein 1	UBXN1	Q04323	Q04323	16		0.58499	0.232852	0.119158	1.0861	29.8073	30.0863	30.1138	30.7535	30.8336	30.7843	30.1828	29.9855	30.0742	30.7146	30.4141	30.2925	0	1	0	0	0	0	0	0	0	0	0	0	0	0	0	0	0	0	0	0	0	0
1,4-alpha-glucan-branching enzyme	GBE1	Q04446	Q04446	34		0.0624452	1.2045	0.218713	1.16369	31.7874	32.1519	31.9825	31.6342	31.767	31.4853	31.6678	31.5774	31.7153	31.4874	31.5038	31.5444	0	0	0	0	0	0	0	0	0	0	0	0	0	1	0	0	0	0	0	0	0	0
Eukaryotic translation initiation factor 4 gamma 1	EIF4G1	Q04637	Q04637	62		0.131792	0.880112	-0.264974	0.832214	32.5858	32.4172	32.3057	31.939	31.9131	31.7723	32.28	32.2291	32.1769	32.7323	32.4992	32.6056	0	1	0	0	0	0	0	0	0	0	0	0	0	0	0	0	0	0	0	0	0	0
Neurogenic locus notch homolog protein 2;Notch 2 extracellular truncation;Notch 2 intracellular domain	NOTCH2	Q04721;Q7Z3S9	Q04721	14		0.0238166	1.62312	0.350015	1.27457	27.247	27.8318	27.5784	27.8424	27.7466	27.752	27.2026	27.7089	27.3357	27.0493	27.4097	27.1919	0	1	1	1	0	0	0	0	0	0	0	0	0	0	1	0	1	0	0	0	0	0
Transducin-like enhancer protein 3	TLE3	Q04726;Q04725	Q04726	9		0.428749	0.367797	0.265871	1.20236	n. def.	26.5562	26.7728	27.0004	26.9503	26.7189	n. def.	n. def.	26.0992	27.2161	27.0201	25.7999	0	0	1	0	0	0	0	0	0	0	0	0	0	0	0	0	0	0	0	0	0	0
Lactoylglutathione lyase	GLO1	Q04760	Q04760	16		0.448012	0.348711	0.35474	1.27876	33.8265	33.9436	33.6211	35.0022	35.0932	34.9195	33.5226	33.0518	33.2157	34.8483	34.7742	34.8649	0	0	0	0	0	0	0	0	0	0	0	0	0	1	0	0	0	0	0	0	0	0
Single-stranded DNA-binding protein, mitochondrial	SSBP1	Q04837	Q04837	16		0.523466	0.281111	0.205972	1.15346	33.4948	33.5727	33.3046	32.2667	32.2712	32.2338	33.0961	32.7675	33.0677	32.2974	32.2763	32.4028	0	0	0	0	1	0	0	0	0	0	0	0	0	0	0	0	0	0	0	0	0	0
14-3-3 protein eta	YWHAH	Q04917	Q04917	25		0.799683	0.0970822	-0.0871312	0.941393	32.0761	31.3801	32.1227	33.0672	32.8649	32.8344	32.0956	32.0033	31.9546	32.9216	32.9649	32.928	0	0	0	0	0	0	0	0	0	0	0	0	0	1	0	0	0	0	0	0	0	0
Cleavage stimulation factor subunit 1	CSTF1	Q05048	Q05048	15		0.0668558	1.17486	0.265274	1.20186	29.9505	29.8418	29.9901	30.2641	30.3353	30.4728	29.7748	29.5911	29.8151	29.9362	30.1495	29.9962	0	0	1	0	0	0	0	0	0	0	0	0	0	0	0	0	0	0	0	0	0	0
Ubiquitin-protein ligase E3A	UBE3A	Q05086	Q05086	18		0.308654	0.510528	0.124115	1.08984	27.7351	27.7309	27.9933	27.3345	27.7946	27.7926	27.8563	27.3365	27.4827	27.7374	27.6138	27.6095	0	1	1	0	0	0	0	0	0	0	0	0	0	0	0	0	0	0	0	0	0	0
Serine/arginine-rich splicing factor 11	SRSF11	Q05519	Q05519	6		0.232579	0.633429	-0.235691	0.849278	29.2887	29.1538	29.3331	28.4539	28.7504	28.5912	29.4596	29.4097	29.1637	28.9994	28.7868	29.166	0	0	1	0	0	0	0	0	0	0	0	0	0	0	0	0	0	0	0	0	0	0
Elongation factor 1-alpha 2	EEF1A2	Q05639	Q05639	26		0.178091	0.749359	-0.221237	0.85783	30.4903	30.7032	30.4478	30.832	30.6399	30.6148	30.4352	30.7662	30.4887	31.3131	31.1137	30.9385	0	0	1	0	0	0	0	0	0	0	0	0	0	0	0	0	0	0	0	0	0	0
Caldesmon	CALD1	Q05682	Q05682	31		0.628147	0.201939	-0.136065	0.909998	32.0391	31.1283	31.9003	31.0121	30.8927	31.2927	31.9063	31.9665	31.9037	30.9149	31.2354	31.1548	0	1	0	0	0	0	0	0	0	0	0	0	0	0	0	0	0	0	0	0	0	0
Tyrosine-protein phosphatase non-receptor type 11	PTPN11	Q06124	Q06124	33		0.118083	0.927814	0.207826	1.15495	31.2885	31.6041	31.5208	31.4801	31.5563	31.5186	31.0359	31.2117	30.921	31.5912	31.5615	31.4002	0	1	1	0	0	0	0	0	0	0	0	0	0	0	0	0	0	0	0	0	0	0
Amidophosphoribosyltransferase	PPAT	Q06203	Q06203	16		0.87304	0.0589658	-0.127138	0.915646	27.6393	27.827	27.4997	30.0482	29.7782	29.7827	27.5926	27.341	27.7877	30.2654	30.3868	29.9646	0	0	0	0	0	0	0	0	0	0	0	0	0	1	0	0	0	0	0	0	0	0
Glutamine--fructose-6-phosphate aminotransferase [isomerizing] 1	GFPT1	Q06210;O94808	Q06210	36		0.093926	1.02721	-0.434224	0.740092	29.8639	29.6234	29.905	30.6045	30.3868	30.4546	29.9822	30.3358	30.3329	31.0345	30.7954	30.9628	0	0	0	0	0	0	0	0	0	0	0	0	0	1	0	0	0	0	0	0	0	0
Exosome complex component RRP45	EXOSC9	Q06265	Q06265	9		0.630715	0.200167	-0.121282	0.91937	27.8798	27.6695	27.9639	27.9437	28.0185	28.1968	27.695	27.6825	27.3082	28.5129	28.5136	28.6877	0	1	1	0	0	0	0	0	0	0	0	0	0	0	0	0	0	0	0	0	0	0
Proteasome activator complex subunit 1	PSME1	Q06323	Q06323	20		0.624503	0.204465	-0.10067	0.932599	33.2119	32.8707	33.2282	32.5965	32.5647	32.2596	33.1311	33.1749	33.1595	32.7408	32.5765	32.5528	0	0	0	0	0	0	0	0	0	0	0	0	0	1	0	0	0	0	0	0	0	0
Amyloid-like protein 2	APLP2	Q06481	Q06481	30		0.0349834	1.45614	-0.532964	0.691133	32.5512	32.6221	32.0988	31.8216	31.5562	31.6157	32.7646	32.1938	32.4007	32.5616	32.5715	32.9711	0	0	1	1	0	0	0	0	0	0	0	0	0	0	1	0	1	0	0	0	0	0
GA-binding protein alpha chain	GABPA	Q06546	Q06546	8		0.262908	0.580195	0.248089	1.18763	n. def.	n. def.	26.9067	27.8954	27.4294	27.2995	27.0572	n. def.	27.3809	26.9407	27.2938	27.0008	0	0	1	0	0	0	0	0	0	0	0	0	0	0	0	0	0	0	0	0	0	0
Fragile X mental retardation protein 1	FMR1	Q06787	Q06787	8		0.0205554	1.68707	0.278713	1.21311	26.4893	26.4396	26.5296	26.6297	26.5391	26.5259	n. def.	26.3453	26.0717	26.5258	25.9407	26.3504	0	1	1	1	0	0	0	0	0	0	0	0	0	0	0	0	0	0	0	0	0	1
Peroxiredoxin-1	PRDX1	Q06830	Q06830	29		0.497943	0.30282	0.182905	1.13517	35.6575	36.0481	35.7357	36.6028	36.6783	36.4481	35.6794	35.5082	35.6079	36.455	36.3865	36.436	0	1	0	0	0	0	0	0	1	0	0	0	0	0	0	0	0	0	0	0	0	0
60S ribosomal protein L18	RPL18	Q07020	Q07020	3		0.564927	0.248008	-0.222967	0.856802	26.4922	25.953	25.0617	25.0453	25.6775	26.5028	n. def.	26.0016	26.9959	25.7377	25.6154	25.708	1	1	0	0	0	0	0	0	0	0	0	1	0	0	0	0	0	0	0	0	0	0
Complement component 1 Q subcomponent-binding protein, mitochondrial	C1QBP	Q07021	Q07021	11		0.994474	0.00240671	0.00257619	1.00179	34.1362	34.2859	34.0758	33.1255	32.606	32.8414	34.0801	33.6108	33.9907	33.1787	32.777	33.4179	0	1	1	1	1	1	0	0	0	0	0	0	0	0	0	0	0	0	0	0	0	1
Collagen alpha-1(XVI) chain	COL16A1	Q07092	Q07092	7		0.441887	0.354689	-0.376914	0.770083	27.2663	27.4033	26.7389	26.2996	26.0375	n. def.	27.9807	27.5443	28.198	26.0892	26.4785	26.4657	0	0	0	0	0	1	0	0	0	0	0	0	0	0	0	0	0	0	0	0	0	0
Tight junction protein ZO-1	TJP1	Q07157	Q07157	39		0.957955	0.0186549	0.00633335	1.0044	30.5761	30.4591	30.6592	30.2334	30.1746	29.981	30.3484	30.4507	30.471	30.3788	30.2262	30.1703	0	0	0	1	0	0	0	0	0	0	0	0	0	0	0	0	0	0	0	0	0	1
KH domain-containing, RNA-binding, signal transduction-associated protein 1	KHDRBS1	Q07666;O75525;Q5VWX1	Q07666	14		0.802831	0.095376	0.0320326	1.02245	32.2556	32.1064	32.4752	32.5516	32.7682	32.5764	32.128	32.4015	32.2783	32.6283	32.5434	32.5617	0	1	1	1	0	0	0	0	0	0	0	0	0	0	0	0	0	0	0	0	0	1
Apoptosis regulator BAX	BAX	Q07812	Q07812	8		0.804699	0.0943667	0.115225	1.08314	27.8876	28.318	28.0694	29.5551	29.6733	29.3752	28.1306	27.9731	27.9343	29.5929	29.3535	29.2029	0	1	0	1	1	0	0	0	0	0	0	0	0	0	1	0	0	0	0	0	0	1
Kinesin light chain 1	KLC1	Q07866	Q07866	23		0.446879	0.34981	0.181085	1.13374	28.4446	28.1204	28.4613	28.8687	28.6908	28.983	27.8817	28.0795	28.0286	28.8007	28.8822	28.8094	0	1	0	0	0	0	0	0	0	0	0	0	0	0	0	0	0	0	0	0	0	0
Prolow-density lipoprotein receptor-related protein 1;Low-density lipoprotein receptor-related protein 1 85 kDa subunit;Low-density lipoprotein receptor-related protein 1 515 kDa subunit;Low-density lipoprotein receptor-related protein 1 intracellular domain	LRP1	Q07954;Q9NZR2	Q07954	77		0.771982	0.112393	-0.161408	0.894152	31.549	31.7626	31.6732	30.1299	30.0196	29.9184	31.9653	31.9264	31.779	30.0795	30.1659	30.105	0	1	1	1	0	0	0	0	0	1	0	0	0	0	1	0	1	0	0	0	0	0
Serine/arginine-rich splicing factor 1	SRSF1	Q07955	Q07955	18		0.276004	0.559084	-0.273509	0.827305	29.6588	28.7046	29.5008	28.6972	28.7613	29.0006	29.461	29.6738	29.8359	29.0349	28.8023	29.1567	0	1	1	0	0	0	0	0	0	0	0	0	0	0	0	0	0	0	0	0	0	0
Rho GTPase-activating protein 1	ARHGAP1	Q07960	Q07960	20		0.0124922	1.90336	-0.187872	0.8779	30.2907	30.0769	30.2793	30.1202	30.2158	30.1261	30.3146	30.5919	30.2899	30.3819	30.2511	30.4067	0	1	0	0	0	0	0	0	0	0	0	0	0	0	0	0	0	0	0	0	0	0
Serine/threonine-protein phosphatase 2B catalytic subunit alpha isoform	PPP3CA	Q08209	Q08209	20		0.712012	0.147513	-0.0948779	0.936352	29.5711	29.7616	29.1945	28.6406	28.3114	28.6258	29.4556	29.1547	29.0159	28.906	28.9962	29.1459	0	1	0	1	0	0	0	0	0	0	0	0	0	0	0	0	0	0	0	0	0	1
ATP-dependent RNA helicase A	DHX9	Q08211	Q08211	54		0.251491	0.599477	-0.205743	0.867092	31.9296	31.4056	31.5837	32.2169	32.0439	32.0541	31.6862	32.1078	31.8918	32.378	32.3779	32.0267	0	1	1	0	0	0	0	0	0	0	0	0	0	0	0	0	0	0	0	0	0	0
Quinone oxidoreductase	CRYZ	Q08257	Q08257	18		0.515697	0.287606	-0.0730616	0.950618	30.6227	30.9744	30.4195	30.919	30.6028	30.6841	30.786	30.5279	30.7109	30.9906	30.9198	30.7257	0	1	0	0	0	0	0	0	0	0	0	0	0	0	0	0	0	0	0	0	0	0
Golgin subfamily A member 3	GOLGA3	Q08378	Q08378	29		0.0445688	1.35097	-0.132545	0.912221	28.5431	28.3899	28.5234	28.5882	28.6384	28.5109	28.69	28.8168	28.4993	28.5785	28.662	28.7427	0	1	0	1	0	0	0	0	0	1	0	0	0	0	0	0	0	0	0	0	0	1
Galectin-3-binding protein	LGALS3BP	Q08380	Q08380	39		0.354886	0.449911	-0.1708	0.88835	36.4335	35.9275	36.3805	36.563	36.6838	36.3524	36.8442	36.7848	36.9829	36.243	36.267	36.2437	0	0	0	0	0	1	0	0	0	0	0	0	0	0	0	0	0	0	0	0	0	0
Lactadherin;Lactadherin short form;Medin	MFGE8	Q08431	Q08431	11		0.630547	0.200282	-0.2295	0.85293	28.4415	27.6649	28.7013	27.6331	27.2423	27.0427	29.0145	28.6998	28.8412	27.2107	27.3015	27.0351	0	0	0	1	0	1	0	0	0	0	0	0	0	0	0	0	0	0	0	0	0	1
Pseudouridine-5-monophosphatase	HDHD1	Q08623	Q08623	12		0.886871	0.0521398	0.0563488	1.03983	30.1917	30.4047	30.2332	31.2874	31.2871	31.295	29.9669	29.8904	30.2681	31.4838	31.4197	31.332	0	0	0	0	0	0	0	0	0	0	0	0	0	1	0	0	0	0	0	0	0	0
Peptidyl-prolyl cis-trans isomerase D	PPID	Q08752	Q08752	23		0.037145	1.4301	0.291375	1.22381	30.5616	30.8624	30.4527	31.1179	30.9633	30.8034	30.3498	30.4806	30.3126	30.6337	30.7375	30.4988	0	1	1	0	0	0	0	0	0	0	0	0	0	0	0	0	0	0	0	0	0	0
FACT complex subunit SSRP1	SSRP1	Q08945	Q08945	29		0.695746	0.157549	-0.0928377	0.937677	32.1277	32.0978	32.0845	31.1534	31.0768	31.0823	31.7932	31.6777	31.7349	31.7257	31.4358	31.8123	0	0	1	0	0	0	0	0	0	0	0	0	0	0	0	0	0	0	0	0	0	0
Calmodulin-regulated spectrin-associated protein 2	CAMSAP2	Q08AD1	Q08AD1	4		0.158245	0.80067	0.340427	1.26613	26.15	26.7526	26.3028	26.5958	26.382	25.6023	26.2271	26.2434	n. def.	25.7375	25.5307	26.047	0	1	0	0	0	0	0	0	0	1	0	0	0	0	0	0	0	0	0	0	0	0
Protein VAC14 homolog	VAC14	Q08AM6	Q08AM6	11		0.846494	0.0723764	-0.0485992	0.966875	26.2534	26.2549	26.957	27.0434	27.0679	27.1033	26.683	26.3184	26.4424	26.956	27.4966	27.0752	0	0	0	1	0	0	0	1	0	0	0	1	0	0	0	0	0	0	0	0	0	1
Histone-binding protein RBBP4	RBBP4	Q09028	Q09028	26		0.893299	0.0490032	0.0484788	1.03417	32.3396	32.156	32.487	33.3131	32.9123	33.0822	31.9678	31.9753	32.0685	33.4529	33.1589	33.3758	0	0	1	0	0	0	0	0	0	0	0	0	0	0	0	0	0	0	0	0	0	0
Nuclear cap-binding protein subunit 1	NCBP1	Q09161	Q09161	27		0.77145	0.112692	-0.0303262	0.979199	29.7644	29.5214	29.667	29.7262	29.5294	29.5272	29.5214	29.7481	29.3286	29.9615	29.5771	29.7808	0	1	1	0	0	0	0	0	0	0	0	0	0	0	0	0	0	0	0	0	0	0
Alpha-1,6-mannosylglycoprotein 6-beta-N-acetylglucosaminyltransferase A	MGAT5	Q09328	Q09328	38		0.579947	0.236612	-0.274071	0.826983	32.0418	32.0145	32.0148	30.9004	30.8607	30.545	32.5757	32.5147	32.4962	30.7685	30.9302	30.7363	0	0	0	1	0	1	0	0	0	1	0	0	0	0	1	0	0	1	0	0	0	0
Neuroblast differentiation-associated protein AHNAK	AHNAK	Q09666;P48552	Q09666	239		0.301087	0.521307	-0.56933	0.67393	34.3059	32.0083	34.6624	33.5073	33.5257	33.3576	34.7641	35.1064	34.902	33.5994	33.2809	33.1303	0	0	1	0	0	0	0	0	0	0	0	0	0	0	0	0	0	0	0	0	0	0
Secernin-3	SCRN3	Q0VDG4	Q0VDG4	12		0.108696	0.963785	0.155822	1.11406	27.8676	27.9123	27.7242	27.7066	27.9173	27.5704	27.6466	27.5799	27.369	27.817	27.7948	27.5564	0	0	0	0	0	0	0	0	0	0	0	0	0	1	0	0	0	0	0	0	0	0
Alpha-1,6-mannosyl-glycoprotein 2-beta-N-acetylglucosaminyltransferase	MGAT2	Q10469	Q10469	14		0.80145	0.0961237	0.0390765	1.02746	28.59	28.2464	28.7045	28.9987	28.9377	28.836	28.6446	29.0707	28.8713	28.5336	28.5641	28.3944	0	0	0	1	0	0	0	0	0	1	0	0	0	0	1	0	0	1	0	0	0	0
Polypeptide N-acetylgalactosaminyltransferase 2;Polypeptide N-acetylgalactosaminyltransferase 2 soluble form	GALNT2	Q10471	Q10471	29		0.123314	0.908987	-0.212701	0.86292	31.3365	31.3565	31.3844	31.6247	31.4712	31.4613	31.9598	31.894	31.8827	31.3636	31.3294	31.4813	0	0	0	1	0	1	0	0	0	1	0	0	0	0	1	0	0	1	0	0	0	0
Polypeptide N-acetylgalactosaminyltransferase 1;Polypeptide N-acetylgalactosaminyltransferase 1 soluble form	GALNT1	Q10472;Q8IUC8	Q10472	14		0.732477	0.135206	-0.122439	0.918633	28.887	28.8987	28.5358	27.8434	27.8865	27.4048	28.8635	28.5995	28.7287	27.7796	n. def.	27.8545	0	0	0	1	0	1	0	0	0	1	0	0	0	0	1	0	0	1	0	0	0	0
AP-1 complex subunit beta-1	AP1B1	Q10567	Q10567	52		0.827826	0.0820609	0.0585887	1.04145	31.2459	31.753	31.4317	30.6362	30.3808	30.4246	31.2689	31.001	31.2288	30.7168	30.6517	30.6534	0	0	0	1	0	0	0	0	0	1	0	0	0	0	0	0	0	0	0	0	0	1
Cleavage and polyadenylation specificity factor subunit 1	CPSF1	Q10570	Q10570	24		0.891318	0.0499672	-0.0497831	0.966082	28.2543	27.5436	27.7674	29.1943	29.0684	29.0054	28.2971	28.0131	27.946	28.9936	28.9747	28.9075	0	0	1	0	0	0	0	0	0	0	0	0	0	0	0	0	0	0	0	0	0	0
Mitochondrial-processing peptidase subunit alpha	PMPCA	Q10713	Q10713	14		0.467923	0.329825	-0.437423	0.738452	27.8428	28.0545	27.9977	26.4487	26.4355	26.1738	28.6349	28.3117	28.7852	26.6576	26.2648	26.9233	0	0	0	1	1	0	0	0	0	0	0	0	0	0	0	0	0	0	0	0	0	1
CMP-N-acetylneuraminate-beta-galactosamide-alpha-2,3-sialyltransferase 1	ST3GAL1	Q11201	Q11201	8		0.857562	0.0667346	-0.0507409	0.96544	26.6125	26.3684	26.23	26.3789	25.8957	n. def.	27.1378	26.4532	26.7612	25.7748	26.2723	25.6878	0	0	0	1	0	1	0	0	0	1	0	0	0	0	1	0	0	1	0	0	0	0
Secernin-1	SCRN1	Q12765	Q12765	22		0.0102098	1.99098	0.413263	1.33169	31.0779	31.4831	30.9847	31.3059	31.4657	31.4501	30.9603	30.55	30.6603	30.9115	31.0079	31.1978	0	1	0	0	0	0	0	0	0	0	0	0	0	0	0	0	0	0	0	0	0	0
Twinfilin-1	TWF1	Q12792	Q12792	27		0.0727567	1.13813	0.284507	1.21799	32.0339	31.8388	31.9175	31.4538	31.6558	31.3977	31.5475	31.7229	31.572	31.3966	31.2837	31.0677	0	1	0	0	0	0	0	0	0	0	0	0	0	0	0	0	0	0	0	0	0	0
Aspartyl/asparaginyl beta-hydroxylase	ASPH	Q12797	Q12797	21		0.72092	0.142113	0.041235	1.02899	29.5435	29.7086	29.5706	29.1246	29.1413	29.4078	29.5383	29.2426	29.1983	29.3525	29.4297	29.4876	0	0	0	1	0	0	0	0	0	0	0	1	0	0	1	0	0	1	0	0	0	0
Alpha-globin transcription factor CP2	TFCP2	Q12800	Q12800	5		0.477375	0.321141	-0.173487	0.886697	25.8783	26.3309	n. def.	26.4339	26.5266	n. def.	26.3381	25.884	n. def.	26.7415	26.5128	26.8533	0	0	1	0	0	0	0	0	0	0	0	0	0	0	0	0	0	0	0	0	0	0
A-kinase anchor protein 13	AKAP13	Q12802	Q12802	13		0.993834	0.00268626	-0.000815296	0.999435	27.2186	n. def.	26.8802	26.8451	26.8522	27.0384	n. def.	26.9273	n. def.	26.8225	27.1534	26.9676	1	1	1	1	0	0	0	0	0	0	0	0	0	0	0	0	0	0	0	0	0	1
EGF-containing fibulin-like extracellular matrix protein 1	EFEMP1	Q12805	Q12805	24		0.676572	0.169686	-0.19733	0.872163	32.6842	32.8516	32.6511	31.2357	31.2829	31.4253	32.7764	33.0047	32.9919	31.1597	31.4899	31.8923	0	0	0	0	0	1	0	0	0	0	0	0	0	0	0	0	0	0	0	0	0	0
Follistatin-related protein 1	FSTL1	Q12841	Q12841	23		0.654334	0.1842	0.108961	1.07845	33.9986	33.8387	33.9887	33.7251	33.8929	33.7892	34.0683	34.4362	34.3035	33.3127	33.1975	33.2612	0	0	0	0	0	1	0	0	0	0	0	0	0	0	0	0	0	0	0	0	0	0
G-rich sequence factor 1	GRSF1	Q12849	Q12849	10		0.476156	0.322251	-0.138134	0.908694	28.7826	28.335	28.8971	28.3997	28.045	28.1706	28.9239	28.797	28.8428	28.2591	28.2829	28.3532	0	1	0	0	1	0	0	0	0	0	0	0	0	0	0	0	0	0	0	0	0	0
Splicing factor 3A subunit 3	SF3A3	Q12874	Q12874	24		0.296007	0.528697	-0.331664	0.794619	29.574	29.6984	29.9531	30.2449	29.9835	30.3139	29.5197	29.614	29.992	31.1205	30.6395	30.8722	0	0	1	0	0	0	0	0	0	0	0	0	0	0	0	0	0	0	0	0	0	0
Tumor suppressor p53-binding protein 1	TP53BP1	Q12888	Q12888	34		0.78361	0.1059	-0.0565764	0.961543	28.8648	27.7595	28.8825	28.5807	28.6737	28.9697	28.7789	28.892	28.6807	28.644	28.7761	28.2988	0	0	1	0	0	0	0	0	0	0	0	0	0	0	0	0	0	0	0	0	0	0
Aminoacyl tRNA synthase complex-interacting multifunctional protein 1;Endothelial monocyte-activating polypeptide 2	AIMP1	Q12904	Q12904	17		0.140838	0.85128	0.180175	1.13302	31.9481	32.3663	32.0166	32.2849	32.246	32.2529	31.8313	31.8144	31.7932	32.1893	32.0989	32.3066	1	1	1	0	0	1	0	0	0	1	0	1	0	0	0	0	0	0	0	0	0	0
Interleukin enhancer-binding factor 2	ILF2	Q12905	Q12905	24		0.876577	0.0572099	-0.0107231	0.992595	32.5752	32.5336	32.7822	32.5162	32.3772	32.3787	32.4895	32.5935	32.476	32.6161	32.4624	32.59	0	1	1	0	0	0	0	0	0	0	0	0	0	0	0	0	0	0	0	0	0	0
Interleukin enhancer-binding factor 3	ILF3	Q12906	Q12906	54		0.285618	0.544214	-0.102811	0.931217	33.8777	33.7332	33.721	33.8029	33.6994	33.6213	33.7084	33.7012	33.6278	34.1093	33.8488	34.0769	0	1	1	0	0	0	0	0	0	0	0	0	0	0	0	0	0	0	0	0	0	0
Vesicular integral-membrane protein VIP36	LMAN2	Q12907	Q12907	20		0.106009	0.974656	-0.739071	0.599125	30.5825	31.8361	30.9356	31.4101	31.3515	31.2289	33.1033	32.5224	32.7409	31.0903	31.2141	31.1082	0	0	0	1	0	0	0	0	0	1	1	1	0	0	1	0	1	0	0	0	0	0
Receptor-type tyrosine-protein phosphatase eta	PTPRJ	Q12913	Q12913	7		0.861113	0.0649398	-0.0326838	0.9776	n. def.	26.4802	26.9162	26.7632	26.8649	26.538	27.0617	26.4086	26.2353	26.714	26.9132	27.1384	0	0	0	1	0	0	0	0	0	0	0	0	0	0	1	0	1	0	0	0	0	0
Epidermal growth factor receptor kinase substrate 8	EPS8	Q12929	Q12929	7		0.281926	0.549865	0.34067	1.26634	26.8298	28.4851	27.4006	27.3635	27.0175	26.9699	26.9076	26.9391	27.084	26.963	26.414	27.7149	0	1	0	1	0	0	0	0	0	0	0	0	0	0	0	0	0	0	0	0	0	1
Heat shock protein 75 kDa, mitochondrial	TRAP1	Q12931	Q12931	38		0.879383	0.055822	0.0550744	1.03891	32.0918	32.1643	32.2298	30.9035	31.0644	30.8644	31.937	32.0299	32.0041	31.0345	30.8551	31.127	0	0	0	1	1	0	0	0	0	0	0	0	0	0	0	0	0	0	0	0	0	1
Disks large homolog 1	DLG1	Q12959;P78352;Q92796	Q12959	24		0.242779	0.614789	0.0846144	1.0604	28.8893	29.1104	28.7383	28.7065	28.7633	28.7775	28.7437	28.8745	28.714	28.7092	28.6637	28.7724	0	1	0	1	0	0	0	0	0	0	0	1	0	0	0	0	0	0	0	0	0	1
Nuclear inhibitor of protein phosphatase 1;Activator of RNA decay	PPP1R8	Q12972	Q12972	13		0.959842	0.0178003	-0.0101442	0.992993	28.0616	28.7256	28.2208	28.1481	28.8217	28.3665	28.4099	28.115	27.8372	28.5602	28.7999	28.683	0	1	1	0	0	0	0	0	0	0	0	0	0	0	0	0	0	0	0	0	0	0
Protein tyrosine phosphatase type IVA 2	PTP4A2	Q12974;Q93096	Q12974	6		0.44082	0.355738	-0.331349	0.794793	26.4517	27.2844	n. def.	27.4664	27.7884	27.3241	n. def.	26.5799	n. def.	28.2807	27.8694	27.6475	0	1	0	1	0	0	0	1	0	0	0	0	0	0	0	0	0	0	0	0	0	1
Active breakpoint cluster region-related protein	ABR	Q12979	Q12979	13		0.542672	0.265463	0.194865	1.14462	27.3269	27.9615	27.4848	26.1171	26.5712	27.0934	27.0958	26.5366	27.5362	26.8658	26.6312	26.7201	0	0	0	0	0	0	0	0	0	0	0	0	0	1	0	0	0	0	0	0	0	0
Cleavage stimulation factor subunit 3	CSTF3	Q12996	Q12996	28		0.773986	0.111267	0.0402444	1.02829	29.6732	29.8753	29.9506	29.813	29.7015	29.5603	29.228	29.6029	29.6628	30.0789	29.7906	29.9692	0	0	1	0	0	0	0	0	0	0	0	0	0	0	0	0	0	0	0	0	0	0
Delta(3,5)-Delta(2,4)-dienoyl-CoA isomerase, mitochondrial	ECH1	Q13011	Q13011	15		0.932686	0.0302643	-0.0452261	0.969138	31.3578	31.9769	30.0202	30.844	30.8829	30.607	31.9357	31.8417	31.8881	30.3902	30.6665	29.238	0	0	0	0	1	0	0	0	0	0	0	0	0	0	0	0	0	0	0	0	0	0
Striatin-3	STRN3	Q13033	Q13033	9		0.404476	0.393107	0.129406	1.09384	27.5307	27.9985	27.5328	27.8826	27.5806	27.8522	27.4582	27.2454	27.3214	27.9173	27.9353	27.7233	0	1	0	1	0	0	0	0	0	0	0	0	0	0	0	0	0	0	0	0	0	1
Protein flightless-1 homolog	FLII	Q13045	Q13045	20		0.572153	0.242488	-0.123674	0.917847	29.324	28.3665	29.494	28.8025	28.6699	28.61	28.8106	29.1763	29.1704	29.383	28.7145	28.7542	0	1	1	0	0	0	0	0	0	0	0	0	0	0	0	0	0	0	0	0	0	0
G antigen 2D;G antigen 2E;G antigen 2B/2C;G antigen 2A	GAGE2D;GAGE2E;GAGE2B;GAGE2A	Q9UEU5;Q4V326;Q13066;Q6NT46;Q96GT9;Q8WTP9	Q9UEU5;Q4V326;Q13066;Q6NT46	4		0.941564	0.0261502	-0.0238221	0.983623	30.3374	29.7378	30.1766	31.4323	29.5799	31.0532	30.2381	30.5492	30.1588	30.4372	30.2131	30.8636	0	0	0	0	0	0	0	0	0	0	0	0	0	1	0	0	0	0	0	0	0	0
G antigen 6;G antigen 5;G antigen 3;G antigen 12J	GAGE6;GAGE5;GAGE3;GAGE12J	Q13070;Q13069;Q13067;A6NER3;A6NGK3	Q13070;Q13069;Q13067;A6NER3	5		0.541681	0.266257	0.14037	1.10219	29.3385	28.7822	29.186	30.0589	28.5522	29.4589	28.9989	29.1634	29.1356	29.0877	28.9142	29.2347	0	0	0	0	0	0	0	0	0	0	0	0	0	1	0	0	0	0	0	0	0	0
COP9 signalosome complex subunit 1	GPS1	Q13098	Q13098	22		0.191485	0.717866	-0.194227	0.874041	30.434	30.3007	30.2513	30.1458	29.8625	29.8424	30.0534	30.4525	30.0814	30.5162	30.2623	30.6363	0	1	1	0	0	0	0	0	0	0	0	0	0	0	0	0	0	0	0	0	0	0
Chromatin assembly factor 1 subunit B	CHAF1B	Q13112	Q13112	9		0.426942	0.369631	-0.65484	0.635146	25.7884	n. def.	25.57	27.4679	27.673	27.4735	n. def.	25.6009	n. def.	28.5634	28.1734	27.4598	0	1	1	0	0	0	0	0	0	0	0	0	0	0	0	0	0	0	0	0	0	0
Protein Red	IK	Q13123	Q13123	7		0.655128	0.183674	-0.0615097	0.958261	26.127	n. def.	25.7671	25.9261	26.2666	26.0654	n. def.	26.048	25.9454	26.4238	26.1967	25.8456	0	1	1	0	0	0	0	0	0	0	0	0	0	0	0	0	0	0	0	0	0	0
S-methyl-5-thioadenosine phosphorylase	MTAP	Q13126	Q13126	24		0.00519863	2.28411	0.509088	1.42315	32.8115	33.3662	32.615	33.2112	33.2548	33.0809	32.52	32.4038	32.2422	32.628	32.7494	32.7416	0	1	1	0	0	0	0	0	0	0	0	0	0	0	0	0	0	0	0	0	0	0
Translation initiation factor eIF-2B subunit epsilon	EIF2B5	Q13144	Q13144	9		0.282354	0.549206	-0.436311	0.739022	26.225	26.7667	26.1553	25.4274	n. def.	n. def.	25.9852	26.2014	26.1132	27.1102	26.569	27.5004	0	0	0	0	0	0	0	0	0	0	0	0	0	1	0	0	0	0	0	0	0	0
TAR DNA-binding protein 43	TARDBP	Q13148	Q13148	10		0.600783	0.221282	0.156473	1.11456	30.2454	30.6695	30.6274	31.4114	30.9826	30.9769	30.2651	29.8073	30.4038	31.1724	31.226	31.0997	0	1	1	0	0	0	0	0	0	0	0	0	0	0	0	0	0	0	0	0	0	0
Heterogeneous nuclear ribonucleoprotein A0	HNRNPA0	Q13151	Q13151	5		0.484386	0.314808	0.307052	1.23718	32.0134	30.9568	32.351	32.8874	32.9117	32.912	30.9116	32.3096	31.5142	32.724	32.5754	32.1551	0	0	1	0	0	0	0	0	0	0	0	0	0	0	0	0	0	0	0	0	0	0
Serine/threonine-protein kinase PAK 1	PAK1	Q13153	Q13153	21		0.662681	0.178695	0.0920858	1.06591	28.4792	28.6937	28.1047	28.7504	28.5326	28.8237	28.095	28.2292	27.9505	28.7569	28.8894	28.9109	0	1	1	1	0	0	0	0	0	0	0	0	0	0	0	0	0	0	0	0	0	1
Aminoacyl tRNA synthase complex-interacting multifunctional protein 2	AIMP2	Q13155	Q13155	12		0.895624	0.0478744	-0.0345742	0.97632	28.283	27.9784	28.0197	29.0342	28.7184	28.7726	28.0419	28.5825	27.8441	28.9381	28.8593	28.7477	1	1	1	0	0	0	0	0	0	0	0	0	0	0	0	0	0	0	0	0	0	0
FAS-associated death domain protein	FADD	Q13158	Q13158	8		0.254161	0.594892	0.196148	1.14564	27.9733	28.8166	28.1825	28.2262	28.2396	28.1643	28.3997	27.7415	27.7637	28.2946	28.2011	28.0251	0	0	0	0	0	0	0	0	0	0	0	0	0	1	0	0	0	0	0	0	0	0
Peroxiredoxin-4	PRDX4	Q13162	Q13162	22		0.873067	0.0589526	-0.140848	0.906986	29.7136	29.6508	29.3782	31.9991	32.2217	32.1181	29.2818	29.8616	29.5313	32.5079	32.3329	32.4111	0	1	0	0	0	0	0	0	0	0	0	1	0	0	0	0	0	0	0	0	0	0
Serine/threonine-protein kinase PAK 2;PAK-2p27;PAK-2p34	PAK2	Q13177	Q13177	25		0.832834	0.0794417	-0.0753371	0.94912	28.7272	29.068	29.0248	29.5232	29.6901	29.5877	29.0709	28.5717	28.4227	30.1276	29.7891	30.0912	0	1	1	1	0	0	0	0	0	0	0	0	0	0	0	0	0	0	0	0	0	1
Chromobox protein homolog 3	CBX3	Q13185	Q13185	10		0.767091	0.115153	0.113931	1.08217	31.3134	31.6427	31.3402	32.2621	31.8845	32.242	31.0969	31.0005	30.7087	32.2962	32.3846	32.5145	0	0	1	0	0	0	0	0	0	0	0	0	0	0	0	0	0	0	0	0	0	0
26S proteasome non-ATPase regulatory subunit 2	PSMD2	Q13200	Q13200	58		0.386355	0.413014	-0.238757	0.847475	31.8763	31.3596	31.5759	32.3219	32.2066	32.1899	31.5513	31.7745	31.763	32.6971	32.5637	32.6132	0	0	0	0	0	0	0	0	0	0	0	0	0	1	0	0	0	0	0	0	0	0
Semaphorin-3B	SEMA3B	Q13214	Q13214	21		0.0718559	1.14354	-0.981533	0.506441	28.4604	28.7961	28.6201	27.7453	27.4276	26.6506	29.7675	29.4061	29.8979	27.934	28.1597	28.4241	0	0	0	0	0	1	0	0	0	0	0	1	0	0	0	0	0	0	0	0	0	0
DnaJ homolog subfamily C member 3	DNAJC3	Q13217	Q13217	17		0.252176	0.598296	-0.437251	0.73854	28.5387	28.5479	28.9057	27.6767	27.8576	27.6026	29.3	29.3475	29.0786	28.2293	27.8386	27.9585	0	0	0	0	0	0	0	0	0	0	0	1	0	0	0	0	0	0	0	0	0	0
Pappalysin-1	PAPPA	Q13219	Q13219	23		0.0124572	1.90458	0.226011	1.1696	28.1376	28.3692	28.1471	28.3847	28.1935	28.094	28.0908	27.9076	28.1819	27.9111	28.0459	27.8327	0	0	0	0	0	1	0	0	0	0	0	0	0	0	0	0	0	0	0	0	0	0
Selenium-binding protein 1	SELENBP1	Q13228	Q13228	18		0.92527	0.0337317	-0.0337124	0.976903	29.1175	29.296	29.1092	28.369	28.321	28.246	29.2811	29.6336	29.34	28.1254	28.1362	28.1447	1	1	1	1	0	0	0	0	0	0	0	0	0	0	0	0	0	0	0	0	0	1
Serine/arginine-rich splicing factor 9	SRSF9	Q13242	Q13242	9		0.355937	0.448627	0.123866	1.08965	26.4528	n. def.	26.5472	26.853	26.8461	26.7095	26.3927	26.6688	26.3752	26.9807	26.4884	26.4415	0	0	1	0	0	0	0	0	0	0	0	0	0	0	0	0	0	0	0	0	0	0
Noggin	NOG	Q13253	Q13253	5		0.71078	0.148265	-0.208603	0.865375	28.1331	27.7397	27.5368	n. def.	26.1216	26.4393	28.2775	27.8348	28.3892	26.1972	27.2482	26.4692	0	0	0	0	0	1	0	0	0	0	0	0	0	0	0	0	0	0	0	0	0	0
Mitotic spindle assembly checkpoint protein MAD2A	MAD2L1	Q13257	Q13257	7		0.666429	0.176246	0.280643	1.21474	27.1637	27.5383	26.8641	28.7569	29.1755	28.758	27.0061	26.7755	26.2768	28.952	28.6919	28.8702	0	1	1	0	0	0	0	0	0	0	0	0	0	0	0	0	0	0	0	0	0	0
Transcription intermediary factor 1-beta	TRIM28	Q13263	Q13263	36		0.735256	0.133561	0.152378	1.1114	31.195	31.5408	31.3286	32.6178	32.4313	32.6983	31.3266	30.8887	31.0691	32.2578	32.498	32.8573	0	0	1	0	0	0	0	0	0	0	0	0	0	0	0	0	0	0	0	0	0	0
Syntaxin-3	STX3	Q13277	Q13277	5		0.199207	0.700695	0.150279	1.10978	26.7789	26.3811	26.4444	26.5617	n. def.	26.3533	26.5831	26.4726	26.4952	26.2065	26.2055	26.1588	0	0	0	1	0	0	0	0	0	0	0	0	0	0	1	0	0	0	0	0	0	1
Ras GTPase-activating protein-binding protein 1	G3BP1	Q13283	Q13283	23		0.865272	0.0628475	0.0289602	1.02028	32.5974	31.7729	32.499	32.8313	32.6733	32.6499	32.308	32.4065	32.2971	32.6882	32.5668	32.5835	1	1	1	0	0	0	0	0	0	0	0	0	0	0	0	0	0	0	0	0	0	0
N-myc-interactor	NMI	Q13287	Q13287	14		0.660415	0.180183	0.114883	1.08289	28.5995	27.9334	28.2732	28.0742	27.4212	27.8263	28.3297	28.3016	28.3453	27.3949	27.7036	27.3634	0	1	0	0	0	0	0	0	0	0	0	0	0	0	0	0	0	0	0	0	0	0
Inactive tyrosine-protein kinase 7	PTK7	Q13308	Q13308	30		0.05961	1.22468	0.358062	1.2817	31.5801	31.6533	31.502	31.4077	31.4327	31.2031	31.5202	31.2788	31.5266	30.7008	30.769	30.8351	0	0	0	1	0	0	0	0	0	0	0	0	0	0	1	0	1	0	0	0	0	0
Polyadenylate-binding protein 4	PABPC4	Q13310	Q13310	29		0.850603	0.0702732	-0.107501	0.928194	30.3747	29.6909	30.0026	31.5576	31.5728	31.9187	30.2902	30.1608	29.787	31.7466	31.7911	31.9868	0	1	0	0	0	0	0	0	0	0	0	0	0	0	0	0	0	0	0	0	0	0
Interferon-induced protein with tetratricopeptide repeats 5	IFIT5	Q13325	Q13325	12		0.479115	0.31956	-0.119031	0.920806	27.2995	27.2164	27.3386	27.5183	27.2809	27.1977	27.1375	27.0559	27.0764	27.6714	27.9095	27.7149	0	0	0	1	0	0	0	0	0	0	0	0	0	0	0	0	0	0	0	0	0	1
Metastasis-associated protein MTA1	MTA1	Q13330	Q13330	9		0.368471	0.433597	-0.176331	0.884951	27.1031	26.8905	26.9636	27.1425	26.4878	26.2083	27.461	26.8276	26.9617	26.9799	26.6561	26.9675	0	1	1	0	0	0	0	0	0	0	0	0	0	0	0	0	0	0	0	0	0	0
Receptor-type tyrosine-protein phosphatase S	PTPRS	Q13332	Q13332	12		0.63616	0.196433	-0.0952559	0.936106	26.9645	26.8831	26.7545	27.3271	27.7512	27.8479	27.4917	27.2644	27.2933	27.1933	27.4251	27.4321	0	0	0	1	0	0	0	0	0	0	0	0	0	0	1	0	1	0	0	0	0	0
Eukaryotic translation initiation factor 3 subunit I	EIF3I	Q13347	Q13347	22		0.999758	0.000105048	-8.13802e-05	0.999944	31.3857	30.7347	31.3708	31.937	31.8687	32.0002	31.0601	31.1376	31.3368	31.9941	31.8481	31.921	0	1	0	0	0	0	0	0	0	0	0	0	0	0	0	0	0	0	0	0	0	0
C-terminal-binding protein 1	CTBP1	Q13363	Q13363	12		0.612829	0.212661	0.0717624	1.051	26.9741	27.4668	26.671	26.9033	26.9834	27.0662	27.0485	27.0087	26.702	27.1874	26.6523	27.0353	0	1	1	0	0	0	0	0	0	0	0	0	0	0	0	0	0	0	0	0	0	0
Ubiquitin-conjugating enzyme E2 variant 1	UBE2V1	Q13404	Q13404	15		0.589791	0.229302	0.122793	1.08884	30.5991	31.1054	30.5006	31.1759	31.3265	31.3394	30.5019	30.4638	30.6299	31.196	31.3554	31.1631	0	0	1	0	0	0	0	0	0	0	0	0	0	0	0	0	0	0	0	0	0	0
39S ribosomal protein L49, mitochondrial	MRPL49	Q13405	Q13405	3		0.566162	0.247059	0.18681	1.13824	26.9232	25.3693	27.0112	26.7456	26.6054	26.5501	26.5949	27.0245	26.6674	26.0163	26.03	25.7508	0	0	0	0	1	0	0	0	0	0	0	0	0	0	0	0	0	0	0	0	0	0
Cytoplasmic dynein 1 intermediate chain 2	DYNC1I2	Q13409	Q13409	29		0.661394	0.17954	-0.0647637	0.956102	30.818	30.2831	30.6657	30.9843	30.8786	30.9406	30.6979	30.6125	30.5599	31.0477	31.129	30.9119	0	1	0	0	0	0	0	0	0	0	0	0	0	0	0	0	0	0	0	0	0	0
Peptidyl-prolyl cis-trans isomerase G	PPIG	Q13427	Q13427	3		0.367956	0.434204	0.307307	1.2374	26.0237	25.115	26.1573	27.0448	27.1961	26.4185	25.9485	25.781	25.6928	26.229	26.3214	26.1388	0	0	1	0	0	0	0	0	0	0	0	0	0	0	0	0	0	0	0	0	0	0
Treacle protein	TCOF1	Q13428	Q13428	39		0.679091	0.168072	0.052605	1.03714	31.2686	31.0532	31.1513	30.9323	30.57	30.7345	31.1166	30.743	30.9549	30.8583	30.73	30.9915	0	0	1	0	0	0	0	0	0	0	0	0	0	0	0	0	0	0	0	0	0	0
Zinc transporter ZIP6	SLC39A6	Q13433	Q13433	3		0.487672	0.311872	0.130628	1.09477	27.9591	26.9478	27.0164	27.6994	27.4519	27.3435	27.5036	27.107	27.0483	27.1521	27.5565	27.2668	0	0	0	1	0	0	0	0	0	0	0	0	0	0	1	0	0	0	0	0	0	1
Splicing factor 3B subunit 2	SF3B2	Q13435	Q13435	29		0.556819	0.254286	0.112891	1.08139	31.3375	31.2197	31.2599	31.8602	31.9473	31.7397	31.2478	31.1902	31.0885	31.8554	31.5486	31.7563	0	0	1	0	0	0	0	0	0	0	0	0	0	0	0	0	0	0	0	0	0	0
Protein OS-9	OS9	Q13438	Q13438	11		0.065489	1.18383	-0.797216	0.575458	27.6706	26.7728	27.817	26.9537	n. def.	n. def.	28.5626	28.118	28.295	27.4273	n. def.	n. def.	0	0	0	0	0	0	0	0	0	0	0	1	0	0	0	0	0	0	0	0	0	0
28 kDa heat- and acid-stable phosphoprotein	PDAP1	Q13442	Q13442	11		0.751215	0.124236	-0.0587791	0.960076	31.4879	31.6612	31.1295	31.425	30.9566	31.3272	31.4868	30.9224	31.0187	31.3954	31.6713	31.8455	0	0	0	0	0	0	0	0	0	0	0	0	0	1	0	0	0	0	0	0	0	0
Disintegrin and metalloproteinase domain-containing protein 9	ADAM9	Q13443	Q13443	10		0.880562	0.05524	-0.0847321	0.94296	30.2796	30.2772	30.9951	29.1254	29.6839	29.1097	30.8575	30.9248	31.1625	29.5098	28.9399	28.5848	0	0	0	1	0	1	0	0	0	0	0	0	0	0	1	0	1	0	0	0	0	0
Peptidyl-prolyl cis-trans isomerase FKBP5	FKBP5	Q13451	Q13451	18		0.867889	0.0615358	-0.0589031	0.959994	28.8227	29.2151	28.7797	29.3481	29.5751	29.608	28.8012	28.7043	28.3103	29.9628	29.8349	30.0887	0	1	1	0	0	0	0	0	0	0	0	0	0	0	0	0	0	0	0	0	0	0
Rho-associated protein kinase 1	ROCK1	Q13464	Q13464	12		0.782528	0.1065	-0.0340869	0.97665	26.2503	26.1915	25.8079	25.6936	25.9231	n. def.	25.9813	25.7457	26.0358	26.1976	26.1181	25.9657	0	1	0	1	0	0	0	0	0	1	0	0	0	0	0	0	0	0	0	0	0	1
Mothers against decapentaplegic homolog 4	SMAD4	Q13485	Q13485	8		0.887893	0.0516395	-0.0251096	0.982746	27.5702	28.216	27.0298	27.6385	27.7514	27.8803	27.7623	27.7283	27.458	27.7919	27.576	27.9205	0	1	1	0	0	0	0	0	0	0	0	0	0	0	0	0	0	0	0	0	0	0
Phosphatidylinositol-binding clathrin assembly protein	PICALM	Q13492	Q13492	13		0.990663	0.00407385	0.00180562	1.00125	29.6992	29.7696	29.6775	29.019	29.3348	29.0811	29.5385	29.6896	29.2456	29.3895	29.3076	29.3995	0	0	1	1	0	0	0	0	0	1	0	0	0	0	0	0	0	0	0	0	0	1
Sequestosome-1	SQSTM1	Q13501	Q13501	4		0.0533599	1.27278	0.476658	1.39152	27.222	26.3462	26.9416	27.0579	26.941	26.5438	26.4224	26.8218	26.498	25.6568	26.664	26.1295	1	1	1	0	0	0	1	1	0	0	0	1	0	0	0	0	0	0	0	0	0	0
Tubulin beta-3 chain	TUBB3	Q13509	Q13509	23		0.53132	0.274644	-0.28887	0.818543	28.8937	28.2162	28.6601	28.0862	27.0555	27.2519	28.7008	29.3673	28.9964	27.5323	27.6347	27.6653	0	1	0	0	0	0	0	0	0	0	0	0	0	0	0	0	0	0	0	0	0	0
Acid ceramidase;Acid ceramidase subunit alpha;Acid ceramidase subunit beta	ASAH1	Q13510	Q13510	12		0.0352995	1.45223	-0.74067	0.598461	28.7772	28.0169	28.577	28.3732	28.7327	28.4111	28.9283	30.1273	30.0897	28.7012	28.7401	28.7453	0	1	1	0	0	1	1	0	0	0	0	0	0	0	0	0	0	0	0	0	0	0
Peptidyl-prolyl cis-trans isomerase NIMA-interacting 1	PIN1	Q13526;O15428	Q13526	11		0.426745	0.369832	0.353065	1.27727	30.0596	30.1648	29.9005	31.0487	31.159	31.3824	29.766	29.5852	29.2625	30.8353	31.1221	31.0255	0	1	1	0	0	0	0	0	0	0	0	0	0	0	0	0	0	0	0	0	0	0
Eukaryotic translation initiation factor 4E-binding protein 1	EIF4EBP1	Q13541	Q13541	7		0.593001	0.226944	-0.201525	0.869631	29.609	29.0297	29.5393	30.4928	30.6663	30.4174	29.7174	29.7188	29.4133	30.6883	30.7357	30.69	0	0	0	0	0	0	0	0	0	0	0	0	0	1	0	0	0	0	0	0	0	0
Dynactin subunit 2	DCTN2	Q13561	Q13561	20		0.795907	0.0991378	-0.0455478	0.968922	30.9271	30.5246	31.0717	31.3402	31.2185	31.295	30.7573	30.9432	30.8796	31.4726	31.2259	31.3717	0	1	0	1	0	0	0	0	0	0	0	0	0	0	0	0	0	0	0	0	0	1
NEDD8-activating enzyme E1 regulatory subunit	NAE1	Q13564	Q13564	24		0.80311	0.0952247	0.0776164	1.05527	29.9597	30.4423	29.9482	30.9623	30.8351	30.8874	30.0593	29.8467	29.8261	30.8536	31.1108	30.8729	0	0	0	1	0	0	0	0	0	0	0	0	0	0	0	0	0	0	0	0	0	1
SNW domain-containing protein 1	SNW1	Q13573	Q13573	14		0.538181	0.269072	0.264695	1.20138	27.5131	27.1153	28.1984	28.9621	28.8557	28.8534	27.5223	27.4991	27.5415	29.1836	28.0887	28.0749	0	0	1	0	0	0	0	0	0	0	0	0	0	0	0	0	0	0	0	0	0	0
Sorting nexin-1	SNX1	Q13596	Q13596	22		0.0236782	1.62565	-0.433946	0.740234	29.0157	29.6902	29.0243	29.1435	28.9564	29.0777	29.4584	29.1988	29.3505	29.8124	29.748	29.9432	0	0	0	1	0	0	0	1	0	1	0	0	1	0	0	0	0	0	0	0	0	1
Periodic tryptophan protein 1 homolog	PWP1	Q13610	Q13610	11		0.0062739	2.20246	-0.809676	0.57051	28.2408	28.3046	28.294	28.2841	27.9964	27.8801	28.2531	28.9072	28.6885	29.8442	28.854	29.3111	0	0	1	0	0	0	0	0	0	0	0	0	0	0	0	0	0	0	0	0	0	0
Cullin-1	CUL1	Q13616	Q13616	41		0.979762	0.00887924	-0.00758711	0.994755	30.5899	30.3208	30.459	31.222	31.1725	31.0928	30.2347	30.4601	30.1591	31.4313	31.2911	31.3262	0	0	0	0	0	0	0	0	0	0	0	0	0	1	0	0	0	0	0	0	0	0
Cullin-2	CUL2	Q13617	Q13617	33		0.817822	0.087341	0.0653632	1.04635	30.0725	30.1004	29.875	30.8059	30.667	30.8019	29.8266	29.9188	29.7842	30.8618	30.6409	30.8983	0	0	0	0	0	0	0	0	0	0	0	0	0	1	0	0	0	0	0	0	0	0
Cullin-3	CUL3	Q13618	Q13618	27		0.971119	0.0127275	0.0243975	1.01705	27.5501	27.7933	27.5554	29.3783	29.4951	29.6191	27.1909	27.6926	27.3819	29.5553	29.6154	29.8088	0	1	1	0	0	0	0	0	0	1	0	0	0	0	0	0	0	0	0	0	0	0
Cullin-4A	CUL4A	Q13619	Q13619	20		0.415777	0.38114	0.145925	1.10644	26.7411	26.6682	26.5115	26.6633	26.7608	26.5251	n. def.	26.7811	26.0585	26.6611	26.0715	26.9232	0	0	0	0	0	0	0	0	0	0	0	0	0	1	0	0	0	0	0	0	0	0
Cullin-4B	CUL4B	Q13620;REV__A2A288	Q13620	46		0.0741643	1.12981	0.21035	1.15697	31.5808	31.7451	31.5214	31.3502	31.3035	31.1416	31.2445	31.1256	31.0504	31.2424	31.2539	31.4637	0	0	1	0	0	0	0	0	0	0	0	0	0	0	0	0	0	0	0	0	0	0
GDP-L-fucose synthase	TSTA3	Q13630	Q13630	15		0.315698	0.500728	-0.174781	0.885902	29.2605	28.6718	28.6849	29.4341	29.4139	29.3447	29.1178	29.3446	29.5731	29.1753	29.1635	29.4843	0	0	0	0	0	0	0	0	0	0	0	0	0	1	0	0	0	0	0	0	0	0
Four and a half LIM domains protein 1	FHL1	Q13642	Q13642	12		0.393873	0.404643	0.402096	1.32143	30.9301	32.0302	30.6896	32.0187	32.4368	32.7051	30.604	30.8069	30.8439	31.659	32.1548	32.3293	1	1	1	0	0	0	0	0	0	0	0	0	0	0	0	0	0	0	0	0	0	0
Four and a half LIM domains protein 3	FHL3	Q13643	Q13643	14		0.236556	0.626066	0.281794	1.21571	29.9751	29.7367	29.6626	29.2185	29.5375	29.6017	29.6967	29.8608	29.7537	28.7014	29.0539	28.9749	0	1	1	0	0	0	0	0	0	0	0	0	0	0	0	0	0	0	0	0	0	0
Angio-associated migratory cell protein	AAMP	Q13685	Q13685	14		0.784693	0.1053	-0.102349	0.931515	29.6879	30.0118	29.5522	30.4075	30.262	30.2934	29.3442	29.4528	29.3697	30.922	30.8979	30.8425	0	1	0	1	0	0	0	0	0	0	0	0	0	0	0	0	0	0	0	0	0	1
CD166 antigen	ALCAM	Q13740	Q13740	20		0.778529	0.108725	0.111962	1.0807	30.2319	30.6458	30.2959	31.6853	31.7735	31.705	30.5971	30.2329	30.4216	31.5584	31.3903	31.4654	0	0	0	1	0	1	0	0	0	0	0	0	0	0	1	0	1	0	0	0	0	0
Laminin subunit beta-3	LAMB3	Q13751	Q13751	13		0.969306	0.013539	-0.017779	0.987752	28.461	28.1633	28.2619	27.4147	27.2411	27.1378	28.8933	28.6043	28.1768	26.5204	26.9197	27.672	0	0	0	0	0	1	0	0	0	0	0	0	0	0	0	0	0	0	0	0	0	0
THO complex subunit 5 homolog	THOC5	Q13769	Q13769	2		0.120302	0.919726	-0.338555	0.790833	24.5221	24.7936	24.4871	24.8647	24.5639	24.4582	n. def.	n. def.	24.5883	25.5856	24.9009	24.7391	0	1	1	0	0	0	0	0	0	0	0	0	0	0	0	0	0	0	0	0	0	0
Spectrin alpha chain, non-erythrocytic 1	SPTAN1	Q13813	Q13813	174		0.436336	0.360179	-0.0380236	0.973988	33.9397	33.842	33.9052	33.9293	34.069	33.9466	33.8359	33.9192	33.9638	34.0394	34.0408	34.0607	0	1	0	0	0	0	0	0	0	0	0	0	0	0	0	0	0	0	0	0	0	0
Spliceosome RNA helicase DDX39B	DDX39B	Q13838	Q13838	32		0.532208	0.273918	-0.112148	0.92521	32.4687	32.7062	32.3595	32.7384	32.4708	32.4634	32.397	32.1792	32.3162	33.1379	32.9158	32.9339	0	1	1	0	0	0	0	0	0	0	0	0	0	0	0	0	0	0	0	0	0	0
Bleomycin hydrolase	BLMH	Q13867	Q13867	29		0.314907	0.501818	0.27685	1.21155	32.0036	32.0957	31.7589	32.5803	32.5636	32.7095	31.5588	31.4995	31.5755	32.3558	32.4945	32.5665	0	1	0	0	0	0	0	0	0	0	0	0	0	0	0	0	0	0	0	0	0	0
Exosome complex component RRP4	EXOSC2	Q13868	Q13868	14		0.823792	0.0841824	-0.0734673	0.950351	29.088	28.4453	28.898	29.973	29.8494	29.5568	28.941	28.8149	28.9998	29.9875	29.6204	29.8876	0	1	1	0	0	0	0	0	0	0	0	0	0	0	0	0	0	0	0	0	0	0
Bystin	BYSL	Q13895	Q13895	9		0.618123	0.208925	0.144376	1.10525	27.5368	n. def.	27.272	28.1545	28.3597	28.1141	27.0149	27.8244	27.3982	28.1852	28.2051	27.8305	0	1	1	0	0	0	0	0	0	0	0	0	0	0	0	0	0	0	0	0	0	0
Isopentenyl-diphosphate Delta-isomerase 1	IDI1	Q13907;Q9BXS1	Q13907	14		0.515577	0.287707	0.135562	1.09852	30.4324	31.8004	30.7597	31.2105	31.1821	30.9682	30.9884	30.6893	30.773	31.1444	30.9777	30.9671	0	0	0	0	0	0	0	0	0	0	0	0	0	1	0	0	0	0	0	0	0	0
Core-binding factor subunit beta	CBFB	Q13951	Q13951	12		0.0482564	1.31644	0.444616	1.36095	28.877	29.0219	28.8021	29.6426	29.6141	29.4146	28.5646	28.678	28.3359	29.0735	29.0903	28.9623	0	0	1	0	0	0	0	0	0	0	0	0	0	0	0	0	0	0	0	0	0	0
Nuclear transcription factor Y subunit gamma	NFYC	Q13952	Q13952	6		0.341814	0.46621	0.296973	1.22856	27.7137	27.9464	27.1562	27.8892	27.8976	27.8998	26.8609	26.9047	26.7954	28.1703	27.9088	28.081	0	0	1	0	0	0	0	0	0	0	0	0	0	0	0	0	0	0	0	0	0	0
Cytoskeleton-associated protein 5	CKAP5	Q14008	Q14008	66		0.60657	0.217119	0.0755583	1.05377	30.9497	31.2496	30.8924	31.0202	31.0191	30.8916	30.7017	30.8377	30.4989	31.4031	30.9904	31.1375	0	1	0	0	0	0	0	0	0	0	0	0	0	0	0	0	0	0	0	0	0	0
Cold-inducible RNA-binding protein	CIRBP	Q14011	Q14011	10		0.170856	0.767371	0.568164	1.48264	29.6575	29.1365	29.6318	30.6729	30.7953	30.7184	28.7336	29.0812	29.1506	30.0013	30.2099	30.0268	0	1	1	0	0	0	0	0	0	0	0	0	0	0	0	0	0	0	0	0	0	0
Coactosin-like protein	COTL1	Q14019	Q14019	14		0.000116363	3.93419	0.573676	1.48831	33.4138	33.4479	33.1041	33.4335	33.6373	33.554	33.1054	32.8542	32.889	32.6761	32.8349	32.7889	0	1	1	0	0	0	0	0	0	0	0	0	0	0	0	0	0	0	0	0	0	0
Cytochrome c oxidase copper chaperone	COX17	Q14061	Q14061	6		0.097878	1.00932	0.670294	1.5914	27.6163	28.8241	27.5139	28.1028	28.9902	29.258	27.1589	27.4572	27.2244	28.1752	28.3734	27.8942	0	1	0	0	1	0	0	0	0	0	0	0	0	0	0	0	0	0	0	0	0	0
Heterogeneous nuclear ribonucleoprotein D0	HNRNPD	Q14103	Q14103	23		0.345229	0.461893	0.271016	1.20666	34.0237	33.9545	33.739	34.4067	34.5717	34.5478	33.593	33.4517	33.2356	34.5391	34.4483	34.3498	0	1	1	0	0	0	0	0	0	0	0	0	0	0	0	0	0	0	0	0	0	0
Low-density lipoprotein receptor-related protein 8	LRP8	Q14114	Q14114	5		0.522283	0.282094	0.181895	1.13437	26.1853	26.7829	26.3839	27.1851	27.214	27.2352	26.2718	n. def.	n. def.	26.5945	26.6144	27.116	0	0	0	1	0	1	0	0	0	0	0	0	0	0	1	0	1	0	0	0	0	0
Dystroglycan;Alpha-dystroglycan;Beta-dystroglycan	DAG1	Q14118	Q14118	27		0.918546	0.0368991	0.0116444	1.0081	33.1821	33.1399	33.1686	33.5325	33.5142	33.258	33.5884	33.3231	33.4064	33.277	33.0087	33.1218	0	1	1	1	0	1	0	0	0	0	0	0	0	0	1	0	1	0	0	0	0	0
Calcium/calmodulin-dependent 3,5-cyclic nucleotide phosphodiesterase 1C	PDE1C	Q14123	Q14123	12		0.499608	0.30137	0.238847	1.18005	28.795	28.1659	28.5653	27.6283	27.3756	27.291	28.3997	27.9692	28.2489	27.107	27.2923	27.3709	0	0	0	0	0	0	0	0	0	0	0	0	0	1	0	0	0	0	0	0	0	0
Desmoglein-2	DSG2	Q14126	Q14126	22		0.612059	0.213207	0.261738	1.19892	29.0517	29.4971	29.0452	30.9777	30.949	30.879	29.4447	28.9307	29.0367	30.3782	30.5053	30.5336	0	0	0	1	0	0	0	0	0	0	0	0	0	0	1	0	1	0	0	0	0	0
Ubiquitin conjugation factor E4 A	UBE4A	Q14139	Q14139	15		0.847791	0.071711	0.0428743	1.03016	26.8277	27.7727	27.4112	26.6587	n. def.	27.3433	27.2087	27.1016	27.5761	26.9747	26.8327	27.2653	0	1	0	0	0	0	0	0	0	0	0	0	0	0	0	0	0	0	0	0	0	0
Septin-6	2006-09-01	Q14141	Q14141	20		0.0155126	1.80932	-0.209807	0.864653	28.8543	28.9075	29.0384	28.8683	28.914	28.7259	28.9992	28.8458	29.1436	29.2186	29.2017	29.1583	0	1	0	0	0	0	0	0	0	0	0	0	0	0	0	0	0	0	0	0	0	0
Scaffold attachment factor B2	SAFB2	Q14151	Q14151	24		0.972228	0.012232	-0.0169538	0.988317	28.0366	27.412	27.6302	28.945	28.6229	28.5613	26.9696	27.5308	27.5203	28.9883	29.3519	28.9489	0	1	1	0	0	0	0	0	0	0	0	0	0	0	0	0	0	0	0	0	0	0
Eukaryotic translation initiation factor 3 subunit A	EIF3A	Q14152	Q14152	83		0.0137004	1.86327	-0.494785	0.709667	32.9572	32.1238	32.6893	32.1656	32.0187	32.3345	32.5515	32.868	32.8706	33.0427	32.9217	33.0033	0	1	0	0	0	0	0	0	0	0	0	0	0	0	0	0	0	0	0	0	0	0
Rho guanine nucleotide exchange factor 7	ARHGEF7	Q14155	Q14155	21		0.691854	0.159986	-0.102757	0.931251	29.2484	29.5524	29.1638	28.4967	28.1961	28.6536	29.2598	29.3136	29.2947	28.7905	28.5813	28.6876	0	1	0	0	0	0	0	0	0	0	0	0	0	0	0	0	0	0	0	0	0	0
Ubiquitin-associated protein 2-like	UBAP2L	Q14157	Q14157	21		0.905027	0.0433386	0.0163142	1.01137	30.3315	30.0675	30.2952	30.5061	30.5496	30.4391	30.1409	30.0133	30.151	30.6299	30.5661	30.5898	0	0	0	0	0	0	0	0	0	0	0	0	0	1	0	0	0	0	0	0	0	0
Protein scribble homolog	SCRIB	Q14160	Q14160	12		0.0622522	1.20585	-0.282153	0.822363	27.6939	27.7775	27.5063	27.5633	27.3295	27.393	27.535	27.5891	27.6422	27.8786	28.149	28.1624	0	1	0	1	0	0	0	0	0	0	0	0	0	0	0	0	0	0	0	0	0	1
ARF GTPase-activating protein GIT2	GIT2	Q14161	Q14161	8		0.551477	0.258473	-0.161393	0.894161	26.2485	26.5426	26.1836	25.6105	25.2579	25.6069	26.2409	26.0203	26.6983	26.2195	25.5618	25.6776	0	0	0	0	0	0	0	0	0	0	0	0	0	1	0	0	0	0	0	0	0	0
Malectin	MLEC	Q14165	Q14165	5		0.72705	0.138436	-0.0808883	0.945475	26.049	n. def.	n. def.	26.4384	26.3299	26.4581	n. def.	n. def.	25.9521	26.1921	26.6227	26.8321	0	0	0	1	0	0	0	0	0	0	0	1	0	0	1	0	1	0	0	0	0	0
Tubulin--tyrosine ligase-like protein 12	TTLL12	Q14166	Q14166	27		0.979124	0.00916221	0.014932	1.0104	29.566	29.3654	29.7636	31.1223	31.1265	31.003	29.8119	29.3566	28.9289	31.2687	31.3127	31.1783	0	1	1	0	0	0	0	0	0	0	0	0	0	0	0	0	0	0	0	0	0	0
Four and a half LIM domains protein 2	FHL2	Q14192	Q14192	16		0.0179346	1.74631	0.459175	1.37476	29.6022	29.8212	29.3939	29.6404	29.6237	29.6072	28.9112	29.28	29.2919	28.5451	29.2855	29.6198	0	1	1	0	0	0	0	0	0	0	0	0	0	0	0	0	0	0	0	0	0	0
Dihydropyrimidinase-related protein 3	DPYSL3	Q14195;Q14117	Q14195	31		0.112975	0.947016	-0.485134	0.714431	30.5029	30.3124	30.3831	30.055	30.0634	29.906	31.1829	31.4343	31.1744	30.0632	29.9902	30.2886	0	1	0	0	0	0	0	0	0	0	0	0	0	0	0	0	0	0	0	0	0	0
Dynactin subunit 1	DCTN1	Q14203	Q14203	48		0.603479	0.219338	-0.0542606	0.963088	30.9785	31.0571	31.0153	31.1798	31.1997	31.2422	30.8486	30.9768	31.1209	31.3104	31.3229	31.4183	0	1	1	0	0	0	0	0	0	0	0	0	0	0	0	0	0	0	0	0	0	0
Cytoplasmic dynein 1 heavy chain 1	DYNC1H1	Q14204	Q14204	213		0.283704	0.547134	-0.461985	0.725987	32.4359	31.5574	32.3025	33.5312	33.3399	33.4573	32.4415	32.8529	32.8053	33.696	33.8111	33.7892	0	1	0	0	0	0	0	0	0	0	0	0	0	0	0	0	0	0	0	0	0	0
Translation initiation factor eIF-2B subunit alpha	EIF2B1	Q14232	Q14232	20		0.129551	0.887558	0.241317	1.18207	31.0013	31.2202	30.7717	31.3344	31.2757	31.0601	30.7965	30.8175	30.4391	31.3438	30.9046	30.9139	0	0	0	0	0	0	0	0	0	0	0	0	0	1	0	0	0	0	0	0	0	0
Eukaryotic initiation factor 4A-II	EIF4A2	Q14240	Q14240	31		0.958168	0.0185581	0.00659402	1.00458	30.3403	30.9245	30.3559	30.3491	30.1666	30.2169	30.5628	30.2705	30.5006	30.2591	30.3104	30.4103	0	0	0	0	0	0	0	0	0	0	0	0	0	1	0	0	0	0	0	0	0	0
Transcription elongation factor B polypeptide 3	TCEB3	Q14241	Q14241	4		0.0813142	1.08983	0.438548	1.35524	26.1275	25.6228	26.4226	25.5573	25.6059	25.699	n. def.	n. def.	25.3248	25.8714	25.2023	25.2041	0	0	1	0	0	0	0	0	0	0	0	0	0	0	0	0	0	0	0	0	0	0
Src substrate cortactin	CTTN	Q14247	Q14247	30		0.229207	0.639773	-0.218491	0.859464	31.596	30.6822	31.5441	31.3855	31.6584	31.3211	31.5939	31.8523	31.7775	31.4891	31.5365	31.2489	0	1	0	1	0	0	0	0	0	0	0	0	0	0	0	0	0	0	0	0	0	1
Reticulocalbin-2	RCN2	Q14257	Q14257	6		0.225485	0.646883	-0.146932	0.903169	26.8361	26.8513	26.539	26.7797	26.5558	n. def.	n. def.	n. def.	26.6058	26.9271	26.8803	27.024	0	0	0	0	0	0	0	0	0	0	0	1	0	0	0	0	0	0	0	0	0	0
E3 ubiquitin/ISG15 ligase TRIM25	TRIM25	Q14258	Q14258	23		0.504331	0.297285	-0.105639	0.929393	29.4596	28.9678	29.1277	29.5869	29.7121	29.7689	29.3694	29.7494	29.607	29.3326	29.4478	29.7507	0	1	0	0	0	0	0	0	0	0	0	0	0	0	0	0	0	0	0	0	0	0
Filamin-C	FLNC	Q14315	Q14315	167		0.0120695	1.91831	0.248221	1.18774	35.84	35.7478	35.72	35.7553	35.7811	35.6478	35.6233	35.7023	35.6419	35.2117	35.3784	35.4451	0	1	0	1	0	0	0	0	0	0	0	0	0	0	0	0	0	0	0	0	0	1
Protein FAM50A	FAM50A	Q14320;Q9Y247	Q14320	10		0.473592	0.324595	-0.195698	0.87315	29.6252	29.7485	29.6965	29.6832	29.8233	29.7256	29.543	29.1283	29.36	30.5497	30.3659	30.5297	0	0	1	0	0	0	0	0	0	0	0	0	0	0	0	0	0	0	0	0	0	0
Guanidinoacetate N-methyltransferase	GAMT	Q14353	Q14353	12		0.579284	0.237109	0.135683	1.09861	28.2478	29.0177	27.9872	28.8107	28.6337	28.8191	28.2879	27.956	28.1289	28.427	28.811	29.0913	0	0	0	0	0	0	0	0	0	0	0	0	0	1	0	0	0	0	0	0	0	0
UDP-glucose 4-epimerase	GALE	Q14376	Q14376	10		0.107153	0.969994	-0.46321	0.72537	27.032	26.4614	26.5711	26.0103	26.3633	25.8388	27.2688	27.188	26.8336	26.1833	n. def.	26.7396	0	0	0	0	0	0	0	0	0	0	0	0	0	1	0	0	0	0	0	0	0	0
Growth arrest-specific protein 6	GAS6	Q14393	Q14393	23		0.894065	0.048631	0.153087	1.11195	30.2508	30.9762	30.5651	27.9644	27.748	26.928	30.5647	30.1941	30.2752	n. def.	26.2718	27.2891	0	0	0	0	0	1	0	0	0	0	0	0	0	0	0	0	0	0	0	0	0	0
Caprin-1	CAPRIN1	Q14444	Q14444	18		0.771865	0.112459	0.023153	1.01618	31.484	31.2602	31.5555	31.1456	31.1345	31.2332	31.3171	31.2074	31.183	31.3184	31.2831	31.3651	1	1	0	0	0	0	0	0	0	0	0	0	0	0	0	0	0	0	0	0	0	0
RNA-binding protein 39	RBM39	Q14498;Q86U06	Q14498	13		0.770914	0.112994	-0.0761363	0.948595	28.1123	28.6299	27.9503	27.1416	27.4596	27.7535	28.1045	28.0853	28.3071	27.7752	27.3198	27.9121	0	0	1	0	0	0	0	0	0	0	0	0	0	0	0	0	0	0	0	0	0	0
Protocadherin Fat 1;Protocadherin Fat 1, nuclear form	FAT1	Q14517	Q14517	55		0.865944	0.06251	0.256874	1.19489	30.3985	31.2187	30.3001	26.6555	27.0583	26.0983	31.3465	30.3969	31.0739	26.1978	25.8032	25.3698	0	1	1	1	0	0	0	0	0	0	0	0	0	0	1	0	1	0	0	0	0	0
DNA replication licensing factor MCM6	MCM6	Q14566	Q14566	46		0.755553	0.121735	-0.112719	0.924843	31.1485	30.4837	30.8547	31.6213	31.6759	31.8659	30.9124	30.7797	30.6414	31.9973	31.9453	32.05	0	0	1	0	0	0	0	0	0	0	0	0	0	0	0	0	0	0	0	0	0	0
Desmocollin-3	DSC3	Q14574	Q14574	5		0.17654	0.753157	0.542216	1.45621	27.7462	28.1479	n. def.	29.301	29.2217	28.55	28.7575	28.2143	28.1389	28.3053	27.7696	27.1214	0	0	0	1	0	0	0	0	0	0	0	0	0	0	1	0	1	0	0	0	0	0
Plastin-1	PLS1	Q14651	Q14651	27		0.141543	0.849111	-0.450607	0.731735	29.2525	29.9602	29.4637	30.2667	30.2076	29.9885	29.7591	29.7642	29.9151	30.9944	30.7903	30.6197	0	1	0	0	0	0	0	0	0	0	0	0	0	0	0	0	0	0	0	0	0	0
Interferon regulatory factor 3	IRF3	Q14653	Q14653	5		0.367435	0.43482	0.163176	1.11975	26.8131	27.582	27.0562	26.9554	26.8753	26.7378	27.1608	26.4139	26.9574	27.1316	26.6425	26.7344	0	1	1	0	0	0	0	0	0	0	0	0	0	0	0	0	0	0	0	0	0	0
EKC/KEOPS complex subunit LAGE3	LAGE3	Q14657	Q14657	4		0.766265	0.115621	-0.0860901	0.942072	n. def.	26.1065	24.9541	25.57	25.2794	25.6949	25.4375	n. def.	25.1477	25.5992	26.355	25.496	0	1	1	0	0	0	0	0	0	0	0	0	0	0	0	0	0	0	0	0	0	0
E3 ubiquitin-protein ligase TRIP12	TRIP12	Q14669	Q14669	6		0.89487	0.0482402	-0.0378348	0.974116	26.1891	26.0766	26.0354	26.7209	26.9788	27.4433	26.3415	26.7299	26.0509	27.0161	26.9875	26.5453	0	0	1	0	0	0	0	0	0	0	0	0	0	0	0	0	0	0	0	0	0	0
Mediator of DNA damage checkpoint protein 1	MDC1	Q14676	Q14676	25		0.697934	0.156186	0.326914	1.25433	27.461	27.8593	26.5602	29.0799	28.5727	28.2525	25.7599	n. def.	25.671	29.0193	29.0507	28.6859	0	0	1	0	0	0	0	0	0	0	0	0	0	0	0	0	0	0	0	0	0	0
Clathrin interactor 1	CLINT1	Q14677	Q14677	12		0.806579	0.093353	-0.045929	0.968666	28.5236	28.9032	28.6831	28.2811	27.9056	27.8061	28.3325	28.4741	28.4629	28.512	28.365	28.2319	0	1	0	1	0	0	0	0	0	0	0	0	0	0	0	0	0	0	0	0	0	1
Structural maintenance of chromosomes protein 1A	SMC1A	Q14683	Q14683	51		0.921386	0.0355583	-0.0805569	0.945693	29.6054	28.7463	28.159	31.0359	30.4447	31.0606	28.563	28.384	28.7007	31.7262	31.0878	31.0736	0	0	1	0	0	0	0	0	0	0	0	0	0	0	0	0	0	0	0	0	0	0
Ribosome biogenesis protein BMS1 homolog	BMS1	Q14692	Q14692	5		0.55571	0.255152	-0.155423	0.897869	26.4835	n. def.	26.1126	25.2905	25.6819	25.7176	26.3383	26.4397	26.2496	25.8804	25.4725	25.6955	0	0	1	0	0	0	0	0	0	0	0	0	0	0	0	0	0	0	0	0	0	0
Ubiquitin carboxyl-terminal hydrolase 10	USP10	Q14694	Q14694	17		0.643038	0.191763	-0.0672366	0.954464	28.2564	27.9959	28.4307	28.4011	28.5128	28.1655	28.7139	28.1632	28.0499	28.3871	28.6901	28.1615	0	1	1	0	0	0	0	1	0	0	0	0	0	0	0	0	0	0	0	0	0	0
LDLR chaperone MESD	MESDC2	Q14696	Q14696	10		0.340921	0.467346	0.220884	1.16545	29.6796	28.8472	29.0371	29.9832	29.9429	29.8616	29.2838	29.132	29.0721	29.5535	29.3491	29.6359	0	0	0	0	0	0	0	0	0	0	0	1	0	0	0	0	0	0	0	0	0	0
Neutral alpha-glucosidase AB	GANAB	Q14697	Q14697	55		0.843024	0.0741599	-0.0472705	0.967766	32.353	32.4761	32.3123	32.9965	32.9224	32.8426	32.4714	32.2013	32.1395	33.1094	33.1673	33.0975	0	0	0	0	0	0	0	0	1	1	0	1	0	0	0	0	0	0	0	0	0	0
Raftlin	RFTN1	Q14699	Q14699	2		0.622553	0.205824	-0.158001	0.896266	25.9072	25.1774	25.3101	25.005	n. def.	24.5077	25.7402	25.462	25.3273	24.8284	n. def.	n. def.	0	1	0	1	0	0	0	1	0	0	0	0	0	0	0	0	0	0	0	0	0	1
Membrane-bound transcription factor site-1 protease	MBTPS1	Q14703	Q14703	24		0.0180062	1.74458	0.586823	1.50194	29.591	29.0879	29.1033	29.692	29.7688	29.3813	29.4497	29.0177	28.9738	28.6643	28.795	28.2028	0	0	0	1	0	0	0	0	0	1	0	1	0	0	1	0	1	0	0	0	0	0
Serine/threonine-protein phosphatase 2A 56 kDa regulatory subunit delta isoform	PPP2R5D	Q14738;Q15173	Q14738	15		0.326701	0.48585	-0.325489	0.798028	26.5177	26.5355	27.211	27.2515	27.5249	27.3761	26.8484	26.7827	26.8473	27.7711	28.209	27.9112	0	1	1	0	0	0	0	0	0	0	0	0	0	0	0	0	0	0	0	0	0	0
Lamin-B receptor	LBR	Q14739	Q14739	5		0.451994	0.344867	0.199271	1.14812	n. def.	27.3186	27.1135	28.0773	28.0625	28.3603	n. def.	27.5353	27.3585	27.7352	27.5456	27.7612	0	1	1	1	0	0	0	0	0	0	0	1	0	0	1	0	0	0	0	0	0	1
Major vault protein	MVP	Q14764	Q14764	34		0.986826	0.00575961	-0.0131642	0.990917	30.3917	30.1955	30.1646	28.2179	28.2207	27.4877	29.9256	30.2949	30.6962	28.0785	27.0693	28.6925	0	1	1	0	0	0	0	0	0	0	0	0	0	0	0	0	0	0	0	0	0	0
Latent-transforming growth factor beta-binding protein 1	LTBP1	Q14766	Q14766	53		0.714888	0.145762	-0.261083	0.834461	33.6859	33.7232	33.6897	31.6611	31.666	31.7055	34.1249	34.1486	34.0851	31.5464	31.7446	32.0483	0	0	0	0	0	1	0	0	0	0	0	0	0	0	0	0	0	0	0	0	0	0
Golgin subfamily B member 1	GOLGB1	Q14789	Q14789	17		0.053568	1.27109	-0.382912	0.766888	28.4964	27.5227	27.5838	27.3974	27.6505	27.8363	28.2869	28.1473	28.2819	27.8827	27.9719	28.2139	0	0	0	1	0	0	0	0	0	1	0	0	0	0	1	0	1	0	0	0	0	0
Chromodomain-helicase-DNA-binding protein 4	CHD4	Q14839;Q8TDI0;Q12873;O75052	Q14839	48		0.0283547	1.54737	-0.356648	0.780977	29.9651	29.7458	29.8571	29.6516	29.492	29.6985	29.9805	29.7171	29.8311	30.3821	30.1821	30.4573	0	1	1	0	0	0	0	0	0	0	0	0	0	0	0	0	0	0	0	0	0	0
LIM and SH3 domain protein 1	LASP1	Q14847	Q14847	17		0.0220063	1.65745	-0.332755	0.794019	31.6694	31.5738	31.2268	31.6431	31.6834	31.5091	31.8484	32.2045	32.1679	31.6244	31.7798	31.6772	0	1	0	0	0	0	0	0	0	0	0	0	0	0	0	0	0	0	0	0	0	0
Prostaglandin reductase 1	PTGR1	Q14914	Q14914	16		0.896806	0.0473013	-0.0182025	0.987462	30.4072	31.239	30.6773	30.5071	30.6359	30.5258	30.9639	30.5136	30.7287	30.5883	30.6573	30.6497	0	1	0	0	0	0	0	0	0	0	0	0	0	0	0	0	0	0	0	0	0	0
Dr1-associated corepressor	DRAP1	Q14919	Q14919	4		0.229732	0.638779	-0.679736	0.624279	26.2321	27.3483	26.418	24.6099	24.6223	24.2235	26.1521	26.612	26.4896	26.3015	25.6871	26.2901	0	0	1	0	0	0	0	0	0	0	0	0	0	0	0	0	0	0	0	0	0	0
Zinc finger protein 638	ZNF638	Q14966	Q14966	10		0.713014	0.146902	0.157156	1.11509	27.8786	27.0182	27.0524	28.5952	28.9241	28.772	28.1362	27.0335	27.5861	28.3493	28.4962	27.6962	0	0	1	0	0	0	0	0	0	0	0	0	0	0	0	0	0	0	0	0	0	0
Importin subunit beta-1	KPNB1	Q14974	Q14974	58		0.790457	0.102122	0.0510565	1.03602	34.6435	34.6815	34.6371	34.9631	34.7782	34.6852	34.4186	34.2049	34.2467	35.2046	34.9486	35.0589	0	1	1	0	0	0	0	0	0	0	0	0	0	0	0	0	0	0	0	0	0	0
Nucleolar and coiled-body phosphoprotein 1	NOLC1	Q14978	Q14978	31		0.672167	0.172523	0.143411	1.10451	31.3611	31.6353	31.4054	30.3434	29.7984	30.4205	31.2991	30.433	30.6242	30.6905	30.4199	30.6369	0	1	1	0	0	0	0	0	0	0	0	0	0	0	0	0	0	0	0	0	0	0
Nuclear mitotic apparatus protein 1	NUMA1	Q14980;REV__Q8NBT2;Q9BT92	Q14980	86		0.34822	0.458146	-0.146582	0.903388	31.9557	31.4329	32.1018	32.3288	32.2789	32.2012	31.9574	32.1277	32.1127	32.3302	32.3306	32.3202	1	1	1	1	0	0	0	0	0	0	0	0	0	0	0	0	0	0	0	0	0	1
GTPase-activating protein and VPS9 domain-containing protein 1	GAPVD1	Q14C86	Q14C86	25		0.200253	0.698421	-0.227369	0.854191	28.3343	28.3275	28.5642	28.9934	28.4626	28.4985	28.5236	28.519	28.3986	29.1495	28.8474	29.1066	0	0	0	1	0	0	0	1	0	0	0	0	0	0	0	0	0	0	0	0	0	1
N-alpha-acetyltransferase 25, NatB auxiliary subunit	NAA25	Q14CX7	Q14CX7	43		0.519766	0.284192	0.179887	1.13279	30.4836	30.5973	30.4853	31.2454	31.2005	31.0859	30.2742	30.1957	30.0482	31.218	31.1735	31.1091	0	1	0	0	0	0	0	0	0	0	0	0	0	0	0	0	0	0	0	0	0	0
Pre-mRNA-splicing regulator WTAP	WTAP	Q15007	Q15007	8		0.265588	0.575791	-0.173221	0.886861	26.9013	26.2851	26.4508	26.1416	n. def.	26.375	26.5341	26.6944	26.2467	26.8142	26.6641	26.6703	0	1	1	0	0	0	0	0	0	0	0	0	0	0	0	0	0	0	0	0	0	0
26S proteasome non-ATPase regulatory subunit 6	PSMD6	Q15008	Q15008	27		0.387939	0.411236	-0.230037	0.852613	30.5194	29.7525	30.2543	30.9009	31.0659	30.9205	30.3191	30.6909	30.4205	31.1068	31.1647	31.0918	0	0	0	0	0	0	0	0	0	0	0	0	0	1	0	0	0	0	0	0	0	0
Mortality factor 4-like protein 2	MORF4L2	Q15014	Q15014	10		0.316628	0.499451	0.426241	1.34373	28.2655	27.5812	27.8309	29.4576	29.4396	28.8314	27.3821	27.8102	27.7658	28.9183	28.5468	28.4256	0	0	1	0	0	0	0	0	0	0	0	0	0	0	0	0	0	0	0	0	0	0
BRISC complex subunit Abro1	FAM175B	Q15018	Q15018	6		0.211839	0.673994	-0.348373	0.785469	26.5522	26.5275	26.4824	26.8601	27.2261	26.7239	26.5033	26.687	26.5655	27.6657	27.8091	27.2317	0	1	1	0	0	0	0	0	0	0	0	0	0	0	0	0	0	0	0	0	0	0
Septin-2	2002-09-01	Q15019	Q15019	25		0.0156787	1.80469	-0.463556	0.725196	31.7737	30.9593	31.6802	31.8517	31.6688	31.6143	31.6824	32.3548	32.1686	32.1014	32.0332	31.9888	0	1	0	1	0	0	0	0	0	0	0	0	0	0	0	0	0	0	0	0	0	1
Squamous cell carcinoma antigen recognized by T-cells 3	SART3	Q15020	Q15020	21		0.745546	0.127525	-0.0493409	0.966378	28.4266	28.2328	28.3946	27.5699	27.8097	28.2983	28.0515	28.2727	28.2829	28.155	28.0941	28.1717	0	1	1	0	0	0	0	0	0	0	0	0	0	0	0	0	0	0	0	0	0	0
Condensin complex subunit 1	NCAPD2	Q15021	Q15021	20		0.405331	0.39219	-0.883836	0.541924	24.7011	24.651	25.4292	27.4247	27.3097	27.4652	25.1422	25.1593	25.1928	28.7181	28.76	29.3114	0	1	1	0	0	0	0	0	0	0	0	0	0	0	0	0	0	0	0	0	0	0
Exosome complex component RRP42	EXOSC7	Q15024	Q15024	14		0.635412	0.196944	0.164437	1.12073	28.1411	28.0512	28.0455	29.2209	29.2647	29.0968	27.5125	28.2287	28.4422	28.936	28.7707	28.9435	0	1	1	0	0	0	0	0	0	0	0	0	0	0	0	0	0	0	0	0	0	0
116 kDa U5 small nuclear ribonucleoprotein component	EFTUD2	Q15029	Q15029	54		0.285611	0.544226	-0.159013	0.895638	31.3424	31.2712	31.271	31.18	30.7725	31.0413	31.1436	31.0125	31.0609	31.6985	31.4855	31.4314	0	0	1	0	0	0	0	0	0	0	0	0	0	0	0	0	0	0	0	0	0	0
Rab3 GTPase-activating protein catalytic subunit	RAB3GAP1	Q15042	Q15042	16		0.10658	0.972323	-0.612384	0.654115	27.2445	26.9913	27.4084	26.637	25.7722	26.9324	26.9091	27.0321	26.7657	27.9925	27.7718	28.1887	0	1	0	0	0	0	0	0	0	0	0	0	0	0	0	0	0	0	0	0	0	0
Lysine--tRNA ligase	KARS	Q15046	Q15046	43		0.0168677	1.77294	0.168769	1.1241	33.2707	32.9203	33.0568	33.028	33.0499	32.8819	32.8873	32.8958	32.8828	32.9165	32.8073	32.8052	1	1	1	1	1	1	0	0	0	0	0	0	0	0	0	0	0	0	0	0	0	1
Eukaryotic translation initiation factor 4H	EIF4H	Q15056	Q15056	15		0.945739	0.0242285	0.0301758	1.02114	30.8424	30.6995	30.9256	32.1986	32.1956	31.9509	31.0577	30.4798	30.7194	32.0774	32.01	32.2873	0	1	0	0	0	0	0	0	0	0	0	0	0	0	0	0	0	0	0	0	0	0
WD repeat-containing protein 43	WDR43	Q15061	Q15061	20		0.0562274	1.25005	0.296352	1.22804	30.0684	29.7958	29.9167	29.7816	29.6732	29.5695	29.7004	29.8141	29.766	29.3348	29.1882	29.2239	0	0	1	0	0	0	0	0	0	0	0	0	0	0	0	0	0	0	0	0	0	0
Early endosome antigen 1	EEA1	Q15075	Q15075	68		0.387754	0.411444	0.155069	1.11347	32.511	31.8568	32.3765	32.1672	32.2975	32.1934	32.1829	32.4705	32.4889	31.6401	31.8643	31.8252	0	1	0	1	0	0	0	1	0	0	0	0	0	0	0	0	0	0	0	0	0	1
Protein disulfide-isomerase A6	PDIA6	Q15084	Q15084	23		0.63389	0.197986	-0.166859	0.89078	31.9353	31.6803	31.871	32.5481	32.4692	32.5083	31.3984	31.8513	31.7831	33.0736	32.9059	33.001	0	0	0	1	0	0	0	0	1	0	0	1	0	0	0	0	0	0	0	0	0	1
Platelet-activating factor acetylhydrolase IB subunit gamma	PAFAH1B3	Q15102	Q15102	16		0.292436	0.533969	0.112593	1.08117	31.8008	31.9954	31.5182	32.116	31.8394	31.8961	31.8132	31.5338	31.641	31.8913	31.887	31.724	0	1	0	0	0	0	0	0	0	0	0	0	0	0	0	0	0	0	0	0	0	0
Procollagen C-endopeptidase enhancer 1	PCOLCE	Q15113	Q15113	31		0.289368	0.53855	-0.84502	0.556703	32.9423	32.7084	32.7943	30.4728	30.3845	30.5341	33.9504	33.315	33.7534	31.0502	31.4627	31.3748	0	0	0	0	0	1	0	0	0	0	0	0	0	0	0	0	0	0	0	0	0	0
Astrocytic phosphoprotein PEA-15	PEA15	Q15121	Q15121	8		0.105551	0.976538	0.223192	1.16731	30.1009	30.9743	30.6079	30.7182	30.5379	30.7017	30.4854	30.1919	30.4211	30.4295	30.3411	30.4327	0	1	0	0	0	0	0	0	0	0	0	0	0	0	0	0	0	0	0	0	0	0
Phosphomevalonate kinase	PMVK	Q15126	Q15126	9		0.356126	0.448396	0.27908	1.21342	n. def.	27.6173	26.3006	26.9515	27.0265	27.147	26.5108	n. def.	n. def.	26.4324	26.7902	27.1846	1	1	0	0	0	0	0	0	0	0	0	0	0	0	0	0	0	0	0	0	0	0
1-phosphatidylinositol 4,5-bisphosphate phosphodiesterase beta-4	PLCB4	Q15147	Q15147	15		0.649135	0.187665	0.122115	1.08833	27.0307	26.7566	27.1712	27.8873	27.8897	27.7648	26.5279	27.1721	27.426	27.4651	27.6098	27.5667	0	0	0	0	0	0	0	0	0	0	0	0	0	1	0	0	0	0	0	0	0	0
Plectin	PLEC	Q15149;REV__Q2KJ03	Q15149	356		0.763412	0.117241	-0.140806	0.907013	35.6447	35.6632	35.6632	34.4915	34.4776	34.4702	35.9745	36.0825	36.0527	34.2638	34.4058	34.4761	0	1	0	0	0	0	0	0	0	0	0	0	0	0	0	0	0	0	0	0	0	0
Pericentriolar material 1 protein	PCM1	Q15154	Q15154	7		0.0167289	1.77653	-0.739577	0.598915	25.8356	26.0124	n. def.	26.9463	26.3549	26.4966	27.1779	26.4754	n. def.	27.2258	27.3003	27.1643	0	1	0	0	0	0	0	0	0	0	0	0	0	0	0	0	0	0	0	0	0	0
Inorganic pyrophosphatase	PPA1	Q15181	Q15181	28		0.327726	0.484489	0.279002	1.21336	33.4925	33.7306	33.6112	34.1843	34.2081	34.2003	33.1883	33.1376	32.9902	34.2484	34.0703	34.1182	0	1	0	0	0	0	0	0	0	0	0	0	0	0	0	0	0	0	0	0	0	0
Prostaglandin E synthase 3	PTGES3	Q15185	Q15185	9		0.170483	0.768318	-0.398367	0.758716	31.3388	32.2361	31.8087	30.9027	30.6832	31.272	31.453	31.7078	31.4594	32.1445	31.6642	32.2027	0	1	0	0	0	0	0	0	0	0	0	0	0	0	0	0	0	0	0	0	0	0
Platelet-derived growth factor receptor-like protein	PDGFRL	Q15198	Q15198	8		0.321734	0.492503	-0.30291	0.810616	28.1745	27.3043	28.2552	27.486	27.3704	27.3455	27.978	28.7365	28.4392	27.8514	27.5205	27.2276	0	0	0	0	0	1	0	0	0	0	0	0	0	0	0	0	0	0	0	0	0	0
Non-POU domain-containing octamer-binding protein	NONO	Q15233	Q15233	35		0.579293	0.237102	-0.286002	0.820172	31.9537	29.9668	31.9067	32.8307	32.6751	32.904	31.861	31.8281	31.8539	32.8082	32.8483	32.7534	0	0	1	0	0	0	0	0	0	0	0	0	0	0	0	0	0	0	0	0	0	0
Serine/threonine-protein phosphatase 2A activator	PPP2R4	Q15257	Q15257	21		0.0685154	1.16421	0.267614	1.20382	31.8037	32.1064	31.7609	32.2311	32.0829	32.1446	31.571	31.4469	31.5609	32.0318	32.011	31.9022	0	1	1	0	0	0	0	0	0	0	0	0	0	0	0	0	0	0	0	0	0	0
Receptor-type tyrosine-protein phosphatase kappa	PTPRK	Q15262	Q15262	19		0.789123	0.102855	0.0939433	1.06728	31.6029	31.5307	31.3524	30.8241	31.0278	30.7474	32.0307	31.6052	31.6395	30.2969	30.4553	30.4939	0	0	0	1	0	0	0	0	0	0	0	0	0	0	1	0	1	0	0	0	0	0
Nicotinate-nucleotide pyrophosphorylase [carboxylating]	QPRT	Q15274	Q15274	7		0.654962	0.183784	0.272023	1.2075	26.9722	26.9546	n. def.	28.406	28.4099	29.5688	27.0797	26.7856	27.4887	27.8621	28.9615	28.5642	0	0	0	0	0	0	0	0	0	0	0	0	0	1	0	0	0	0	0	0	0	0
Rab GTPase-binding effector protein 1	RABEP1	Q15276	Q15276	12		0.678392	0.168519	-0.133604	0.911551	26.3855	n. def.	27.3091	27.4121	27.2321	27.1774	26.5329	n. def.	n. def.	27.5813	27.6722	27.1609	0	1	0	0	0	0	0	1	0	0	0	0	0	0	0	0	0	0	0	0	0	0
Retinoblastoma-binding protein 5	RBBP5	Q15291	Q15291	12		0.499457	0.301501	-0.135626	0.910274	28.0342	28.1517	27.8295	27.2995	27.3997	27.1673	27.9254	27.7007	27.3785	27.9458	27.7299	28.0153	0	0	1	0	0	0	0	0	0	0	0	0	0	0	0	0	0	0	0	0	0	0
Reticulocalbin-1	RCN1	Q15293	Q15293	15		0.369182	0.432759	0.154178	1.11279	31.004	30.6039	30.7131	30.825	30.8956	31.0765	31.0859	30.891	31.0866	30.3566	30.3882	30.3846	0	0	0	0	0	0	0	0	0	0	0	1	0	0	0	0	0	0	0	0	0	0
Poly(rC)-binding protein 1	PCBP1	Q15365;P57723	Q15365	20		0.766951	0.115232	0.0514297	1.03629	32.3899	32.7876	32.6896	33.0594	32.9603	32.8517	32.4285	32.5258	32.3501	33.1024	33.0673	32.9559	0	1	1	0	0	0	0	0	0	0	0	0	0	0	0	0	0	0	0	0	0	0
Poly(rC)-binding protein 2	PCBP2	Q15366	Q15366	19		0.604767	0.218412	0.0529769	1.0374	30.7755	31.1778	30.9756	30.9957	31.0051	30.9908	30.819	30.9198	30.6494	31.2312	30.8826	31.1006	0	1	1	0	0	0	0	0	0	0	0	0	0	0	0	0	0	0	0	0	0	0
Transcription elongation factor B polypeptide 1	TCEB1	Q15369	Q15369	6		0.34126	0.466914	-0.129936	0.913872	30.694	30.8588	30.2647	30.9827	31.0503	30.7794	30.9431	30.7497	30.6944	30.9198	31.0789	31.0238	0	0	1	0	0	0	0	0	0	0	0	0	0	0	0	0	0	0	0	0	0	0
Transcription elongation factor B polypeptide 2	TCEB2	Q15370	Q15370	9		0.0857821	1.0666	0.369345	1.29177	31.104	30.9234	30.9229	31.6326	31.7677	31.6978	30.9482	30.8129	30.7587	31.2186	31.3497	30.7441	0	0	1	0	0	0	0	0	0	0	0	0	0	0	0	0	0	0	0	0	0	0
Mitochondrial import receptor subunit TOM20 homolog	TOMM20	Q15388	Q15388	2		0.261814	0.582008	0.340734	1.2664	26.6238	27.0946	26.5972	25.8216	26.1876	n. def.	26.5434	26.1621	25.9175	n. def.	n. def.	25.8739	0	0	0	1	1	0	0	0	0	0	0	0	0	0	1	0	0	0	0	0	0	1
Splicing factor 3B subunit 3	SF3B3	Q15393	Q15393	51		0.410106	0.387104	-0.219029	0.859143	31.7791	31.13	31.6822	32.3542	32.157	32.1684	31.5522	31.8496	31.7265	32.527	32.4612	32.4686	0	0	1	0	0	0	0	0	0	0	0	0	0	0	0	0	0	0	0	0	0	0
Ras suppressor protein 1	RSU1	Q15404	Q15404	16		0.0784099	1.10563	0.205664	1.15322	31.2749	31.4679	31.3326	31.2551	31.1012	30.9847	31.1259	30.7818	30.93	31.3466	30.9763	31.0216	0	0	0	0	0	0	0	0	0	0	0	0	0	1	0	0	0	0	0	0	0	0
Calponin-3	CNN3	Q15417;P51911	Q15417	20		0.738664	0.131553	0.0606333	1.04292	32.105	32.799	32.3931	31.9777	31.7925	31.6149	32.0822	32.0407	32.0483	32.0585	31.9499	32.1389	0	0	0	0	0	0	0	0	0	0	0	0	0	1	0	0	0	0	0	0	0	0
Scaffold attachment factor B1	SAFB	Q15424	Q15424	28		0.630081	0.200604	0.120213	1.0869	29.6331	29.3168	29.8112	30.3599	29.8741	30.6524	29.6026	29.4848	29.4636	30.1615	30.0804	30.1334	0	0	1	0	0	0	0	0	0	0	0	0	0	0	0	0	0	0	0	0	0	0
Splicing factor 3B subunit 4	SF3B4	Q15427	Q15427	11		0.281987	0.54977	0.11482	1.08284	30.202	29.9214	30.1682	30.4822	30.3264	30.3952	30.0096	30.0414	30.0592	30.3956	30.0817	30.2189	0	0	1	0	0	0	0	0	0	0	0	0	0	0	0	0	0	0	0	0	0	0
Splicing factor 3A subunit 2	SF3A2	Q15428	Q15428	14		0.119355	0.92316	-0.320674	0.800696	30.23	29.5426	30.1959	30.4355	30.0748	30.0832	29.8299	30.3361	30.2859	30.8105	30.5275	30.6962	0	0	1	0	0	0	0	0	0	0	0	0	0	0	0	0	0	0	0	0	0	0
Protein phosphatase 1 regulatory subunit 7	PPP1R7	Q15435	Q15435	19		0.379576	0.420701	-0.18309	0.880814	30.2014	30.7017	30.2429	29.9292	29.5942	29.5652	30.2102	29.9027	30.0513	30.5362	30.2964	30.3363	0	0	1	0	0	0	0	0	0	0	0	0	0	0	0	0	0	0	0	0	0	0
Protein transport protein Sec23A	SEC23A	Q15436	Q15436	35		0.696842	0.156866	-0.0980765	0.934278	30.0245	30.1044	29.9566	30.7282	30.6838	30.583	29.7741	30.0747	30.2293	30.8751	30.9089	30.8066	1	1	0	1	0	0	0	0	0	0	0	1	0	0	0	0	0	0	0	0	0	1
Protein transport protein Sec23B	SEC23B	Q15437	Q15437	40		0.0548678	1.26068	0.27478	1.20981	31.4912	31.2616	31.1154	30.9441	31.0077	30.9216	30.9422	31.1073	31.0753	30.6428	30.6763	30.6492	1	1	0	1	0	0	0	0	0	0	0	1	0	0	0	0	0	0	0	0	0	1
Splicing factor 3A subunit 1	SF3A1	Q15459	Q15459	36		0.636163	0.196432	-0.137324	0.909204	32.2611	31.9622	32.1451	32.8598	32.698	32.8225	32.0469	32.1274	32.0487	33.1925	33.0874	33.0699	0	0	1	0	0	0	0	0	0	0	0	0	0	0	0	0	0	0	0	0	0	0
Na(+)/H(+) exchange regulatory cofactor NHE-RF2	SLC9A3R2	Q15599	Q15599	10		0.0313014	1.50444	-0.229995	0.852638	28.4265	28.1585	28.089	28.6071	28.3894	28.3765	28.6607	28.3603	28.5106	28.5674	28.6374	28.6905	0	0	1	1	0	0	0	0	0	0	0	0	0	0	0	0	0	0	0	0	0	1
Translin	TSN	Q15631	Q15631	14		0.725775	0.139198	0.173361	1.12768	30.3941	29.8802	30.181	31.6209	31.564	31.4631	29.9204	29.94	29.7732	31.4926	31.4495	31.4874	0	1	1	0	0	0	0	0	0	0	0	0	0	0	0	0	0	0	0	0	0	0
RISC-loading complex subunit TARBP2	TARBP2	Q15633	Q15633	5		0.774336	0.111071	-0.0452679	0.96911	25.3535	25.055	25.4453	25.8909	25.5572	25.469	n. def.	n. def.	25.2748	25.531	25.5987	25.6239	0	1	1	0	0	0	0	0	0	0	0	0	0	0	0	0	0	0	0	0	0	0
Splicing factor 1	SF1	Q15637	Q15637	16		0.835127	0.0782473	0.0575701	1.04071	31.1825	31.2713	31.1765	31.6555	31.8321	31.7725	30.8397	30.9365	30.9248	32.0871	31.7497	32.0071	0	0	1	0	0	0	0	0	0	0	0	0	0	0	0	0	0	0	0	0	0	0
Cdc42-interacting protein 4	TRIP10	Q15642	Q15642	25		0.339434	0.469245	0.0957438	1.06862	30.6279	30.9841	30.8359	30.6961	30.9562	30.6648	30.5773	30.6061	30.4913	30.9421	30.7028	30.8709	0	1	0	1	0	0	1	0	0	1	0	0	0	0	0	0	0	0	0	0	0	1
Activating signal cointegrator 1	TRIP4	Q15650	Q15650	7		0.395991	0.402315	-0.128489	0.914789	26.883	26.5703	26.4811	26.4575	26.5032	26.9638	26.9662	26.5316	26.5993	26.7787	26.5332	27.2208	1	1	1	0	0	0	0	0	0	0	0	0	0	0	0	0	0	0	0	0	0	0
High mobility group nucleosome-binding domain-containing protein 3	HMGN3	Q15651	Q15651	3		0.590985	0.228424	0.385005	1.30586	26.1544	24.6783	24.4011	25.2886	27.2872	27.7741	25.294	24.8998	25.0626	n. def.	26.7069	25.7648	0	0	1	0	0	0	0	0	0	0	0	0	0	0	0	0	0	0	0	0	0	0
Thyroid receptor-interacting protein 6	TRIP6	Q15654	Q15654	19		0.380592	0.41954	0.157796	1.11558	30.0527	30.0278	29.8131	29.8873	29.9051	29.9672	30.0788	30.2911	29.9442	29.2243	29.3795	29.7886	0	1	1	0	0	0	0	0	0	0	0	0	0	0	0	0	0	0	0	0	0	0
Microtubule-associated protein RP/EB family member 1	MAPRE1	Q15691	Q15691	25		0.794355	0.0999852	0.0769993	1.05482	32.082	32.4438	32.1149	32.7131	32.721	32.5841	31.7928	31.851	31.7104	33.0989	32.8942	32.8495	0	1	0	0	0	0	0	0	0	1	0	0	0	0	0	0	0	0	0	0	0	0
ELAV-like protein 1	ELAVL1	Q15717;Q12926;P26378	Q15717	19		0.0070995	2.14877	0.179951	1.13285	31.1223	31.3776	31.1055	31.2734	31.3082	31.282	31.0231	31.1366	31.0499	31.073	30.954	31.1527	0	1	1	0	0	0	0	0	0	0	0	0	0	0	0	0	0	0	0	0	0	0
Myosin light chain kinase, smooth muscle;Myosin light chain kinase, smooth muscle, deglutamylated form	MYLK	Q15746	Q15746	34		0.472154	0.325917	-0.361084	0.778579	29.7015	30.0868	30.0942	27.9257	28.7433	28.5532	30.1334	30.3876	30.1914	28.9036	28.7802	28.875	0	1	0	0	0	0	0	0	0	0	0	0	0	0	0	0	0	0	0	0	0	0
TGF-beta-activated kinase 1 and MAP3K7-binding protein 1	TAB1	Q15750	Q15750	16		0.0456543	1.34052	0.274607	1.20966	28.074	28.4623	28.3472	28.0774	28.2468	28.554	27.743	27.9569	27.9943	28.231	n. def.	28.1697	0	0	0	0	0	0	0	0	0	0	0	0	0	1	0	0	0	0	0	0	0	0
Neutral amino acid transporter B(0)	SLC1A5	Q15758	Q15758	6		0.200756	0.697332	0.926698	1.90092	28.1973	26.8872	27.18	29.3778	29.7834	29.6595	26.8727	26.6338	26.4859	28.1653	28.9715	28.3958	0	0	0	1	0	0	0	0	1	0	0	0	0	0	1	0	0	0	0	0	0	1
Mitochondrial import receptor subunit TOM34	TOMM34	Q15785	Q15785	13		0.636349	0.196305	0.127853	1.09267	28.4613	29.0707	28.6512	29.1592	29.035	28.8933	28.4333	28.1961	28.0725	29.3987	29.2321	29.1709	0	1	0	1	1	0	0	0	0	0	0	0	0	0	0	0	0	0	0	0	0	1
Tubulin-specific chaperone E	TBCE	Q15813	Q15813	20		0.433318	0.363193	0.355241	1.2792	27.5618	28.8825	28.4742	28.9351	28.8123	28.9478	27.2975	27.5227	27.4188	29.1866	28.9465	29.1102	0	1	0	0	0	0	0	0	0	0	0	0	0	0	0	0	0	0	0	0	0	0
Tubulin-specific chaperone C	TBCC	Q15814	Q15814	7		0.00126183	2.899	0.275909	1.21076	27.6283	27.7411	27.8272	27.8381	27.561	27.5156	27.4839	27.3331	27.3606	27.4846	27.3638	27.4299	0	1	0	0	0	0	0	0	0	0	0	0	0	0	0	0	0	0	0	0	0	0
Ubiquitin-conjugating enzyme E2 variant 2	UBE2V2	Q15819	Q15819	14		0.868932	0.0610143	-0.0533212	0.963715	29.7533	30.1097	29.8667	30.4639	30.7258	30.6075	29.723	29.5468	29.8794	30.8385	30.8924	30.9668	0	0	0	0	0	0	0	0	0	0	0	0	0	1	0	0	0	0	0	0	0	0
Syntaxin-binding protein 2	STXBP2	Q15833	Q15833	18		0.50135	0.299859	0.233681	1.17583	28.0493	28.0034	27.0949	28.5723	27.8601	28.089	n. def.	27.6513	26.8451	28.4336	28.1852	27.4406	0	0	0	0	0	0	0	0	0	0	0	0	0	1	0	0	0	0	0	0	0	0
Vesicle-associated membrane protein 3	VAMP3	Q15836	Q15836	5		0.329279	0.482436	0.289493	1.22221	26.3123	26.3575	26.1721	26.9993	27.2078	27.1154	n. def.	25.9371	25.8879	26.9313	26.6232	26.6432	0	0	0	1	0	0	0	0	0	0	0	0	0	0	1	0	0	0	0	0	0	1
NEDD8	NEDD8	Q15843	Q15843	5		0.0582406	1.23477	0.344409	1.26963	31.2379	32.0345	31.706	31.2855	31.3461	31.4293	31.2795	30.9588	31.6156	31.0145	31.0353	31.0691	0	0	1	0	0	0	0	0	0	0	0	0	0	0	0	0	0	0	0	0	0	0
V-type proton ATPase subunit S1	ATP6AP1	Q15904	Q15904	8		0.93115	0.0309804	-0.0376078	0.974269	30.6924	29.7879	31.2996	30.3536	30.5105	30.2856	30.9485	31.6262	31.2611	30.3379	29.6443	29.3372	0	0	0	1	0	0	0	0	0	0	1	1	0	0	1	0	0	0	0	0	0	1
Zyxin	ZYX	Q15942	Q15942	25		0.49518	0.305237	0.170152	1.12518	32.2043	31.1318	32.4708	31.7366	31.8483	31.7187	31.8041	32.1499	32.0485	31.3918	31.3636	31.3317	0	1	1	0	0	0	0	0	0	0	0	0	0	0	0	0	0	0	0	0	0	0
Septin-7	2007-09-01	Q16181;Q6ZU15	Q16181	32		0.302071	0.51989	-0.112921	0.924714	31.7321	31.356	31.8157	31.987	31.6523	31.8122	31.6705	32.0835	31.8859	31.8312	31.7808	31.7809	0	1	0	0	0	0	0	0	0	0	0	0	0	0	0	0	0	0	0	0	0	0
Proteasomal ubiquitin receptor ADRM1	ADRM1	Q16186	Q16186	9		0.590761	0.228588	-0.123245	0.91812	28.4475	27.4104	28.3357	28.656	28.6201	28.4181	28.1829	28.1191	28.4346	28.7392	28.3259	28.8257	0	1	1	0	0	0	0	0	0	0	0	0	0	0	0	0	0	0	0	0	0	0
Coiled-coil domain-containing protein 6	CCDC6	Q16204	Q16204	18		0.484239	0.31494	0.207565	1.15474	28.918	27.421	28.0962	28.1532	28.797	28.7472	27.8	27.6194	27.9939	28.4193	28.4332	28.6213	0	1	0	0	0	0	0	0	0	0	0	0	0	0	0	0	0	0	0	0	0	0
UDP-N-acetylhexosamine pyrophosphorylase;UDP-N-acetylgalactosamine pyrophosphorylase;UDP-N-acetylglucosamine pyrophosphorylase	UAP1	Q16222	Q16222	27		0.115489	0.93746	0.48786	1.40236	31.7122	32.3433	31.7888	32.3568	32.2991	32.2452	31.3851	31.0406	30.8479	32.0975	32.0977	32.3495	0	1	0	0	0	0	0	0	0	0	0	0	0	0	0	0	0	0	0	0	0	0
Insulin-like growth factor-binding protein 7	IGFBP7	Q16270	Q16270	14		0.00623318	2.20529	-0.764507	0.588654	33.1499	32.9348	33.2699	33.1584	33.0572	33.0282	34.1256	34.4738	34.3495	33.1356	33.5227	33.5782	0	0	0	0	0	1	0	0	0	0	0	0	0	0	0	0	0	0	0	0	0	0
Exostosin-1	EXT1	Q16394;Q92935	Q16394	26		0.0279708	1.5533	-0.432457	0.740999	30.0418	29.9379	30.228	30.3	30.24	30.0811	30.9227	30.9452	30.9059	30.2219	30.2003	30.2273	0	0	0	1	0	0	0	0	0	1	0	1	0	0	1	0	0	1	0	0	0	0
26S proteasome non-ATPase regulatory subunit 5	PSMD5	Q16401	Q16401	16		0.607333	0.216573	0.0972716	1.06975	29.266	29.0482	29.201	29.0192	28.575	28.5499	29.0614	29.2322	29.0146	28.8401	28.3784	28.5491	0	0	0	0	0	0	0	0	0	0	0	0	0	1	0	0	0	0	0	0	0	0
DNA damage-binding protein 1	DDB1	Q16531	Q16531	65		0.872649	0.0591606	-0.0414556	0.971674	33.4125	33.4173	33.2633	34.1575	34.1394	34.0163	33.3892	33.3868	33.31	34.3072	34.0793	34.1826	0	1	1	0	0	0	0	0	0	0	0	0	0	0	0	0	0	0	0	0	0	0
Mitogen-activated protein kinase 14	MAPK14	Q16539	Q16539	15		0.00164832	2.78296	0.265573	1.20211	29.3475	29.2252	29.0726	29.2176	29.2448	29.0701	28.9549	29.0561	29.0579	28.8193	28.8504	28.8458	0	1	1	0	0	0	0	0	0	0	0	0	0	0	0	0	0	0	0	0	0	0
Hsp90 co-chaperone Cdc37;Hsp90 co-chaperone Cdc37, N-terminally processed	CDC37	Q16543	Q16543	20		0.535955	0.270872	-0.0620708	0.957888	32.4844	32.3308	32.3429	32.0725	32.0831	32.1865	32.2727	32.1038	32.1303	32.4165	32.5298	32.4195	0	1	0	0	0	0	0	0	0	0	0	0	0	0	0	0	0	0	0	0	0	0
Dihydropyrimidinase-related protein 2	DPYSL2	Q16555	Q16555	33		0.892312	0.049483	0.0372562	1.02616	32.6046	32.6419	32.6342	32.0763	31.9902	31.9516	32.6095	32.9023	32.8337	31.8284	31.6969	31.8046	1	1	0	1	0	0	0	0	0	0	0	0	0	0	0	0	0	0	0	0	0	1
Histone-binding protein RBBP7	RBBP7	Q16576	Q16576	26		0.990429	0.00417657	-0.00585842	0.995947	31.583	31.5173	31.6466	33	32.6674	32.7139	31.2646	31.3348	31.3803	33.0008	33.0352	33.1477	0	0	1	0	0	0	0	0	0	0	0	0	0	0	0	0	0	0	0	0	0	0
Frataxin, mitochondrial;Frataxin intermediate form;Frataxin(56-210);Frataxin(78-210);Frataxin mature form	FXN	Q16595	Q16595	5		0.324497	0.488789	0.219127	1.16403	28.3213	28.7056	28.466	27.8026	27.9808	27.9373	28.3323	27.8966	28.5428	27.8978	27.659	27.5703	1	1	0	0	1	0	0	0	0	0	0	0	0	0	0	0	0	0	0	0	0	0
Extracellular matrix protein 1	ECM1	Q16610	Q16610	37		0.817996	0.0872487	-0.0863934	0.941874	34.0771	33.4742	34.3258	33.3004	33.2477	32.9869	33.8946	34.6225	34.3402	33.0294	33.0431	33.0006	0	0	0	0	0	1	0	0	0	0	0	0	0	0	0	0	0	0	0	0	0	0
Serine/arginine-rich splicing factor 7	SRSF7	Q16629	Q16629	3		0.487922	0.31165	-0.114598	0.92364	27.2543	27.1461	27.1168	26.9488	27.2971	27.1678	27.1733	26.8411	27.0313	27.6693	n. def.	27.6338	0	1	1	0	0	0	0	0	0	0	0	0	0	0	0	0	0	0	0	0	0	0
Cleavage and polyadenylation specificity factor subunit 6	CPSF6	Q16630	Q16630	12		0.32901	0.482791	-0.293454	0.815946	30.1653	29.6198	30.1553	30.6486	30.5107	30.3625	29.9208	30.179	29.9002	31.1926	30.9966	31.0337	0	1	1	0	0	0	0	0	0	0	0	0	0	0	0	0	0	0	0	0	0	0
Drebrin	DBN1	Q16643	Q16643	15		0.709592	0.148991	-0.111552	0.925592	29.5592	28.8544	29.6675	28.989	29.1967	29.2337	29.8651	29.923	29.9937	28.5588	29.0414	28.7878	0	1	0	0	0	0	0	0	0	0	0	0	0	0	0	0	0	0	0	0	0	0
MAP kinase-activated protein kinase 3	MAPKAPK3	Q16644	Q16644	7		0.171996	0.764482	0.239774	1.18081	26.454	26.8435	26.1968	26.8316	27.0827	26.736	26.2146	26.4249	n. def.	26.6903	26.3444	26.5807	0	1	1	0	0	0	0	0	0	0	0	0	0	0	0	0	0	0	0	0	0	0
Fascin	FSCN1	Q16658	Q16658	46		0.0313671	1.50353	0.342551	1.268	34.6272	35.2485	34.5552	34.5275	34.5828	34.5941	34.6457	34.4457	34.4115	34.1259	34.2227	34.2286	1	1	0	0	0	0	0	0	0	0	0	0	0	0	0	0	0	0	0	0	0	0
Melanoma-derived growth regulatory protein	MIA	Q16674	Q16674	6		0.0350856	1.45487	-0.879276	0.54364	28.6466	27.6786	29.2018	27.7969	27.7054	27.8793	29.664	29.4684	29.6479	28.4246	28.5647	28.4147	0	0	0	0	0	1	0	0	0	0	0	0	0	0	0	0	0	0	0	0	0	0
Alpha-mannosidase 2	MAN2A1	Q16706	Q16706	46		0.214238	0.669104	0.144168	1.10509	31.3018	31.4503	31.4662	31.601	31.5585	31.411	31.6124	31.4624	31.5419	31.0957	31.1188	31.0926	0	0	0	1	0	0	0	0	0	1	0	0	0	0	1	0	0	1	0	0	0	0
Kynureninase	KYNU	Q16719	Q16719	20		0.648273	0.188242	0.441292	1.35782	30.7963	31.2167	30.5792	28.4698	28.2287	28.4607	30.984	30.7814	30.8178	27.371	27.438	27.7115	1	1	0	0	0	0	0	0	0	0	0	0	0	0	0	0	0	0	0	0	0	0
Ubiquitin-conjugating enzyme E2 S	UBE2S	Q16763	Q16763	6		0.388035	0.41113	-0.326455	0.797494	27.1539	n. def.	27.42	27.7715	27.4235	28.0811	n. def.	26.9238	n. def.	27.9258	28.2156	28.5207	0	0	0	0	0	0	0	0	0	0	0	0	0	1	0	0	0	0	0	0	0	0
Kynurenine--oxoglutarate transaminase 1	CCBL1	Q16773	Q16773	9		0.231585	0.63529	0.210055	1.15673	27.1687	27.9816	27.4712	27.3373	27.5066	27.1956	27.2634	27.3493	27.5064	27.366	26.7179	27.1977	0	1	0	0	0	0	0	0	0	0	0	0	0	0	0	0	0	0	0	0	0	0
Guanylate kinase	GUK1	Q16774	Q16774	7		0.0165057	1.78236	0.331738	1.25853	28.2378	28.1642	28.4392	28.6734	28.7381	28.6117	28.2199	28.0135	28.0079	28.3614	28.0149	28.2564	1	1	0	0	0	0	0	0	0	0	0	0	0	0	0	0	0	0	0	0	0	0
Hydroxyacylglutathione hydrolase, mitochondrial	HAGH	Q16775	Q16775	11		0.737323	0.132342	0.155863	1.11409	28.3108	29.2459	28.4064	29.7635	29.9325	29.9893	27.881	28.5644	28.9115	29.6657	29.7359	29.9546	0	1	0	0	1	0	0	0	0	0	0	0	0	0	0	0	0	0	0	0	0	0
Phosphoenolpyruvate carboxykinase [GTP], mitochondrial	PCK2	Q16822;P35558	Q16822	17		0.977958	0.0096796	-0.0105947	0.992683	29.3595	28.7824	29.3695	28.4283	27.795	27.7797	29.3646	29.0092	28.8142	27.9257	27.9855	28.4787	0	0	0	0	1	0	0	0	0	0	0	0	0	0	0	0	0	0	0	0	0	0
Uridine phosphorylase 1	UPP1	Q16831	Q16831	12		0.609308	0.215163	0.113579	1.08191	28.852	28.9398	28.1469	29.2979	29.2717	29.1367	28.6966	28.487	28.4845	29.0439	29.098	29.1534	0	0	0	0	0	0	0	0	0	0	0	0	0	1	0	0	0	0	0	0	0	0
Hydroxyacyl-coenzyme A dehydrogenase, mitochondrial	HADH	Q16836	Q16836	14		0.83342	0.0791359	0.0537984	1.03799	30.6701	31.295	30.647	30.4459	30.0547	29.8664	30.9359	30.5884	30.6569	30.2485	30.1928	30.0337	0	0	0	0	1	0	0	0	0	0	0	0	0	0	0	0	0	0	0	0	0	0
UTP--glucose-1-phosphate uridylyltransferase	UGP2	Q16851	Q16851	28		0.0142798	1.84528	-0.211409	0.863693	31.5082	31.3757	31.2502	31.4095	31.5766	31.4644	31.4137	31.7955	31.7133	31.693	31.5737	31.664	0	1	0	0	0	0	0	0	0	0	0	0	0	0	0	0	0	0	0	0	0	0
V-type proton ATPase subunit F	ATP6V1F	Q16864	Q16864	7		0.130926	0.882975	-0.25817	0.836148	28.2637	28.1163	28.252	28.1343	28.1928	28.1939	28.1915	28.026	28.3785	29.0374	28.7687	28.2999	0	0	0	0	0	0	0	0	0	0	0	0	0	1	0	0	0	0	0	0	0	0
Thioredoxin reductase 1, cytoplasmic	TXNRD1	Q16881	Q16881	30		0.165362	0.781564	0.472516	1.38753	32.6373	32.5617	32.2092	33.4752	33.2904	33.4287	31.9256	31.9869	31.955	32.9177	32.8573	33.1249	0	1	1	0	0	0	0	0	0	0	0	0	0	0	0	0	0	0	0	0	0	0
MICOS complex subunit MIC60	IMMT	Q16891	Q16891	8		0.632212	0.199138	-0.18639	0.878802	28.5484	27.4486	28.4981	27.5595	27.7441	27.7396	28.8644	28.7012	28.8936	27.6246	27.3471	27.2257	0	0	0	1	1	0	0	0	0	0	0	0	0	0	1	0	0	0	0	0	0	1
Heterogeneous nuclear ribonucleoprotein U-like protein 2	HNRNPUL2	Q1KMD3	Q1KMD3	24		0.708952	0.149383	-0.105355	0.929576	30.4658	30.6676	30.7956	29.8543	29.5343	29.7359	30.6642	30.7388	30.5263	29.782	29.9978	29.9765	0	0	1	0	0	0	0	0	0	0	0	0	0	0	0	0	0	0	0	0	0	0
Transmembrane protein 132A	TMEM132A	Q24JP5	Q24JP5	29		0.838717	0.0763846	-0.162114	0.893714	30.3033	30.9274	30.0295	28.621	28.4951	28.049	31.3572	30.6362	30.7503	28.1426	28.4222	28.0896	0	0	0	1	0	0	0	0	0	1	0	1	0	0	1	0	1	0	0	0	0	0
MHC class I polypeptide-related sequence A	MICA	Q29983	Q29983	2		0.450801	0.346015	0.270038	1.20584	28.0145	28.0206	27.9183	27.0731	27.3618	27.2476	28.1302	27.7742	27.5729	n. def.	26.5199	26.6824	0	1	0	1	0	0	0	0	0	0	0	0	0	0	1	0	1	0	0	0	0	0
Sister chromatid cohesion protein PDS5 homolog A	PDS5A	Q29RF7	Q29RF7	10		0.262046	0.581622	-0.306606	0.808542	27.0251	27.0853	27.203	27.5296	27.5633	27.759	27.1609	27.6046	26.8704	28.2754	28.0196	28.0739	0	0	1	0	0	0	0	0	0	0	0	0	0	0	0	0	0	0	0	0	0	0
AP2-associated protein kinase 1	AAK1	Q2M2I8	Q2M2I8	5		0.848026	0.0715906	0.027722	1.0194	26.0992	26.0519	25.7082	25.9184	25.4374	25.9699	26.058	25.9374	25.892	25.506	n. def.	25.7887	0	0	0	1	0	0	0	0	0	0	0	0	0	0	0	0	0	0	0	0	0	1
Isoamyl acetate-hydrolyzing esterase 1 homolog	IAH1	Q2TAA2	Q2TAA2	8		0.112668	0.948199	0.320664	1.24891	28.1227	28.5604	28.0906	27.69	27.7435	27.7667	28.1039	27.8228	27.853	27.5833	27.3242	27.3626	0	0	0	0	0	0	0	0	0	0	0	0	0	1	0	0	0	0	0	0	0	0
Glutamine-rich protein 1	QRICH1	Q2TAL8	Q2TAL8	7		0.518847	0.284961	-0.150473	0.900955	26.1003	n. def.	26.3882	26.598	26.7326	27.0634	26.3426	n. def.	n. def.	27.0082	26.7182	26.8391	0	0	0	0	0	0	0	0	0	0	0	0	0	1	0	0	0	0	0	0	0	0
WD40 repeat-containing protein SMU1;WD40 repeat-containing protein SMU1, N-terminally processed	SMU1	Q2TAY7	Q2TAY7	16		0.77282	0.111921	0.0426041	1.02997	29.0287	29.0523	28.8521	29.4818	29.1113	29.0898	28.7738	28.9745	28.7224	29.4275	29.1709	29.2913	0	1	1	0	0	0	0	0	0	0	0	0	0	0	0	0	0	0	0	0	0	0
Leucine-rich repeat flightless-interacting protein 1	LRRFIP1	Q32MZ4	Q32MZ4	24		0.23146	0.635525	-0.28257	0.822125	30.0901	29.0209	29.5345	29.7737	30.2965	30.141	30.0447	29.7748	29.7859	30.325	30.2632	30.3586	0	1	1	0	0	0	0	0	0	0	0	0	0	0	0	0	0	0	0	0	0	0
Prolyl 3-hydroxylase 1	LEPRE1	Q32P28	Q32P28	23		0.716558	0.144748	-0.144905	0.904439	30.7489	29.5263	30.6781	29.6156	29.606	29.4823	30.6485	30.8854	30.7333	29.4692	29.3272	29.463	0	0	0	0	0	1	0	0	0	0	0	1	0	0	0	0	0	0	0	0	0	0
DNA-directed RNA polymerase I subunit RPA43	TWISTNB	Q3B726	Q3B726	7		0.0165876	1.78022	0.276481	1.21124	26.3906	26.3874	26.2237	26.6507	26.7434	26.5753	26.2173	26.248	n. def.	26.2245	26.0843	26.3194	0	0	1	0	0	0	0	0	0	0	0	0	0	0	0	0	0	0	0	0	0	0
MAP7 domain-containing protein 1	MAP7D1	Q3KQU3	Q3KQU3	11		0.904476	0.0436032	0.0305824	1.02142	27.1823	26.8733	27.1378	26.6648	26.9326	26.4315	26.8137	27.6049	27.3885	26.4106	26.4574	26.3636	0	1	0	0	0	0	0	0	0	0	0	0	0	0	0	0	0	0	0	0	0	0
Bifunctional ATP-dependent dihydroxyacetone kinase/FAD-AMP lyase (cyclizing);ATP-dependent dihydroxyacetone kinase;FAD-AMP lyase (cyclizing)	DAK	Q3LXA3	Q3LXA3	21		0.667164	0.175767	0.0445655	1.03137	29.4114	29.8423	29.2496	29.5772	29.5969	29.5778	29.4351	29.4663	29.3099	29.5459	29.7478	29.4829	0	0	0	0	0	0	0	0	0	0	0	0	0	1	0	0	0	0	0	0	0	0
[truncated: 1,060 more rows]

## Sheet: TABLE 2_SPECS A15 KD vs CT 
Quantified proteins of the SPECS labeled secreted proteins of ADAM15 Knock Down in HTB-94 cells experiment data set filtered according the following criteria: -no contaminant according the contaminants file in Andromeda - at least 2 unique peptides				Number of identified unique peptides per protein group		p-value of two-sample T-test on log2 LFQ values between ADAM15 KD HTB-94 cells and controls (3 biological replicates)	Minus log10 transformed p-value of two-sample T-test on log2 LFQ values between ADAM15 KD HTB-94 cells and controls (3 biological replicates)	LFQ ratio between the mean of LFQ values of ADAM15 KD HTB-94 and controls of all 3 biological replicates (see column K-P)	Difference between the mean of LFQ values of ADAM15 KD HTB-94 cells and controls of all 3 biological replicates (see column K-P)	Log2 transformed LFQ intensity values of non targeting siRNA HTB-94 (biological replicate 1: non targeting siRNA_1)	Log2 transformed LFQ intensity values of non targeting siRNA HTB-94 (biological replicate 2: non targeting siRNA_2)	Log2 transformed LFQ intensity values of non targeting siRNA HTB-94 (biological replicate 3: non targeting siRNA_3)	Log2 transformed LFQ intensity values of ADAM15 KD HTB-94 cells (biological replicate 1: ADAM15 siRNA_1)	Log2 transformed LFQ intensity values of ADAM15 KD HTB-94 cells (biological replicate 2: ADAM15 siRNA_2)	Log2 transformed LFQ intensity values of ADAM15 KD HTB-94 cells (biological replicate 3: ADAM15 siRNA_3)
[truncated: 265 more rows]

[truncated: 1 more sheets: TABLE 3_secretome A15 vs GFP ]
